# Supplementary material for: Infections of the Xylella fastidiosa subsp. pauca Strain “De Donno” in Alfalfa (Medicago sativa) Elicits an Overactive Immune Response
Source: Plants (Basel). 2019 Sep 7;8(9):335. doi: 10.3390/plants8090335 (PMC6784145; doi:10.3390/plants8090335)
Supplement: Supplementary file 1 [file plants-08-00335-s001.zip]

Archive with 14 entries (11 files):
- Supplementary files/
- Supplementary files/Supplementary Figure 1, Symptoms on alfalfa.docx
- __MACOSX/
- __MACOSX/Supplementary files/
- __MACOSX/Supplementary files/._Supplementary Figure 1, Symptoms on alfalfa.docx
- Supplementary files/Supplementary Table 3, MapMan results.xls
- __MACOSX/Supplementary files/._Supplementary Table 3, MapMan results.xls
- Supplementary files/Supplementary Table 1, Mapping results.xlsx
- __MACOSX/Supplementary files/._Supplementary Table 1, Mapping results.xlsx
- Supplementary files/Supplementary Table 2, DESeq 2 analysis.xlsx
- __MACOSX/Supplementary files/._Supplementary Table 2, DESeq 2 analysis.xlsx
- Supplementary files/Supplementary Table 4, AGRIGoV2 results.xlsx
- __MACOSX/Supplementary files/._Supplementary Table 4, AGRIGoV2 results.xlsx
- __MACOSX/._Supplementary files
