# Supplementary material for: Infections of the Xylella fastidiosa subsp. pauca Strain “De Donno” in Alfalfa (Medicago sativa) Elicits an Overactive Immune Response
Source: Plants (Basel). 2019 Sep 7;8(9):335. doi: 10.3390/plants8090335 (PMC6784145; doi:10.3390/plants8090335)
Supplement: Supplementary file 1 [file plants-08-00335-s001.zip › Supplementary files/Supplementary Table 3, MapMan results.xls]

## Sheet: total mapping M. sativa
Supplementary Table 3. MapMan up and down regulated transcripts ordered according to their statistical significance at p<0.05. Mapping against the M. sativa transcriptome. Yellow highlighted pathways report the number of transcripts (elements) and their p-values.Statistically enriched bins/pathways were identified by Wilcoxon Rank Sum Test followed by Benjamini- Hochberg correction for multiple t…
Up regulated transcripts						down regulated transcripts
bin	name	elements	p-value			bin	name	elements	p-value
35	not assigned	129	0.0			35	not assigned	119	2.1869604710110293E-38
30	signalling	43	8.061466161826125E-4			26	misc	39	2.4012043579768944E-9
33	development	18	8.416065510021831E-4			16	secondary metabolism	28	0.0010861674565876098
27	RNA	18	0.0011371588472168053			11	lipid metabolism	18	0.0014152678529677344
34	transport	23	0.011763277787627362			29	protein	10	0.006346686022118297
29	protein	17	0.029303518808276065			20	stress	11	0.01943679194051803
20	stress	29	0.103568707824042			27	RNA	14	0.04277979754782424
26	misc	25	0.13047906688790303			34	transport	10	0.0835667844665435
21	redox	4	0.15419192739414977			2	major CHO metabolism	9	0.0835667844665435
28	DNA	9	0.19299852957390792			17	hormone metabolism	5	0.2762325276291591
17	hormone metabolism	5	0.27302648760940756			10	cell wall	4	0.29427433248226453
13	amino acid metabolism	3	0.27302648760940756			5	fermentation	1	0.29427433248226453
2	major CHO metabolism	4	0.27302648760940756			30	signalling	6	0.34049113506039735
10	cell wall	17	0.42827418565996916			31	cell	1	0.37609443869276044
11	lipid metabolism	7	0.42827418565996916			21	redox	4	0.421761366888557
7	OPP	2	0.4915127431919336			33	development	1	0.6141700349554533
16	secondary metabolism	6	0.5068896308987506			1	PS	1	0.6903484625199275
1	PS	1	0.6125497995700807			3	minor CHO metabolism	1	0.8005763472999375
15	metal handling	1	0.7514408009458536			4	glycolysis	1	0.8005763472999375
3	minor CHO metabolism	1	0.9780659320310917			28	DNA	1	0.8233200231758483
35.2	not assigned.unknown	124	0.0			23	nucleotide metabolism	1	0.8387838916342014
27.3	RNA.regulation of transcription	18	0.0011371588472168053			18	Co-factor and vitamine metabolism	1	0.8447116853386981
33.99	development.unspecified	14	0.002896099855123196			35.2	not assigned.unknown	101	1.735639393700148E-33
30.3	signalling.calcium	11	0.011763277787627362			26.13	misc.acid and other phosphatases	28	3.4182575762776134E-8
34.12	transport.metal	15	0.012614335878500383			35.1	not assigned.no ontology	18	0.0014152678529677344
29.5	protein.degradation	12	0.01575334824057832			11.9	lipid metabolism.lipid degradation	6	0.006346686022118297
27.3.39	RNA.regulation of transcription.AtSR Transcription Factor family	9	0.022113651699002906			11.9.3	lipid metabolism.lipid degradation.lysophospholipases	6	0.006346686022118297
34.13	transport.peptides and oligopeptides	7	0.022113651699002906			11.9.3.3	lipid metabolism.lipid degradation.lysophospholipases.glycerophosphodiester phosphodiesterase	6	0.006346686022118297
29.5.4	protein.degradation.aspartate protease	10	0.022113651699002906			16.8	secondary metabolism.flavonoids	13	0.02796756973260336
30.2	signalling.receptor kinases	24	0.06443489844598688			27.3	RNA.regulation of transcription	14	0.04277979754782424
30.2.20	signalling.receptor kinases.wheat LRK10 like	13	0.06713172606539508			20.1	stress.biotic	7	0.04277979754782424
17.5	hormone metabolism.ethylene	3	0.15419192739414977			26.10	misc.cytochrome P450	6	0.07259113940981478
27.3.24	RNA.regulation of transcription.MADS box transcription factor family	3	0.15419192739414977			2.2	major CHO metabolism.degradation	9	0.0835667844665435
20.1	stress.biotic	24	0.18685972170962498			16.8.4	secondary metabolism.flavonoids.flavonols	4	0.18320881471569192
26.3	misc.gluco-, galacto- and mannosidases	8	0.27302648760940756			11.3	lipid metabolism.Phospholipid synthesis	2	0.18320881471569192
2.2	major CHO metabolism.degradation	4	0.27302648760940756			11.3.3	lipid metabolism.Phospholipid synthesis.phosphatidate cytidylyltransferase	2	0.18320881471569192
2.2.2	major CHO metabolism.degradation.starch	4	0.27302648760940756			29.5	protein.degradation	4	0.18715299928238116
2.2.2.1	major CHO metabolism.degradation.starch.starch cleavage	4	0.27302648760940756			16.8.3	secondary metabolism.flavonoids.dihydroflavonols	6	0.18759381831611902
2.2.2.1.2	major CHO metabolism.degradation.starch.starch cleavage.beta amylase	4	0.27302648760940756			29.4	protein.postranslational modification	4	0.18759381831611902
21.4	redox.glutaredoxins	3	0.27302648760940756			2.2.2	major CHO metabolism.degradation.starch	6	0.2333251341069434
28.2	DNA.repair	7	0.27302648760940756			2.2.2.1	major CHO metabolism.degradation.starch.starch cleavage	6	0.2333251341069434
17.5.3	hormone metabolism.ethylene.induced-regulated-responsive-activated	2	0.27302648760940756			2.2.2.1.2	major CHO metabolism.degradation.starch.starch cleavage.beta amylase	6	0.2333251341069434
33.1	development.storage proteins	4	0.27948922040676877			16.8.3.2	secondary metabolism.flavonoids.dihydroflavonols.flavanone 3-hydroxylase	4	0.2762325276291591
30.10	signalling.phosphorelay	3	0.42827418565996916			16.5	secondary metabolism.sulfur-containing	3	0.2762325276291591
34.21	transport.calcium	2	0.42827418565996916			16.5.1	secondary metabolism.sulfur-containing.glucosinolates	3	0.2762325276291591
17.5.2	hormone metabolism.ethylene.signal transduction	1	0.42827418565996916			16.5.1.1	secondary metabolism.sulfur-containing.glucosinolates.synthesis	3	0.2762325276291591
13.2	amino acid metabolism.degradation	1	0.42827418565996916			16.5.1.1.4	secondary metabolism.sulfur-containing.glucosinolates.synthesis.shared	3	0.2762325276291591
13.2.3	amino acid metabolism.degradation.aspartate family	1	0.42827418565996916			16.5.1.1.4.1	secondary metabolism.sulfur-containing.glucosinolates.synthesis.shared.CYP83B1 phenylacetaldoxime monooxygenase	3	0.2762325276291591
13.2.3.5	amino acid metabolism.degradation.aspartate family.lysine	1	0.42827418565996916			16.2.1.3	secondary metabolism.phenylpropanoids.lignin biosynthesis.4CL	4	0.2762325276291591
13.2.3.5.1	mino acid metabolism.degradation.aspartate family.lysine.lysine decarboxylase	1	0.42827418565996916			29.2	protein.synthesis	1	0.2762325276291591
10.7	cell wall.modification	17	0.42827418565996916			29.2.4	protein.synthesis.elongation	1	0.2762325276291591
11.9	lipid metabolism.lipid degradation	5	0.42827418565996916			16.2	secondary metabolism.phenylpropanoids	5	0.2762325276291591
11.9.3	lipid metabolism.lipid degradation.lysophospholipases	5	0.42827418565996916			16.2.1	secondary metabolism.phenylpropanoids.lignin biosynthesis	5	0.2762325276291591
11.9.3.3	lipid metabolism.lipid degradation.lysophospholipases.glycerophosphodiester phosphodiesterase	5	0.42827418565996916			30.2	signalling.receptor kinases	1	0.2762325276291591
30.2.15	signalling.receptor kinases.thaumatin like	5	0.42827418565996916			30.2.19	signalling.receptor kinases.legume-lectin	1	0.2762325276291591
30.2.16	signalling.receptor kinases.Catharanthus roseus-like RLK1	5	0.42827418565996916			34.8	transport.metabolite transporters at the envelope membrane	5	0.2880476985957556
28.99	DNA.unspecified	1	0.43235520750607437			20.1.7	stress.biotic.PR-proteins	3	0.2880476985957556
20.1.7	stress.biotic.PR-proteins	18	0.43235520750607437			17.6	hormone metabolism.gibberelin	3	0.29427433248226453
16.8	secondary metabolism.flavonoids	1	0.43235520750607437			17.6.1	hormone metabolism.gibberelin.synthesis-degradation	3	0.29427433248226453
16.8.1	secondary metabolism.flavonoids.anthocyanins	1	0.43235520750607437			17.6.1.11	hormone metabolism.gibberelin.synthesis-degradation.GA20 oxidase	3	0.29427433248226453
16.8.3	secondary metabolism.flavonoids.dihydroflavonols	1	0.43235520750607437			2.2.1	major CHO metabolism.degradation.sucrose	3	0.29427433248226453
16.8.4	secondary metabolism.flavonoids.flavonols	1	0.43235520750607437			2.2.1.4	major CHO metabolism.degradation.sucrose.hexokinase	3	0.29427433248226453
16.8.4.1	secondary metabolism.flavonoids.flavonols.flavonol synthase (FLS)	1	0.43235520750607437			10.2	cell wall.cellulose synthesis	4	0.29427433248226453
17.5.1	hormone metabolism.ethylene.synthesis-degradation	1	0.43235520750607437			10.2.1	cell wall.cellulose synthesis.cellulose synthase	4	0.29427433248226453
17.5.1.2	hormone metabolism.ethylene.synthesis-degradation.1-aminocyclopropane-1-carboxylate oxidase	1	0.43235520750607437			27.3.35	RNA.regulation of transcription.bZIP transcription factor family	2	0.29427433248226453
21.2	redox.ascorbate and glutathione	1	0.43235520750607437			5.2	fermentation.PDC	1	0.29427433248226453
10.6	cell wall.degradation	15	0.43235520750607437			27.3.20	RNA.regulation of transcription.G2-like transcription factor family, GARP	1	0.30850688461434134
10.6.2	cell wall.degradation.mannan-xylose-arabinose-fucose	15	0.43235520750607437			20.2	stress.abiotic	4	0.31096316310911765
27.3.6	RNA.regulation of transcription.bHLH,Basic Helix-Loop-Helix family	2	0.44274338234190075			11.10	lipid metabolism.glycolipid synthesis	8	0.34049113506039735
13.1	amino acid metabolism.synthesis	2	0.44274338234190075			27.3.6	RNA.regulation of transcription.bHLH,Basic Helix-Loop-Helix family	7	0.34049113506039735
13.1.3	amino acid metabolism.synthesis.aspartate family	2	0.44274338234190075			16.1	secondary metabolism.isoprenoids	6	0.34049113506039735
13.1.3.1	amino acid metabolism.synthesis.aspartate family.asparagine	2	0.44274338234190075			16.1.5	secondary metabolism.isoprenoids.terpenoids	6	0.34049113506039735
13.1.3.1.1	amino acid metabolism.synthesis.aspartate family.asparagine.asparagine synthetase	2	0.44274338234190075			29.5.11	protein.degradation.ubiquitin	1	0.34049113506039735
29.2	protein.synthesis	1	0.44274338234190075			29.5.11.4	protein.degradation.ubiquitin.E3	1	0.34049113506039735
29.2.3	protein.synthesis.initiation	1	0.44274338234190075			29.5.11.4.3	protein.degradation.ubiquitin.E3.SCF	1	0.34049113506039735
26.10	misc.cytochrome P450	1	0.4491931984652391			29.5.11.4.3.2	protein.degradation.ubiquitin.E3.SCF.FBOX	1	0.34049113506039735
20.2	stress.abiotic	5	0.4609327825296642			31.1	cell.organisation	1	0.37609443869276044
20.2.1	stress.abiotic.heat	5	0.4609327825296642			21.4	redox.glutaredoxins	4	0.421761366888557
7.3	OPP.electron transfer	2	0.4915127431919336			11.10.4	lipid metabolism.glycolipid synthesis.sulfolipid synthase	4	0.421761366888557
26.2	misc.UDP glucosyl and glucoronyl transferases	4	0.4915127431919336			16.8.3.3	secondary metabolism.flavonoids.dihydroflavonols.flavonoid 3''-monooxygenase	1	0.4381957214021999
29.5.11	protein.degradation.ubiquitin	2	0.5114199338599703			27.3.32	RNA.regulation of transcription.WRKY domain transcription factor family	2	0.4381957214021999
29.5.11.4	protein.degradation.ubiquitin.E3	2	0.5114199338599703			34.7	transport.phosphate	2	0.44079493213751797
29.5.11.4.3	protein.degradation.ubiquitin.E3.SCF	2	0.5114199338599703			29.5.4	protein.degradation.aspartate protease	1	0.4561711446955648
29.5.11.4.3.2	protein.degradation.ubiquitin.E3.SCF.FBOX	2	0.5114199338599703			27.3.26	RNA.regulation of transcription.MYB-related transcription factor family	2	0.48670754083234175
17.2.2	hormone metabolism.auxin.signal transduction	1	0.5114199338599703			20.2.1	stress.abiotic.heat	2	0.48670754083234175
30.2.17	signalling.receptor kinases.DUF 26	2	0.5780164554356014			34.13	transport.peptides and oligopeptides	1	0.5490793053008879
17.2	hormone metabolism.auxin	2	0.6055210446460529			34.14	transport.unspecified cations	1	0.6095738477844378
1.1	PS.lightreaction	1	0.6125497995700807			34.99	transport.misc	1	0.6095738477844378
1.1.5	PS.lightreaction.other electron carrier (ox/red)	1	0.6125497995700807			29.3	protein.targeting	1	0.6141700349554533
1.1.5.2	PS.lightreaction.other electron carrier (ox/red).ferredoxin	1	0.6125497995700807			29.3.1	protein.targeting.nucleus	1	0.6141700349554533
26.16	misc.myrosinases-lectin-jacalin	4	0.6209226883650094			11.8	lipid metabolism.'exotics'(steroids, squalene etc)	2	0.6141700349554533
26.4	misc.beta 1,3 glucan hydrolases	1	0.6359229011990019			33.99	development.unspecified	1	0.6141700349554533
26.4.1	misc.beta 1,3 glucan hydrolases.glucan endo-1,3-beta-glucosidase	1	0.6359229011990019			34.3	transport.amino acids	1	0.6141700349554533
30.4	signalling.phosphinositides	1	0.6819049478917619			11.10.1	lipid metabolism.glycolipid synthesis.MGDG synthase	4	0.6141700349554533
30.4.4	signalling.phosphinositides.phosphoinositide phospholipase C	1	0.6819049478917619			16.8.1	secondary metabolism.flavonoids.anthocyanins	3	0.6205702667046593
30.2.99	signalling.receptor kinases.misc	3	0.6869106561826847			27.3.25	RNA.regulation of transcription.MYB domain transcription factor family	1	0.6205702667046593
34.6	transport.sulphate	3	0.7003549534092041			16.5.1.1.1	secondary metabolism.sulfur-containing.glucosinolates.synthesis.aliphatic	1	0.624877931941083
27.3.32	RNA.regulation of transcription.WRKY domain transcription factor family	2	0.7003549534092041			16.5.1.1.1.7	secondary metabolism.sulfur-containing.glucosinolates.synthesis.aliphatic.CYP83A1 phenylacetaldoxime monooxygenase	1	0.624877931941083
11.3.6	lipid metabolism.Phospholipid synthesis.choline-phosphate cytidylyltransferase	1	0.7242968498058067			17.4	hormone metabolism.cytokinin	2	0.624877931941083
27.3.99	RNA.regulation of transcription.unclassified	1	0.7514408009458536			17.4.1	hormone metabolism.cytokinin.synthesis-degradation	2	0.624877931941083
26.22	misc.short chain dehydrogenase/reductase (SDR)	1	0.7514408009458536			30.1	signalling.in sugar and nutrient physiology	3	0.6807832061257033
15.2	metal handling.binding, chelation and storage	1	0.7514408009458536			26.8	misc.nitrilases, *nitrile lyases, berberine bridge enzymes, reticuline oxidases, troponine reductases	2	0.6903484625199275
16.2	secondary metabolism.phenylpropanoids	4	0.8270620704303012			29.4.1	protein.postranslational modification.kinase	1	0.6903484625199275
16.2.1	secondary metabolism.phenylpropanoids.lignin biosynthesis	4	0.8270620704303012			29.4.1.56	protein.postranslational modification.kinase.receptor like cytoplasmatic kinase VI	1	0.6903484625199275
27.3.11	RNA.regulation of transcription.C2H2 zinc finger family	1	0.8283126304691648			16.8.1.21	secondary metabolism.flavonoids.anthocyanins.anthocyanin 5-aromatic acyltransferase	1	0.6903484625199275
35.1	not assigned.no ontology	5	0.8300631326847477			1.1	PS.lightreaction	1	0.6903484625199275
30.2.9	signalling.receptor kinases.leucine rich repeat IX	1	0.8325774053326844			1.1.1	PS.lightreaction.photosystem II	1	0.6903484625199275
16.2.1.7	secondary metabolism.phenylpropanoids.lignin biosynthesis.CCR1	3	0.8325774053326844			1.1.1.1	PS.lightreaction.photosystem II.LHC-II	1	0.6903484625199275
26.7	misc.oxidases - copper, flavone etc	1	0.8419802188777351			16.8.1.1	secondary metabolism.flavonoids.anthocyanins.leucocyanidin dioxygenase	2	0.7249609154654547
26.19	misc.plastocyanin-like	1	0.8419802188777351			26.3	misc.gluco-, galacto- and mannosidases	1	0.751614089422119
11.3	lipid metabolism.Phospholipid synthesis	2	0.8448964831388815			16.4	secondary metabolism.N misc	1	0.7563473684949429
26.9	misc.glutathione S transferases	2	0.9078883310663705			16.4.1	secondary metabolism.N misc.alkaloid-like	1	0.7563473684949429
30.2.8.1	signalling.receptor kinases.leucine rich repeat VIII.VIII-1	2	0.93863122051877			16.8.3.1	secondary metabolism.flavonoids.dihydroflavonols.dihydroflavonol 4-reductase	1	0.7871365854629171
16.5	secondary metabolism.sulfur-containing	1	0.93863122051877			30.11	signalling.light	2	0.8000153450328739
16.5.1	secondary metabolism.sulfur-containing.glucosinolates	1	0.93863122051877			16.2.1.10	secondary metabolism.phenylpropanoids.lignin biosynthesis.CAD	1	0.8005763472999375
16.5.1.3	secondary metabolism.sulfur-containing.glucosinolates.degradation	1	0.93863122051877			3.8	minor CHO metabolism.galactose	1	0.8005763472999375
16.5.1.3.1	secondary metabolism.sulfur-containing.glucosinolates.degradation.myrosinase	1	0.93863122051877			3.8.2	minor CHO metabolism.galactose.alpha-galactosidases	1	0.8005763472999375
17.2.3	hormone metabolism.auxin.induced-regulated-responsive-activated	1	0.9723601256236464			4.1	glycolysis.cytosolic branch	1	0.8005763472999375
30.6	signalling.MAP kinases	3	0.9780659320310917			4.1.5	glycolysis.cytosolic branch.pyrophosphate-fructose-6-P phosphotransferase	1	0.8005763472999375
16.2.1.10	secondary metabolism.phenylpropanoids.lignin biosynthesis.CAD	1	0.9780659320310917			28.1	DNA.synthesis/chromatin structure	1	0.8233200231758483
26.12	misc.peroxidases	1	0.9780659320310917			23.4	nucleotide metabolism.phosphotransfer and pyrophosphatases	1	0.8387838916342014
30.2.8	signalling.receptor kinases.leucine rich repeat VIII	3	0.9780659320310917			23.4.99	nucleotide metabolism.phosphotransfer and pyrophosphatases.misc	1	0.8387838916342014
34.9	transport.metabolite transporters at the mitochondrial membrane	2	0.9780659320310917			26.7	misc.oxidases - copper, flavone etc	1	0.8447116853386981
28.1	DNA.synthesis/chromatin structure	1	0.9780659320310917			18.3	Co-factor and vitamine metabolism.riboflavin	1	0.8447116853386981
29.4	protein.postranslational modification	4	0.9780659320310917			26.2	misc.UDP glucosyl and glucoronyl transferases	1	0.8447116853386981
3.2	minor CHO metabolism.trehalose	1	0.9780659320310917			29.5.5	protein.degradation.serine protease	1	0.8447116853386981
3.2.3	minor CHO metabolism.trehalose.potential TPS/TPP	1	0.9780659320310917
30.2.8.2	signalling.receptor kinases.leucine rich repeat VIII.VIII-2	1	0.9780659320310917
26.1	misc.misc2	1	0.9780659320310917
26.13	misc.acid and other phosphatases	1	0.9780659320310917
29.4.1	protein.postranslational modification.kinase	1	0.9780659320310917
29.4.1.57	protein.postranslational modification.kinase.receptor like cytoplasmatic kinase VII	1	0.9780659320310917
34.3	transport.amino acids	1	0.9780659320310917
17.7	hormone metabolism.jasmonate	1	0.9780659320310917
17.7.1	hormone metabolism.jasmonate.synthesis-degradation	1	0.9780659320310917
17.7.1.3	hormone metabolism.jasmonate.synthesis-degradation.allene oxidase synthase	1	0.9780659320310917
26.5	misc.acyl transferases	4	0.9780659320310917
20.1.2	stress.biotic.receptors	2	0.9780659320310917
11.3.5	lipid metabolism.Phospholipid synthesis.diacylglycerol kinase	1	0.9780659320310917
30.5	signalling.G-proteins	1	0.9780659320310917
20.1.4	stress.biotic.kinases	4	0.9936802090242156
30.2.24	signalling.receptor kinases.S-locus glycoprotein like	2	0.9936802090242156

## Sheet: Signaling M. sativa
Supplementary Table 3. MapMan upregulated transcripts in the Signaling Pathway. Mapping against the M. sativa transcriptome.
BinCode	BinName	id	type	description	Log2 Fold Change
30.3	signalling.calcium	contig_10527	Transcript	(at3g10660 : 707.0) predicted to encode calcium-dependent protein kinase and is localized to the ER. Protein is myristoylated in a cell-free extract. Changing the proposed myristoylated site, G residue in the amino terminal, to A prevented the meristoylation . The G to A mutation decreased AtCPK2 membrane association by approximately 50%.; calmodulin-domain protein kinase cdpk isoform 2 (CPK2); C…	2.86454
30.3	signalling.calcium	contig_68437	Transcript	(at3g22910 : 493.0) ATPase E1-E2 type family protein / haloacid dehalogenase-like hydrolase family protein; FUNCTIONS IN: calcium-transporting ATPase activity, calmodulin binding; INVOLVED IN: cation transport, calcium ion transport, metabolic process, ATP biosynthetic process; LOCATED IN: membrane; EXPRESSED IN: 12 plant structures; EXPRESSED DURING: LP.04 four leaves visible, 4 anthesis, C glob…	2.7972
30.3	signalling.calcium	contig_45401	Transcript	(at3g22910 : 184.0) ATPase E1-E2 type family protein / haloacid dehalogenase-like hydrolase family protein; FUNCTIONS IN: calcium-transporting ATPase activity, calmodulin binding; INVOLVED IN: cation transport, calcium ion transport, metabolic process, ATP biosynthetic process; LOCATED IN: membrane; EXPRESSED IN: 12 plant structures; EXPRESSED DURING: LP.04 four leaves visible, 4 anthesis, C glob…	2.71724
30.3	signalling.calcium	contig_94087	Transcript	(at3g22910 : 1248.0) ATPase E1-E2 type family protein / haloacid dehalogenase-like hydrolase family protein; FUNCTIONS IN: calcium-transporting ATPase activity, calmodulin binding; INVOLVED IN: cation transport, calcium ion transport, metabolic process, ATP biosynthetic process; LOCATED IN: membrane; EXPRESSED IN: 12 plant structures; EXPRESSED DURING: LP.04 four leaves visible, 4 anthesis, C glo…	2.45867
30.3	signalling.calcium	contig_98743	Transcript	(at3g14590 : 162.0) NTMC2T6.2; CONTAINS InterPro DOMAIN/s: C2 membrane targeting protein (InterPro:IPR018029), C2 calcium/lipid-binding domain, CaLB (InterPro:IPR008973), C2 calcium-dependent membrane targeting (InterPro:IPR000008); BEST Arabidopsis thaliana protein match is: Calcium-dependent lipid-binding (CaLB domain) family protein (TAIR:AT1G53590.1). & (loc_os02g20970.1 : 99.0) no descriptio…	2.4488
30.3	signalling.calcium	contig_14845	Transcript	(at3g14590 : 814.0) NTMC2T6.2; CONTAINS InterPro DOMAIN/s: C2 membrane targeting protein (InterPro:IPR018029), C2 calcium/lipid-binding domain, CaLB (InterPro:IPR008973), C2 calcium-dependent membrane targeting (InterPro:IPR000008); BEST Arabidopsis thaliana protein match is: Calcium-dependent lipid-binding (CaLB domain) family protein (TAIR:AT1G53590.1). & (loc_os02g20970.1 : 688.0) no descripti…	2.4439
30.3	signalling.calcium	contig_6738	Transcript	(at3g20410 : 798.0) calmodulin-domain protein kinase CDPK isoform 9 (CPK9); calmodulin-domain protein kinase 9 (CPK9); FUNCTIONS IN: calmodulin-dependent protein kinase activity, kinase activity; INVOLVED IN: signal transduction, protein amino acid phosphorylation, N-terminal protein myristoylation; LOCATED IN: plasma membrane; EXPRESSED IN: 23 plant structures; EXPRESSED DURING: 13 growth stages…	2.43812
30.3	signalling.calcium	contig_26528	Transcript	(loc_os10g28240.1 : 103.0) no description available & (at3g22910 : 100.0) ATPase E1-E2 type family protein / haloacid dehalogenase-like hydrolase family protein; FUNCTIONS IN: calcium-transporting ATPase activity, calmodulin binding; INVOLVED IN: cation transport, calcium ion transport, metabolic process, ATP biosynthetic process; LOCATED IN: membrane; EXPRESSED IN: 12 plant structures; EXPRESSED…	2.43384
30.3	signalling.calcium	contig_14844	Transcript	(at3g14590 : 627.0) NTMC2T6.2; CONTAINS InterPro DOMAIN/s: C2 membrane targeting protein (InterPro:IPR018029), C2 calcium/lipid-binding domain, CaLB (InterPro:IPR008973), C2 calcium-dependent membrane targeting (InterPro:IPR000008); BEST Arabidopsis thaliana protein match is: Calcium-dependent lipid-binding (CaLB domain) family protein (TAIR:AT1G53590.1). & (loc_os02g20970.1 : 525.0) no descripti…	2.40914
30.3	signalling.calcium	contig_47366	Transcript	(at3g20410 : 503.0) calmodulin-domain protein kinase CDPK isoform 9 (CPK9); calmodulin-domain protein kinase 9 (CPK9); FUNCTIONS IN: calmodulin-dependent protein kinase activity, kinase activity; INVOLVED IN: signal transduction, protein amino acid phosphorylation, N-terminal protein myristoylation; LOCATED IN: plasma membrane; EXPRESSED IN: 23 plant structures; EXPRESSED DURING: 13 growth stages…	2.3989
30.3	signalling.calcium	contig_45743	Transcript	(at3g14590 : 659.0) NTMC2T6.2; CONTAINS InterPro DOMAIN/s: C2 membrane targeting protein (InterPro:IPR018029), C2 calcium/lipid-binding domain, CaLB (InterPro:IPR008973), C2 calcium-dependent membrane targeting (InterPro:IPR000008); BEST Arabidopsis thaliana protein match is: Calcium-dependent lipid-binding (CaLB domain) family protein (TAIR:AT1G53590.1). & (loc_os02g20970.1 : 601.0) no descripti…	2.31316
30.5	signalling.G-proteins	contig_99943	Transcript	(at2g41670 : 493.0) P-loop containing nucleoside triphosphate hydrolases superfamily protein; FUNCTIONS IN: GTP binding; INVOLVED IN: biological_process unknown; LOCATED IN: chloroplast; CONTAINS InterPro DOMAIN/s: GTP-binding protein, HSR1-related (InterPro:IPR002917); BEST Arabidopsis thaliana protein match is: P-loop containing nucleoside triphosphate hydrolases superfamily protein (TAIR:AT4G1…	2.05875
30.6	signalling.MAP kinases	contig_33535	Transcript	(at4g08500 : 380.0) Encodes a member of the A1 subgroup of the MEKK (MAPK/ERK kinase kinase) family. MEKK is another name for Mitogen-Activated Protein Kinase Kinase Kinase (MAPKKK or MAP3K). This subgroup has four members: At4g08500 (MEKK1, also known as ARAKIN, MAP3Kb1, MAPKKK8), At4g08480 (MEKK2, also known as MAP3Kb4, MAPKKK9), At4g08470 (MEKK3, also known as MAP3Kb3, MAPKKK10) and At4g12020 …	2.02523
30.6	signalling.MAP kinases	contig_33536	Transcript	(at4g08500 : 380.0) Encodes a member of the A1 subgroup of the MEKK (MAPK/ERK kinase kinase) family. MEKK is another name for Mitogen-Activated Protein Kinase Kinase Kinase (MAPKKK or MAP3K). This subgroup has four members: At4g08500 (MEKK1, also known as ARAKIN, MAP3Kb1, MAPKKK8), At4g08480 (MEKK2, also known as MAP3Kb4, MAPKKK9), At4g08470 (MEKK3, also known as MAP3Kb3, MAPKKK10) and At4g12020 …	2.00752
30.6	signalling.MAP kinases	contig_33537	Transcript	(at4g08500 : 378.0) Encodes a member of the A1 subgroup of the MEKK (MAPK/ERK kinase kinase) family. MEKK is another name for Mitogen-Activated Protein Kinase Kinase Kinase (MAPKKK or MAP3K). This subgroup has four members: At4g08500 (MEKK1, also known as ARAKIN, MAP3Kb1, MAPKKK8), At4g08480 (MEKK2, also known as MAP3Kb4, MAPKKK9), At4g08470 (MEKK3, also known as MAP3Kb3, MAPKKK10) and At4g12020 …	2.00268
30.4.4	signalling.phosphinositides.phosphoinositide phospholipase C	contig_78783	Transcript	(at3g08510 : 472.0) Phosphoinositide-specific phospholipase C (PI-PLC), catalyzes hydrolysis of phosphatidylinositol 4,5-bisphosphate into inositol 1,4,5-trisphosphate and diacylglycerol.; phospholipase C 2; FUNCTIONS IN: phospholipase C activity; INVOLVED IN: signal transduction, intracellular signaling pathway, lipid metabolic process; EXPRESSED IN: 25 plant structures; EXPRESSED DURING: 15 gro…	2.35498
30.10	signalling.phosphorelay	contig_28420	Transcript	(at3g16360 : 207.0) Encodes AHP4, a histidine-containing phosphotransmitter involved in Histidine (His)-to-Aspartate (Asp) phosphorelay signal transduction. AHP4 is one of the six Arabidopsis thaliana histidine phosphotransfer proteins (AHPs). AHPs function as redundant positive regulators of cytokinin signaling. Members of the AHP gene family include: AT3G21510 (AHP1), AT3G29350 (AHP2), AT5G3934…	2.63351
30.10	signalling.phosphorelay	contig_106156	Transcript	(at3g16360 : 122.0) Encodes AHP4, a histidine-containing phosphotransmitter involved in Histidine (His)-to-Aspartate (Asp) phosphorelay signal transduction. AHP4 is one of the six Arabidopsis thaliana histidine phosphotransfer proteins (AHPs). AHPs function as redundant positive regulators of cytokinin signaling. Members of the AHP gene family include: AT3G21510 (AHP1), AT3G29350 (AHP2), AT5G3934…	2.5811
30.10	signalling.phosphorelay	contig_51858	Transcript	(at3g16360 : 207.0) Encodes AHP4, a histidine-containing phosphotransmitter involved in Histidine (His)-to-Aspartate (Asp) phosphorelay signal transduction. AHP4 is one of the six Arabidopsis thaliana histidine phosphotransfer proteins (AHPs). AHPs function as redundant positive regulators of cytokinin signaling. Members of the AHP gene family include: AT3G21510 (AHP1), AT3G29350 (AHP2), AT5G3934…	2.17676
30.2.17	signalling.receptor kinases.DUF 26	contig_13736	Transcript	(at4g23140 : 178.0) Arabidopsis thaliana receptor-like protein kinase. Naming convention from Chen et al 2003 (PMID 14756307); cysteine-rich RLK (RECEPTOR-like protein kinase) 6 (CRK6); FUNCTIONS IN: kinase activity; INVOLVED IN: protein amino acid phosphorylation; LOCATED IN: plasma membrane; CONTAINS InterPro DOMAIN/s: Protein kinase, ATP binding site (InterPro:IPR017441), Protein kinase, catal…	2.37472
30.2.17	signalling.receptor kinases.DUF 26	contig_101004	Transcript	(at4g23180 : 504.0) Encodes a receptor-like protein kinase. Naming convention from Chen et al 2003 (PMID 14756307); cysteine-rich RLK (RECEPTOR-like protein kinase) 10 (CRK10); FUNCTIONS IN: protein serine/threonine kinase activity, protein kinase activity, kinase activity, ATP binding; INVOLVED IN: protein amino acid phosphorylation; LOCATED IN: plasma membrane; EXPRESSED IN: 22 plant structures…	2.26623
30.2.9	signalling.receptor kinases.leucine rich repeat IX	contig_52750	Transcript	(at3g23750 : 446.0) Leucine-rich repeat protein kinase family protein; FUNCTIONS IN: protein serine/threonine kinase activity, protein kinase activity, ATP binding; INVOLVED IN: protein amino acid phosphorylation; LOCATED IN: plasma membrane; EXPRESSED IN: 26 plant structures; EXPRESSED DURING: 15 growth stages; CONTAINS InterPro DOMAIN/s: Protein kinase, ATP binding site (InterPro:IPR017441), Pr…	2.22552
30.2.8.1	signalling.receptor kinases.leucine rich repeat VIII.VIII-1	contig_59127	Transcript	(at5g49760 : 845.0) Leucine-rich repeat protein kinase family protein; FUNCTIONS IN: kinase activity; INVOLVED IN: protein amino acid phosphorylation; LOCATED IN: plasma membrane, vacuole; EXPRESSED IN: 24 plant structures; EXPRESSED DURING: 13 growth stages; CONTAINS InterPro DOMAIN/s: Protein kinase, ATP binding site (InterPro:IPR017441), Protein kinase, catalytic domain (InterPro:IPR000719), L…	2.2776
30.2.8.1	signalling.receptor kinases.leucine rich repeat VIII.VIII-1	contig_112041	Transcript	(at5g49760 : 429.0) Leucine-rich repeat protein kinase family protein; FUNCTIONS IN: kinase activity; INVOLVED IN: protein amino acid phosphorylation; LOCATED IN: plasma membrane, vacuole; EXPRESSED IN: 24 plant structures; EXPRESSED DURING: 13 growth stages; CONTAINS InterPro DOMAIN/s: Protein kinase, ATP binding site (InterPro:IPR017441), Protein kinase, catalytic domain (InterPro:IPR000719), L…	2.00095
30.2.8.2	signalling.receptor kinases.leucine rich repeat VIII.VIII-2	contig_89955	Transcript	(at3g14840 : 398.0) Leucine-rich repeat transmembrane protein kinase; FUNCTIONS IN: protein serine/threonine kinase activity, protein kinase activity, ATP binding; INVOLVED IN: protein amino acid phosphorylation; LOCATED IN: plasma membrane; EXPRESSED IN: 25 plant structures; EXPRESSED DURING: 14 growth stages; CONTAINS InterPro DOMAIN/s: Malectin/receptor-like protein kinase (InterPro:IPR021720)…	2.00832
30.2.99	signalling.receptor kinases.misc	contig_58062	Transcript	(loc_os04g55440.1 : 249.0) no description available & (at1g54470 : 234.0) Encodes a Cf-like gene in Arabidopsis that confers downy mildew resistance to several isolates of Peronospora parasitica.; resistance to Peronospora parasitica 27 (RPP27); LOCATED IN: endomembrane system; CONTAINS InterPro DOMAIN/s: Leucine-rich repeat, typical subtype (InterPro:IPR003591), Leucine-rich repeat-containing N-…	2.83464
30.2.99	signalling.receptor kinases.misc	contig_44708	Transcript	(at2g32660 : 301.0) receptor like protein 22 (RLP22); CONTAINS InterPro DOMAIN/s: Leucine-rich repeat (InterPro:IPR001611); BEST Arabidopsis thaliana protein match is: receptor like protein 27 (TAIR:AT2G33060.1); Has 72946 Blast hits to 23279 proteins in 925 species: Archae - 37; Bacteria - 3607; Metazoa - 12485; Fungi - 751; Plants - 51027; Viruses - 14; Other Eukaryotes - 5025 (source: NCBI BLi…	2.03419
30.2.99	signalling.receptor kinases.misc	contig_106820	Transcript	(at2g32660 : 127.0) receptor like protein 22 (RLP22); CONTAINS InterPro DOMAIN/s: Leucine-rich repeat (InterPro:IPR001611); BEST Arabidopsis thaliana protein match is: receptor like protein 27 (TAIR:AT2G33060.1); Has 72946 Blast hits to 23279 proteins in 925 species: Archae - 37; Bacteria - 3607; Metazoa - 12485; Fungi - 751; Plants - 51027; Viruses - 14; Other Eukaryotes - 5025 (source: NCBI BLi…	2.03027
30.2.24	signalling.receptor kinases.S-locus glycoprotein like	contig_90809	Transcript	(at4g27290 : 766.0) S-locus lectin protein kinase family protein; FUNCTIONS IN: sugar binding, protein serine/threonine kinase activity, protein kinase activity, ATP binding; INVOLVED IN: protein amino acid phosphorylation, recognition of pollen; LOCATED IN: endomembrane system; CONTAINS InterPro DOMAIN/s: Curculin-like (mannose-binding) lectin (InterPro:IPR001480), Apple-like (InterPro:IPR003609…	2.05858
30.2.24	signalling.receptor kinases.S-locus glycoprotein like	contig_17226	Transcript	(at4g27290 : 602.0) S-locus lectin protein kinase family protein; FUNCTIONS IN: sugar binding, protein serine/threonine kinase activity, protein kinase activity, ATP binding; INVOLVED IN: protein amino acid phosphorylation, recognition of pollen; LOCATED IN: endomembrane system; CONTAINS InterPro DOMAIN/s: Curculin-like (mannose-binding) lectin (InterPro:IPR001480), Apple-like (InterPro:IPR003609…	2.04445
30.2.15	signalling.receptor kinases.thaumatin like	contig_103371	Transcript	(loc_os01g02800.1 : 326.0) no description available & (at1g66930 : 293.0) Protein kinase superfamily protein; FUNCTIONS IN: kinase activity; INVOLVED IN: protein amino acid phosphorylation; LOCATED IN: cellular_component unknown; EXPRESSED IN: root; CONTAINS InterPro DOMAIN/s: Protein kinase, ATP binding site (InterPro:IPR017441), Serine/threonine-protein kinase domain (InterPro:IPR002290), Serin…	2.48726
30.2.15	signalling.receptor kinases.thaumatin like	contig_17751	Transcript	(loc_os01g02570.1 : 391.0) no description available & (at4g18250 : 327.0) receptor serine/threonine kinase, putative; FUNCTIONS IN: transmembrane receptor protein serine/threonine kinase activity, kinase activity; INVOLVED IN: protein amino acid phosphorylation; EXPRESSED IN: 8 plant structures; EXPRESSED DURING: LP.06 six leaves visible, LP.04 four leaves visible, LP.10 ten leaves visible, LP.02…	2.47798
30.2.15	signalling.receptor kinases.thaumatin like	contig_69458	Transcript	(loc_os01g02810.1 : 141.0) no description available & (at5g38250 : 124.0) Protein kinase family protein; FUNCTIONS IN: protein serine/threonine kinase activity, protein kinase activity, kinase activity, ATP binding; INVOLVED IN: protein amino acid phosphorylation; LOCATED IN: endomembrane system; CONTAINS InterPro DOMAIN/s: Protein kinase, catalytic domain (InterPro:IPR000719), Serine/threonine-p…	2.28278
30.2.15	signalling.receptor kinases.thaumatin like	contig_20213	Transcript	(loc_os01g02290.1 : 369.0) no description available & (at1g66920 : 310.0) Protein kinase superfamily protein; FUNCTIONS IN: protein serine/threonine kinase activity, protein kinase activity, kinase activity, ATP binding; INVOLVED IN: protein amino acid phosphorylation; LOCATED IN: endomembrane system; CONTAINS InterPro DOMAIN/s: Protein kinase, ATP binding site (InterPro:IPR017441), Serine/threon…	2.2616
30.2.15	signalling.receptor kinases.thaumatin like	contig_17750	Transcript	(loc_os01g02560.1 : 333.0) no description available & (at1g66930 : 283.0) Protein kinase superfamily protein; FUNCTIONS IN: kinase activity; INVOLVED IN: protein amino acid phosphorylation; LOCATED IN: cellular_component unknown; EXPRESSED IN: root; CONTAINS InterPro DOMAIN/s: Protein kinase, ATP binding site (InterPro:IPR017441), Serine/threonine-protein kinase domain (InterPro:IPR002290), Serin…	2.05447
30.2.20	signalling.receptor kinases.wheat LRK10 like	contig_16026	Transcript	(loc_os05g47770.1 : 92.4) no description available & (at5g38260 : 80.5) Protein kinase superfamily protein; FUNCTIONS IN: kinase activity; INVOLVED IN: protein amino acid phosphorylation; LOCATED IN: endomembrane system; CONTAINS InterPro DOMAIN/s: Protein kinase, ATP binding site (InterPro:IPR017441), Protein kinase, catalytic domain (InterPro:IPR000719), Serine-threonine/tyrosine-protein kinase…	2.65587
30.2.20	signalling.receptor kinases.wheat LRK10 like	contig_11416	Transcript	(at1g66880 : 452.0) Protein kinase superfamily protein; FUNCTIONS IN: protein serine/threonine kinase activity, protein kinase activity, ATP binding; INVOLVED IN: protein amino acid phosphorylation; LOCATED IN: plasma membrane; EXPRESSED IN: 21 plant structures; EXPRESSED DURING: 13 growth stages; CONTAINS InterPro DOMAIN/s: Protein kinase, ATP binding site (InterPro:IPR017441), Serine/threonine-…	2.42089
30.2.20	signalling.receptor kinases.wheat LRK10 like	contig_46853	Transcript	(at1g66880 : 398.0) Protein kinase superfamily protein; FUNCTIONS IN: protein serine/threonine kinase activity, protein kinase activity, ATP binding; INVOLVED IN: protein amino acid phosphorylation; LOCATED IN: plasma membrane; EXPRESSED IN: 21 plant structures; EXPRESSED DURING: 13 growth stages; CONTAINS InterPro DOMAIN/s: Protein kinase, ATP binding site (InterPro:IPR017441), Serine/threonine-…	2.42061
30.2.20	signalling.receptor kinases.wheat LRK10 like	contig_94096	Transcript	(at1g66880 : 450.0) Protein kinase superfamily protein; FUNCTIONS IN: protein serine/threonine kinase activity, protein kinase activity, ATP binding; INVOLVED IN: protein amino acid phosphorylation; LOCATED IN: plasma membrane; EXPRESSED IN: 21 plant structures; EXPRESSED DURING: 13 growth stages; CONTAINS InterPro DOMAIN/s: Protein kinase, ATP binding site (InterPro:IPR017441), Serine/threonine-…	2.38816
30.2.20	signalling.receptor kinases.wheat LRK10 like	contig_65187	Transcript	(at1g66880 : 450.0) Protein kinase superfamily protein; FUNCTIONS IN: protein serine/threonine kinase activity, protein kinase activity, ATP binding; INVOLVED IN: protein amino acid phosphorylation; LOCATED IN: plasma membrane; EXPRESSED IN: 21 plant structures; EXPRESSED DURING: 13 growth stages; CONTAINS InterPro DOMAIN/s: Protein kinase, ATP binding site (InterPro:IPR017441), Serine/threonine-…	2.36579
30.2.20	signalling.receptor kinases.wheat LRK10 like	contig_83845	Transcript	(at1g66880 : 450.0) Protein kinase superfamily protein; FUNCTIONS IN: protein serine/threonine kinase activity, protein kinase activity, ATP binding; INVOLVED IN: protein amino acid phosphorylation; LOCATED IN: plasma membrane; EXPRESSED IN: 21 plant structures; EXPRESSED DURING: 13 growth stages; CONTAINS InterPro DOMAIN/s: Protein kinase, ATP binding site (InterPro:IPR017441), Serine/threonine-…	2.36464
30.2.20	signalling.receptor kinases.wheat LRK10 like	contig_88907	Transcript	(at1g66880 : 450.0) Protein kinase superfamily protein; FUNCTIONS IN: protein serine/threonine kinase activity, protein kinase activity, ATP binding; INVOLVED IN: protein amino acid phosphorylation; LOCATED IN: plasma membrane; EXPRESSED IN: 21 plant structures; EXPRESSED DURING: 13 growth stages; CONTAINS InterPro DOMAIN/s: Protein kinase, ATP binding site (InterPro:IPR017441), Serine/threonine-…	2.29543
30.2.20	signalling.receptor kinases.wheat LRK10 like	contig_60309	Transcript	(at1g66880 : 449.0) Protein kinase superfamily protein; FUNCTIONS IN: protein serine/threonine kinase activity, protein kinase activity, ATP binding; INVOLVED IN: protein amino acid phosphorylation; LOCATED IN: plasma membrane; EXPRESSED IN: 21 plant structures; EXPRESSED DURING: 13 growth stages; CONTAINS InterPro DOMAIN/s: Protein kinase, ATP binding site (InterPro:IPR017441), Serine/threonine-…	2.14789

## Sheet: Development M. sativa
Supplementary Table 3. MapMan upregulated transcripts in the Development Pathway. Mapping against the M. sativa transcriptome.
BinCode	BinName	id	type	description	Log2 Fold Change
33.1	development.storage proteins	contig_7526	Transcript	(loc_os09g28770.1 : 523.0) no description available & (at2g26560 : 510.0) Encodes a lipid acyl hydrolase with wide substrate specificity that accumulates upon infection by fungal and bacterial pathogens. Protein is localized in the cytoplasm in healthy leaves, and in membranes in infected cells. Plays a role in cell death and differentially affects the accumulation of oxylipins. Contributes to re…	2.54675
33.1	development.storage proteins	contig_58886	Transcript	(loc_os09g28770.1 : 523.0) no description available & (at2g26560 : 510.0) Encodes a lipid acyl hydrolase with wide substrate specificity that accumulates upon infection by fungal and bacterial pathogens. Protein is localized in the cytoplasm in healthy leaves, and in membranes in infected cells. Plays a role in cell death and differentially affects the accumulation of oxylipins. Contributes to re…	2.26511
33.1	development.storage proteins	contig_65157	Transcript	(loc_os09g28770.1 : 502.0) no description available & (at2g26560 : 485.0) Encodes a lipid acyl hydrolase with wide substrate specificity that accumulates upon infection by fungal and bacterial pathogens. Protein is localized in the cytoplasm in healthy leaves, and in membranes in infected cells. Plays a role in cell death and differentially affects the accumulation of oxylipins. Contributes to re…	2.41582
33.1	development.storage proteins	contig_93785	Transcript	(loc_os09g28770.1 : 443.0) no description available & (at2g26560 : 434.0) Encodes a lipid acyl hydrolase with wide substrate specificity that accumulates upon infection by fungal and bacterial pathogens. Protein is localized in the cytoplasm in healthy leaves, and in membranes in infected cells. Plays a role in cell death and differentially affects the accumulation of oxylipins. Contributes to re…	2.49922
33.99	development.unspecified	contig_5466	Transcript	(at4g28040 : 317.0) nodulin MtN21 /EamA-like transporter family protein; LOCATED IN: endomembrane system, membrane; EXPRESSED IN: 6 plant structures; EXPRESSED DURING: 4 anthesis, petal differentiation and expansion stage; CONTAINS InterPro DOMAIN/s: Protein of unknown function DUF6, transmembrane (InterPro:IPR000620); BEST Arabidopsis thaliana protein match is: nodulin MtN21 /EamA-like transport…	2.95811
33.99	development.unspecified	contig_32860	Transcript	(at1g65480 : 164.0) FT, together with LFY, promotes flowering and is antagonistic with its homologous gene, TERMINAL FLOWER1 (TFL1). FT is expressed in leaves and is induced by long day treatment. Either the FT mRNA or protein is translocated to the shoot apex where it induces its own expression. Recent data suggests that FT protein acts as a long-range signal. FT is a target of CO and acts upstr…	2.9648
33.99	development.unspecified	contig_33681	Transcript	(at1g56220 : 132.0) Dormancy/auxin associated family protein; FUNCTIONS IN: molecular_function unknown; LOCATED IN: cellular_component unknown; EXPRESSED IN: 23 plant structures; EXPRESSED DURING: 13 growth stages; CONTAINS InterPro DOMAIN/s: Dormancyauxin associated (InterPro:IPR008406); BEST Arabidopsis thaliana protein match is: Dormancy/auxin associated family protein (TAIR:AT1G54070.1); Has …	2.18926
33.99	development.unspecified	contig_60424	Transcript	(at1g61340 : 119.0) F-box family protein; FUNCTIONS IN: molecular_function unknown; INVOLVED IN: biological_process unknown; EXPRESSED IN: 16 plant structures; EXPRESSED DURING: 10 growth stages; BEST Arabidopsis thaliana protein match is: F-box family protein (TAIR:AT4G21510.1). & (loc_os07g37400.1 : 82.8) no description available & (reliability: 238.0) & (original description: no original descr…	2.75953
33.99	development.unspecified	contig_60425	Transcript	(at1g61340 : 83.2) F-box family protein; FUNCTIONS IN: molecular_function unknown; INVOLVED IN: biological_process unknown; EXPRESSED IN: 16 plant structures; EXPRESSED DURING: 10 growth stages; BEST Arabidopsis thaliana protein match is: F-box family protein (TAIR:AT4G21510.1). & (reliability: 166.4) & (original description: no original description)	2.93789
33.99	development.unspecified	contig_78227	Transcript	(at1g65480 : 117.0) FT, together with LFY, promotes flowering and is antagonistic with its homologous gene, TERMINAL FLOWER1 (TFL1). FT is expressed in leaves and is induced by long day treatment. Either the FT mRNA or protein is translocated to the shoot apex where it induces its own expression. Recent data suggests that FT protein acts as a long-range signal. FT is a target of CO and acts upstr…	2.42303
33.99	development.unspecified	contig_93399	Transcript	(at1g56220 : 132.0) Dormancy/auxin associated family protein; FUNCTIONS IN: molecular_function unknown; LOCATED IN: cellular_component unknown; EXPRESSED IN: 23 plant structures; EXPRESSED DURING: 13 growth stages; CONTAINS InterPro DOMAIN/s: Dormancyauxin associated (InterPro:IPR008406); BEST Arabidopsis thaliana protein match is: Dormancy/auxin associated family protein (TAIR:AT1G54070.1); Has …	2.19966
33.99	development.unspecified	contig_93788	Transcript	(at1g56220 : 132.0) Dormancy/auxin associated family protein; FUNCTIONS IN: molecular_function unknown; LOCATED IN: cellular_component unknown; EXPRESSED IN: 23 plant structures; EXPRESSED DURING: 13 growth stages; CONTAINS InterPro DOMAIN/s: Dormancyauxin associated (InterPro:IPR008406); BEST Arabidopsis thaliana protein match is: Dormancy/auxin associated family protein (TAIR:AT1G54070.1); Has …	2.22116
33.99	development.unspecified	contig_95728	Transcript	(at1g56220 : 132.0) Dormancy/auxin associated family protein; FUNCTIONS IN: molecular_function unknown; LOCATED IN: cellular_component unknown; EXPRESSED IN: 23 plant structures; EXPRESSED DURING: 13 growth stages; CONTAINS InterPro DOMAIN/s: Dormancyauxin associated (InterPro:IPR008406); BEST Arabidopsis thaliana protein match is: Dormancy/auxin associated family protein (TAIR:AT1G54070.1); Has …	2.25464
33.99	development.unspecified	contig_98644	Transcript	(q6eu39|mads6_orysa : 180.0) MADS-box transcription factor 6 (OsMADS6) - Oryza sativa (Rice) & (loc_os02g45770.1 : 180.0) no description available & (at2g45650 : 158.0) sequence suggests this encodes a MADS-box transcription factor; AGAMOUS-like 6 (AGL6); FUNCTIONS IN: DNA binding, sequence-specific DNA binding transcription factor activity; INVOLVED IN: vegetative to reproductive phase transitio…	2.69852
33.99	development.unspecified	contig_98783	Transcript	(at1g56220 : 132.0) Dormancy/auxin associated family protein; FUNCTIONS IN: molecular_function unknown; LOCATED IN: cellular_component unknown; EXPRESSED IN: 23 plant structures; EXPRESSED DURING: 13 growth stages; CONTAINS InterPro DOMAIN/s: Dormancyauxin associated (InterPro:IPR008406); BEST Arabidopsis thaliana protein match is: Dormancy/auxin associated family protein (TAIR:AT1G54070.1); Has …	2.27575
33.99	development.unspecified	contig_107421	Transcript	(at1g65480 : 248.0) FT, together with LFY, promotes flowering and is antagonistic with its homologous gene, TERMINAL FLOWER1 (TFL1). FT is expressed in leaves and is induced by long day treatment. Either the FT mRNA or protein is translocated to the shoot apex where it induces its own expression. Recent data suggests that FT protein acts as a long-range signal. FT is a target of CO and acts upstr…	2.48824
33.99	development.unspecified	contig_107799	Transcript	(at1g65480 : 243.0) FT, together with LFY, promotes flowering and is antagonistic with its homologous gene, TERMINAL FLOWER1 (TFL1). FT is expressed in leaves and is induced by long day treatment. Either the FT mRNA or protein is translocated to the shoot apex where it induces its own expression. Recent data suggests that FT protein acts as a long-range signal. FT is a target of CO and acts upstr…	2.70781
33.99	development.unspecified	contig_111279	Transcript	(at5g60910 : 101.0) MADS box gene negatively regulated by APETALA1; AGAMOUS-like 8 (AGL8); FUNCTIONS IN: sequence-specific DNA binding transcription factor activity; INVOLVED IN: positive regulation of flower development, maintenance of inflorescence meristem identity, fruit development; LOCATED IN: nucleus; EXPRESSED IN: 19 plant structures; EXPRESSED DURING: 8 growth stages; CONTAINS InterPro D…	2.91957

## Sheet: Miscellaneous M. sativa
Supplementary Table 3. MapMan downregulated transcripts in the Miscellaneous Pathway.Mapping against the M. sativa transcriptome.
BinCode	BinName	id	type	description	Log2 Fold Change
26.13	misc.acid and other phosphatases	contig_25854	Transcript	(at1g17710 : 342.0) Pyridoxal phosphate phosphatase-related protein; FUNCTIONS IN: phosphatase activity; EXPRESSED IN: 9 plant structures; EXPRESSED DURING: L mature pollen stage, M germinated pollen stage, 4 anthesis, petal differentiation and expansion stage; CONTAINS InterPro DOMAIN/s: Pyridoxal phosphate phosphatase-related (InterPro:IPR006384); BEST Arabidopsis thaliana protein match is: pho…	-4.35942
26.13	misc.acid and other phosphatases	contig_60707	Transcript	(at1g17710 : 320.0) Pyridoxal phosphate phosphatase-related protein; FUNCTIONS IN: phosphatase activity; EXPRESSED IN: 9 plant structures; EXPRESSED DURING: L mature pollen stage, M germinated pollen stage, 4 anthesis, petal differentiation and expansion stage; CONTAINS InterPro DOMAIN/s: Pyridoxal phosphate phosphatase-related (InterPro:IPR006384); BEST Arabidopsis thaliana protein match is: pho…	-4.15942
26.13	misc.acid and other phosphatases	contig_9751	Transcript	(at1g73010 : 331.0) phosphate starvation-induced gene 2 (PS2); FUNCTIONS IN: phosphatase activity; INVOLVED IN: metabolic process; LOCATED IN: cellular_component unknown; EXPRESSED IN: 19 plant structures; EXPRESSED DURING: 10 growth stages; CONTAINS InterPro DOMAIN/s: Pyridoxal phosphate phosphatase, PHOSPHO2 (InterPro:IPR016965), HAD-superfamily hydrolase, subfamily IB, PSPase-like (InterPro:IP…	-4.11165
26.13	misc.acid and other phosphatases	contig_107204	Transcript	(at1g17710 : 341.0) Pyridoxal phosphate phosphatase-related protein; FUNCTIONS IN: phosphatase activity; EXPRESSED IN: 9 plant structures; EXPRESSED DURING: L mature pollen stage, M germinated pollen stage, 4 anthesis, petal differentiation and expansion stage; CONTAINS InterPro DOMAIN/s: Pyridoxal phosphate phosphatase-related (InterPro:IPR006384); BEST Arabidopsis thaliana protein match is: pho…	-3.74984
26.10	misc.cytochrome P450	contig_100480	Transcript	(at4g31500 : 404.0) Encodes an oxime-metabolizing enzyme in the biosynthetic pathway of glucosinolates. Is required for phytochrome signal transduction in red light. Mutation confers auxin overproduction.; "cytochrome P450, family 83, subfamily B, polypeptide 1" (CYP83B1); FUNCTIONS IN: oxidoreductase activity, acting on paired donors, with incorporation or reduction of molecular oxygen, NADH or …	-3.65453
26.10	misc.cytochrome P450	contig_28366	Transcript	(at2g02580 : 206.0) member of CYP71B; "cytochrome P450, family 71, subfamily B, polypeptide 9" (CYP71B9); FUNCTIONS IN: electron carrier activity, monooxygenase activity, iron ion binding, oxygen binding, heme binding; INVOLVED IN: oxidation reduction; EXPRESSED IN: carpel; EXPRESSED DURING: 4 anthesis; CONTAINS InterPro DOMAIN/s: Cytochrome P450 (InterPro:IPR001128), Cytochrome P450, E-class, gr…	-3.56322
26.10	misc.cytochrome P450	contig_28367	Transcript	(at2g02580 : 206.0) member of CYP71B; "cytochrome P450, family 71, subfamily B, polypeptide 9" (CYP71B9); FUNCTIONS IN: electron carrier activity, monooxygenase activity, iron ion binding, oxygen binding, heme binding; INVOLVED IN: oxidation reduction; EXPRESSED IN: carpel; EXPRESSED DURING: 4 anthesis; CONTAINS InterPro DOMAIN/s: Cytochrome P450 (InterPro:IPR001128), Cytochrome P450, E-class, gr…	-3.52117
26.13	misc.acid and other phosphatases	contig_77485	Transcript	(at1g17710 : 241.0) Pyridoxal phosphate phosphatase-related protein; FUNCTIONS IN: phosphatase activity; EXPRESSED IN: 9 plant structures; EXPRESSED DURING: L mature pollen stage, M germinated pollen stage, 4 anthesis, petal differentiation and expansion stage; CONTAINS InterPro DOMAIN/s: Pyridoxal phosphate phosphatase-related (InterPro:IPR006384); BEST Arabidopsis thaliana protein match is: pho…	-3.45996
26.13	misc.acid and other phosphatases	contig_20340	Transcript	(at1g73010 : 354.0) phosphate starvation-induced gene 2 (PS2); FUNCTIONS IN: phosphatase activity; INVOLVED IN: metabolic process; LOCATED IN: cellular_component unknown; EXPRESSED IN: 19 plant structures; EXPRESSED DURING: 10 growth stages; CONTAINS InterPro DOMAIN/s: Pyridoxal phosphate phosphatase, PHOSPHO2 (InterPro:IPR016965), HAD-superfamily hydrolase, subfamily IB, PSPase-like (InterPro:IP…	-3.44111
26.13	misc.acid and other phosphatases	contig_5106	Transcript	(at3g17790 : 445.0) purple acid phosphatase 17 (PAP17); CONTAINS InterPro DOMAIN/s: Metallophosphoesterase (InterPro:IPR004843); BEST Arabidopsis thaliana protein match is: purple acid phosphatase 3 (TAIR:AT1G14700.1); Has 1229 Blast hits to 1218 proteins in 312 species: Archae - 4; Bacteria - 345; Metazoa - 336; Fungi - 8; Plants - 191; Viruses - 0; Other Eukaryotes - 345 (source: NCBI BLink). &…	-3.42792
26.13	misc.acid and other phosphatases	contig_38899	Transcript	(at1g17710 : 344.0) Pyridoxal phosphate phosphatase-related protein; FUNCTIONS IN: phosphatase activity; EXPRESSED IN: 9 plant structures; EXPRESSED DURING: L mature pollen stage, M germinated pollen stage, 4 anthesis, petal differentiation and expansion stage; CONTAINS InterPro DOMAIN/s: Pyridoxal phosphate phosphatase-related (InterPro:IPR006384); BEST Arabidopsis thaliana protein match is: pho…	-3.41516
26.13	misc.acid and other phosphatases	contig_107206	Transcript	(at1g17710 : 354.0) Pyridoxal phosphate phosphatase-related protein; FUNCTIONS IN: phosphatase activity; EXPRESSED IN: 9 plant structures; EXPRESSED DURING: L mature pollen stage, M germinated pollen stage, 4 anthesis, petal differentiation and expansion stage; CONTAINS InterPro DOMAIN/s: Pyridoxal phosphate phosphatase-related (InterPro:IPR006384); BEST Arabidopsis thaliana protein match is: pho…	-3.41143
26.13	misc.acid and other phosphatases	contig_75188	Transcript	(at1g17710 : 355.0) Pyridoxal phosphate phosphatase-related protein; FUNCTIONS IN: phosphatase activity; EXPRESSED IN: 9 plant structures; EXPRESSED DURING: L mature pollen stage, M germinated pollen stage, 4 anthesis, petal differentiation and expansion stage; CONTAINS InterPro DOMAIN/s: Pyridoxal phosphate phosphatase-related (InterPro:IPR006384); BEST Arabidopsis thaliana protein match is: pho…	-3.27561
26.13	misc.acid and other phosphatases	contig_34689	Transcript	(at3g17790 : 445.0) purple acid phosphatase 17 (PAP17); CONTAINS InterPro DOMAIN/s: Metallophosphoesterase (InterPro:IPR004843); BEST Arabidopsis thaliana protein match is: purple acid phosphatase 3 (TAIR:AT1G14700.1); Has 1229 Blast hits to 1218 proteins in 312 species: Archae - 4; Bacteria - 345; Metazoa - 336; Fungi - 8; Plants - 191; Viruses - 0; Other Eukaryotes - 345 (source: NCBI BLink). &…	-3.23738
26.13	misc.acid and other phosphatases	contig_57278	Transcript	(at3g17790 : 441.0) purple acid phosphatase 17 (PAP17); CONTAINS InterPro DOMAIN/s: Metallophosphoesterase (InterPro:IPR004843); BEST Arabidopsis thaliana protein match is: purple acid phosphatase 3 (TAIR:AT1G14700.1); Has 1229 Blast hits to 1218 proteins in 312 species: Archae - 4; Bacteria - 345; Metazoa - 336; Fungi - 8; Plants - 191; Viruses - 0; Other Eukaryotes - 345 (source: NCBI BLink). &…	-3.14106
26.13	misc.acid and other phosphatases	contig_29431	Transcript	(at3g17790 : 447.0) purple acid phosphatase 17 (PAP17); CONTAINS InterPro DOMAIN/s: Metallophosphoesterase (InterPro:IPR004843); BEST Arabidopsis thaliana protein match is: purple acid phosphatase 3 (TAIR:AT1G14700.1); Has 1229 Blast hits to 1218 proteins in 312 species: Archae - 4; Bacteria - 345; Metazoa - 336; Fungi - 8; Plants - 191; Viruses - 0; Other Eukaryotes - 345 (source: NCBI BLink). &…	-2.94222
26.13	misc.acid and other phosphatases	contig_63274	Transcript	(at3g10150 : 504.0) purple acid phosphatase 16 (PAP16); FUNCTIONS IN: protein serine/threonine phosphatase activity, acid phosphatase activity; INVOLVED IN: biological_process unknown; LOCATED IN: membrane; EXPRESSED IN: 15 plant structures; EXPRESSED DURING: 7 growth stages; CONTAINS InterPro DOMAIN/s: Metallophosphoesterase (InterPro:IPR004843), Phosphoesterase At2g46880 (InterPro:IPR011230); B…	-2.93154
26.13	misc.acid and other phosphatases	contig_93444	Transcript	(loc_os08g17784.2 : 814.0) no description available & (at4g13700 : 721.0) purple acid phosphatase 23 (PAP23); FUNCTIONS IN: protein serine/threonine phosphatase activity, acid phosphatase activity; INVOLVED IN: biological_process unknown; LOCATED IN: endomembrane system; EXPRESSED IN: 6 plant structures; EXPRESSED DURING: 4 anthesis; CONTAINS InterPro DOMAIN/s: Purple acid phosphatase, N-terminal…	-2.93154
26.13	misc.acid and other phosphatases	contig_29432	Transcript	(at1g14700 : 453.0) purple acid phosphatase 3 (PAP3); CONTAINS InterPro DOMAIN/s: Metallophosphoesterase (InterPro:IPR004843); BEST Arabidopsis thaliana protein match is: purple acid phosphatase 8 (TAIR:AT2G01890.1); Has 1092 Blast hits to 1082 proteins in 272 species: Archae - 0; Bacteria - 250; Metazoa - 335; Fungi - 8; Plants - 191; Viruses - 0; Other Eukaryotes - 308 (source: NCBI BLink). & (…	-2.8291
26.13	misc.acid and other phosphatases	contig_483	Transcript	(at3g17790 : 445.0) purple acid phosphatase 17 (PAP17); CONTAINS InterPro DOMAIN/s: Metallophosphoesterase (InterPro:IPR004843); BEST Arabidopsis thaliana protein match is: purple acid phosphatase 3 (TAIR:AT1G14700.1); Has 1229 Blast hits to 1218 proteins in 312 species: Archae - 4; Bacteria - 345; Metazoa - 336; Fungi - 8; Plants - 191; Viruses - 0; Other Eukaryotes - 345 (source: NCBI BLink). &…	-2.72842
26.13	misc.acid and other phosphatases	contig_44738	Transcript	(at1g14700 : 451.0) purple acid phosphatase 3 (PAP3); CONTAINS InterPro DOMAIN/s: Metallophosphoesterase (InterPro:IPR004843); BEST Arabidopsis thaliana protein match is: purple acid phosphatase 8 (TAIR:AT2G01890.1); Has 1092 Blast hits to 1082 proteins in 272 species: Archae - 0; Bacteria - 250; Metazoa - 335; Fungi - 8; Plants - 191; Viruses - 0; Other Eukaryotes - 308 (source: NCBI BLink). & (…	-2.62779
26.13	misc.acid and other phosphatases	contig_94882	Transcript	(loc_os09g32840.1 : 595.0) no description available & (at5g50400 : 590.0) purple acid phosphatase 27 (PAP27); FUNCTIONS IN: protein serine/threonine phosphatase activity, acid phosphatase activity; INVOLVED IN: biological_process unknown; LOCATED IN: endomembrane system; EXPRESSED IN: 24 plant structures; EXPRESSED DURING: 15 growth stages; CONTAINS InterPro DOMAIN/s: Purple acid phosphatase, N-t…	-2.48449
26.13	misc.acid and other phosphatases	contig_70245	Transcript	(at5g50400 : 786.0) purple acid phosphatase 27 (PAP27); FUNCTIONS IN: protein serine/threonine phosphatase activity, acid phosphatase activity; INVOLVED IN: biological_process unknown; LOCATED IN: endomembrane system; EXPRESSED IN: 24 plant structures; EXPRESSED DURING: 15 growth stages; CONTAINS InterPro DOMAIN/s: Purple acid phosphatase, N-terminal (InterPro:IPR015914), Metallophosphoesterase (…	-2.431
26.13	misc.acid and other phosphatases	contig_22718	Transcript	(at5g50400 : 789.0) purple acid phosphatase 27 (PAP27); FUNCTIONS IN: protein serine/threonine phosphatase activity, acid phosphatase activity; INVOLVED IN: biological_process unknown; LOCATED IN: endomembrane system; EXPRESSED IN: 24 plant structures; EXPRESSED DURING: 15 growth stages; CONTAINS InterPro DOMAIN/s: Purple acid phosphatase, N-terminal (InterPro:IPR015914), Metallophosphoesterase (…	-2.42006
26.13	misc.acid and other phosphatases	contig_54771	Transcript	(at5g50400 : 916.0) purple acid phosphatase 27 (PAP27); FUNCTIONS IN: protein serine/threonine phosphatase activity, acid phosphatase activity; INVOLVED IN: biological_process unknown; LOCATED IN: endomembrane system; EXPRESSED IN: 24 plant structures; EXPRESSED DURING: 15 growth stages; CONTAINS InterPro DOMAIN/s: Purple acid phosphatase, N-terminal (InterPro:IPR015914), Metallophosphoesterase (…	-2.40495
26.13	misc.acid and other phosphatases	contig_22719	Transcript	(at5g50400 : 323.0) purple acid phosphatase 27 (PAP27); FUNCTIONS IN: protein serine/threonine phosphatase activity, acid phosphatase activity; INVOLVED IN: biological_process unknown; LOCATED IN: endomembrane system; EXPRESSED IN: 24 plant structures; EXPRESSED DURING: 15 growth stages; CONTAINS InterPro DOMAIN/s: Purple acid phosphatase, N-terminal (InterPro:IPR015914), Metallophosphoesterase (…	-2.40356
26.10	misc.cytochrome P450	contig_72183	Transcript	(at4g31500 : 278.0) Encodes an oxime-metabolizing enzyme in the biosynthetic pathway of glucosinolates. Is required for phytochrome signal transduction in red light. Mutation confers auxin overproduction.; "cytochrome P450, family 83, subfamily B, polypeptide 1" (CYP83B1); FUNCTIONS IN: oxidoreductase activity, acting on paired donors, with incorporation or reduction of molecular oxygen, NADH or …	-2.4016
26.13	misc.acid and other phosphatases	contig_40061	Transcript	(at2g01880 : 428.0) purple acid phosphatase 7 (PAP7); FUNCTIONS IN: protein serine/threonine phosphatase activity, acid phosphatase activity; LOCATED IN: endomembrane system; EXPRESSED IN: 7 plant structures; CONTAINS InterPro DOMAIN/s: Metallophosphoesterase (InterPro:IPR004843); BEST Arabidopsis thaliana protein match is: purple acid phosphatase 17 (TAIR:AT3G17790.1); Has 30201 Blast hits to 17…	-2.39942
26.13	misc.acid and other phosphatases	contig_66306	Transcript	(at5g50400 : 929.0) purple acid phosphatase 27 (PAP27); FUNCTIONS IN: protein serine/threonine phosphatase activity, acid phosphatase activity; INVOLVED IN: biological_process unknown; LOCATED IN: endomembrane system; EXPRESSED IN: 24 plant structures; EXPRESSED DURING: 15 growth stages; CONTAINS InterPro DOMAIN/s: Purple acid phosphatase, N-terminal (InterPro:IPR015914), Metallophosphoesterase (…	-2.35899
26.10	misc.cytochrome P450	contig_19196	Transcript	(at4g31500 : 275.0) Encodes an oxime-metabolizing enzyme in the biosynthetic pathway of glucosinolates. Is required for phytochrome signal transduction in red light. Mutation confers auxin overproduction.; "cytochrome P450, family 83, subfamily B, polypeptide 1" (CYP83B1); FUNCTIONS IN: oxidoreductase activity, acting on paired donors, with incorporation or reduction of molecular oxygen, NADH or …	-2.35641
26.13	misc.acid and other phosphatases	contig_40536	Transcript	(at3g10150 : 319.0) purple acid phosphatase 16 (PAP16); FUNCTIONS IN: protein serine/threonine phosphatase activity, acid phosphatase activity; INVOLVED IN: biological_process unknown; LOCATED IN: membrane; EXPRESSED IN: 15 plant structures; EXPRESSED DURING: 7 growth stages; CONTAINS InterPro DOMAIN/s: Metallophosphoesterase (InterPro:IPR004843), Phosphoesterase At2g46880 (InterPro:IPR011230); B…	-2.34005
26.13	misc.acid and other phosphatases	contig_89608	Transcript	(loc_os08g41880.1 : 920.0) no description available & (at5g50400 : 917.0) purple acid phosphatase 27 (PAP27); FUNCTIONS IN: protein serine/threonine phosphatase activity, acid phosphatase activity; INVOLVED IN: biological_process unknown; LOCATED IN: endomembrane system; EXPRESSED IN: 24 plant structures; EXPRESSED DURING: 15 growth stages; CONTAINS InterPro DOMAIN/s: Purple acid phosphatase, N-t…	-2.20927
26.3	misc.gluco-, galacto- and mannosidases	contig_3098	Transcript	(at4g21760 : 634.0) beta-glucosidase 47 (BGLU47); FUNCTIONS IN: cation binding, hydrolase activity, hydrolyzing O-glycosyl compounds, catalytic activity; INVOLVED IN: carbohydrate metabolic process; LOCATED IN: endomembrane system; EXPRESSED IN: 19 plant structures; EXPRESSED DURING: 13 growth stages; CONTAINS InterPro DOMAIN/s: Glycoside hydrolase, family 1 (InterPro:IPR001360), Glycoside hydrol…	-2.18649
26.8	misc.nitrilases, *nitrile lyases, berberine bridge enzymes, reticuline oxidases, troponine reductases	contig_23666	Transcript	(at2g29150 : 160.0) NAD(P)-binding Rossmann-fold superfamily protein; FUNCTIONS IN: oxidoreductase activity, binding, catalytic activity; INVOLVED IN: oxidation reduction, metabolic process; CONTAINS InterPro DOMAIN/s: Short-chain dehydrogenase/reductase, conserved site (InterPro:IPR020904), NAD(P)-binding domain (InterPro:IPR016040), Glucose/ribitol dehydrogenase (InterPro:IPR002347), Short-chai…	-2.17591
26.8	misc.nitrilases, *nitrile lyases, berberine bridge enzymes, reticuline oxidases, troponine reductases	contig_7181	Transcript	(at5g06060 : 171.0) NAD(P)-binding Rossmann-fold superfamily protein; FUNCTIONS IN: oxidoreductase activity, binding, catalytic activity; INVOLVED IN: oxidation reduction, metabolic process; EXPRESSED IN: 23 plant structures; EXPRESSED DURING: 14 growth stages; CONTAINS InterPro DOMAIN/s: Short-chain dehydrogenase/reductase, conserved site (InterPro:IPR020904), NAD(P)-binding domain (InterPro:IPR…	-2.14627
26.10	misc.cytochrome P450	contig_8436	Transcript	(at2g42250 : 451.0) member of CYP712A; "cytochrome P450, family 712, subfamily A, polypeptide 1" (CYP712A1); FUNCTIONS IN: electron carrier activity, monooxygenase activity, iron ion binding, oxygen binding, heme binding; INVOLVED IN: oxidation reduction; LOCATED IN: endomembrane system; EXPRESSED IN: root; CONTAINS InterPro DOMAIN/s: Cytochrome P450 (InterPro:IPR001128), Cytochrome P450, E-class…	-2.02359
26.7	misc.oxidases - copper, flavone etc	contig_96003	Transcript	(at5g16970 : 237.0) encodes a 2-alkenal reductase (EC 1.3.1.74), plays a key role in the detoxification of reactive carbonyls; alkenal reductase (AER); FUNCTIONS IN: 2-alkenal reductase activity; INVOLVED IN: response to oxidative stress, response to cadmium ion, response to cyclopentenone; LOCATED IN: cytosol, nucleus; EXPRESSED IN: 17 plant structures; EXPRESSED DURING: 11 growth stages; CONTAI…	-2.01493
26.2	misc.UDP glucosyl and glucoronyl transferases	contig_94982	Transcript	(loc_os02g51910.1 : 369.0) no description available & (at1g22360 : 358.0) UDP-glucosyl transferase 85A2 (UGT85A2); FUNCTIONS IN: UDP-glycosyltransferase activity, transferase activity, transferring glycosyl groups, glucuronosyltransferase activity; INVOLVED IN: metabolic process; LOCATED IN: cellular_component unknown; EXPRESSED IN: 21 plant structures; EXPRESSED DURING: 11 growth stages; CONTAIN…	-2.00966
26.13	misc.acid and other phosphatases	contig_24600	Transcript	(at2g01880 : 173.0) purple acid phosphatase 7 (PAP7); FUNCTIONS IN: protein serine/threonine phosphatase activity, acid phosphatase activity; LOCATED IN: endomembrane system; EXPRESSED IN: 7 plant structures; CONTAINS InterPro DOMAIN/s: Metallophosphoesterase (InterPro:IPR004843); BEST Arabidopsis thaliana protein match is: purple acid phosphatase 17 (TAIR:AT3G17790.1); Has 30201 Blast hits to 17…	-2.00117

## Sheet: Secondary metabolism M. sativa
Supplementary Table 3. MapMan down regulated transcripts in the Secondary metabolism Pathway
BinCode	BinName	id	type	description	Log2 Fold Change
16.5.1.1.4.1	secondary metabolism.sulfur-containing.glucosinolates.synthesis.shared.CYP83B1 phenylacetaldoxime monooxygenase	contig_100480	Transcript	(at4g31500 : 404.0) Encodes an oxime-metabolizing enzyme in the biosynthetic pathway of glucosinolates. Is required for phytochrome signal transduction in red light. Mutation confers auxin overproduction.; "cytochrome P450, family 83, subfamily B, polypeptide 1" (CYP83B1); FUNCTIONS IN: oxidoreductase activity, acting on paired donors, with incorporation or reduction of molecular oxygen, NADH or …	-3.65453
16.2.1.3	secondary metabolism.phenylpropanoids.lignin biosynthesis.4CL	contig_71257	Transcript	(at4g05160 : 301.0) Encodes a peroxisomal protein involved in the activation of fatty acids through esterification with CoA. At4g05160 preferentially activates fatty acids with medium chain length (C6:0 and C7:0) as well as even-numbered long-chain fatty acids (C14:0, C16:0 and C18:0). At4g05160 was also able to catalyze the conversion of OPC-6:0 to its CoA ester and is therefore thought to be in…	-3.23614
16.1.5	secondary metabolism.isoprenoids.terpenoids	contig_105641	Transcript	(at4g16730 : 95.9) In the Col ecotype, no functional protein is encoded at this locus due to the presence of a two-base (AT) insertion 184 nucleotides downstream of the start codon leading to a frame shift and premature translational termination. However, in the Ws ecotype, a functional terpene synthase that localizes to the chloroplast is encoded at this locus. It can catalyze the synthesis of (…	-3.06202
16.8.3.2	secondary metabolism.flavonoids.dihydroflavonols.flavanone 3-hydroxylase	contig_73064	Transcript	(p41090|fl3h_vitvi : 405.0) Naringenin,2-oxoglutarate 3-dioxygenase (EC 1.14.11.9) (Flavonone-3-hydroxylase) (F3H) (FHT) - Vitis vinifera (Grape) & (at3g51240 : 385.0) Encodes flavanone 3-hydroxylase that is coordinately expressed with chalcone synthase and chalcone isomerases. Regulates flavonoid biosynthesis.; flavanone 3-hydroxylase (F3H); CONTAINS InterPro DOMAIN/s: Oxoglutarate/iron-dependen…	-2.93131
16.8.4	secondary metabolism.flavonoids.flavonols	contig_74332	Transcript	(at3g21420 : 397.0) 2-oxoglutarate (2OG) and Fe(II)-dependent oxygenase superfamily protein; FUNCTIONS IN: oxidoreductase activity; INVOLVED IN: metabolic process; LOCATED IN: cellular_component unknown; EXPRESSED IN: 16 plant structures; EXPRESSED DURING: 8 growth stages; CONTAINS InterPro DOMAIN/s: Oxoglutarate/iron-dependent oxygenase (InterPro:IPR005123); BEST Arabidopsis thaliana protein mat…	-2.84959
16.8.3.3	secondary metabolism.flavonoids.dihydroflavonols.flavonoid 3''-monooxygenase	contig_75763	Transcript	(q9sbq9|f3ph_pethy : 605.0) Flavonoid 3'-monooxygenase (EC 1.14.13.21) (Flavonoid 3'-hydroxylase) (Cytochrome P450 75B2) - Petunia hybrida (Petunia) & (at5g07990 : 598.0) Required for flavonoid 3' hydroxylase activity.; TRANSPARENT TESTA 7 (TT7); CONTAINS InterPro DOMAIN/s: Cytochrome P450 (InterPro:IPR001128), Cytochrome P450, E-class, group I (InterPro:IPR002401), Cytochrome P450, conserved sit…	-2.82134
16.8.4	secondary metabolism.flavonoids.flavonols	contig_27347	Transcript	(at3g21420 : 127.0) 2-oxoglutarate (2OG) and Fe(II)-dependent oxygenase superfamily protein; FUNCTIONS IN: oxidoreductase activity; INVOLVED IN: metabolic process; LOCATED IN: cellular_component unknown; EXPRESSED IN: 16 plant structures; EXPRESSED DURING: 8 growth stages; CONTAINS InterPro DOMAIN/s: Oxoglutarate/iron-dependent oxygenase (InterPro:IPR005123); BEST Arabidopsis thaliana protein mat…	-2.80807
16.8.4	secondary metabolism.flavonoids.flavonols	contig_74330	Transcript	(at3g21420 : 221.0) 2-oxoglutarate (2OG) and Fe(II)-dependent oxygenase superfamily protein; FUNCTIONS IN: oxidoreductase activity; INVOLVED IN: metabolic process; LOCATED IN: cellular_component unknown; EXPRESSED IN: 16 plant structures; EXPRESSED DURING: 8 growth stages; CONTAINS InterPro DOMAIN/s: Oxoglutarate/iron-dependent oxygenase (InterPro:IPR005123); BEST Arabidopsis thaliana protein mat…	-2.73776
16.2.1.3	secondary metabolism.phenylpropanoids.lignin biosynthesis.4CL	contig_71256	Transcript	(at4g05160 : 463.0) Encodes a peroxisomal protein involved in the activation of fatty acids through esterification with CoA. At4g05160 preferentially activates fatty acids with medium chain length (C6:0 and C7:0) as well as even-numbered long-chain fatty acids (C14:0, C16:0 and C18:0). At4g05160 was also able to catalyze the conversion of OPC-6:0 to its CoA ester and is therefore thought to be in…	-2.61691
16.8.3.2	secondary metabolism.flavonoids.dihydroflavonols.flavanone 3-hydroxylase	contig_73066	Transcript	(p41090|fl3h_vitvi : 174.0) Naringenin,2-oxoglutarate 3-dioxygenase (EC 1.14.11.9) (Flavonone-3-hydroxylase) (F3H) (FHT) - Vitis vinifera (Grape) & (at3g51240 : 145.0) Encodes flavanone 3-hydroxylase that is coordinately expressed with chalcone synthase and chalcone isomerases. Regulates flavonoid biosynthesis.; flavanone 3-hydroxylase (F3H); CONTAINS InterPro DOMAIN/s: Oxoglutarate/iron-dependen…	-2.61344
16.8.3.2	secondary metabolism.flavonoids.dihydroflavonols.flavanone 3-hydroxylase	contig_105146	Transcript	(q07353|fl3h_pethy : 468.0) Naringenin,2-oxoglutarate 3-dioxygenase (EC 1.14.11.9) (Flavonone-3-hydroxylase) (F3H) (FHT) (Fragment) - Petunia hybrida (Petunia) & (at3g51240 : 464.0) Encodes flavanone 3-hydroxylase that is coordinately expressed with chalcone synthase and chalcone isomerases. Regulates flavonoid biosynthesis.; flavanone 3-hydroxylase (F3H); CONTAINS InterPro DOMAIN/s: Oxoglutarate…	-2.59893
16.8.4	secondary metabolism.flavonoids.flavonols	contig_99989	Transcript	(at3g21420 : 520.0) 2-oxoglutarate (2OG) and Fe(II)-dependent oxygenase superfamily protein; FUNCTIONS IN: oxidoreductase activity; INVOLVED IN: metabolic process; LOCATED IN: cellular_component unknown; EXPRESSED IN: 16 plant structures; EXPRESSED DURING: 8 growth stages; CONTAINS InterPro DOMAIN/s: Oxoglutarate/iron-dependent oxygenase (InterPro:IPR005123); BEST Arabidopsis thaliana protein mat…	-2.57918
16.5.1.1.1.7	secondary metabolism.sulfur-containing.glucosinolates.synthesis.aliphatic.CYP83A1 phenylacetaldoxime monooxygenase	contig_72183	Transcript	(at4g31500 : 278.0) Encodes an oxime-metabolizing enzyme in the biosynthetic pathway of glucosinolates. Is required for phytochrome signal transduction in red light. Mutation confers auxin overproduction.; "cytochrome P450, family 83, subfamily B, polypeptide 1" (CYP83B1); FUNCTIONS IN: oxidoreductase activity, acting on paired donors, with incorporation or reduction of molecular oxygen, NADH or …	-2.4016
16.5.1.1.4.1	secondary metabolism.sulfur-containing.glucosinolates.synthesis.shared.CYP83B1 phenylacetaldoxime monooxygenase	contig_72183	Transcript	(at4g31500 : 278.0) Encodes an oxime-metabolizing enzyme in the biosynthetic pathway of glucosinolates. Is required for phytochrome signal transduction in red light. Mutation confers auxin overproduction.; "cytochrome P450, family 83, subfamily B, polypeptide 1" (CYP83B1); FUNCTIONS IN: oxidoreductase activity, acting on paired donors, with incorporation or reduction of molecular oxygen, NADH or …	-2.4016
16.5.1.1.4.1	secondary metabolism.sulfur-containing.glucosinolates.synthesis.shared.CYP83B1 phenylacetaldoxime monooxygenase	contig_19196	Transcript	(at4g31500 : 275.0) Encodes an oxime-metabolizing enzyme in the biosynthetic pathway of glucosinolates. Is required for phytochrome signal transduction in red light. Mutation confers auxin overproduction.; "cytochrome P450, family 83, subfamily B, polypeptide 1" (CYP83B1); FUNCTIONS IN: oxidoreductase activity, acting on paired donors, with incorporation or reduction of molecular oxygen, NADH or …	-2.35641
16.2.1.3	secondary metabolism.phenylpropanoids.lignin biosynthesis.4CL	contig_56597	Transcript	(at4g05160 : 693.0) Encodes a peroxisomal protein involved in the activation of fatty acids through esterification with CoA. At4g05160 preferentially activates fatty acids with medium chain length (C6:0 and C7:0) as well as even-numbered long-chain fatty acids (C14:0, C16:0 and C18:0). At4g05160 was also able to catalyze the conversion of OPC-6:0 to its CoA ester and is therefore thought to be in…	-2.27206
16.8.1.21	secondary metabolism.flavonoids.anthocyanins.anthocyanin 5-aromatic acyltransferase	contig_24318	Transcript	(at3g29635 : 261.0) HXXXD-type acyl-transferase family protein; FUNCTIONS IN: transferase activity, transferring acyl groups other than amino-acyl groups, transferase activity; INVOLVED IN: biological_process unknown; EXPRESSED IN: root; CONTAINS InterPro DOMAIN/s: Transferase (InterPro:IPR003480); BEST Arabidopsis thaliana protein match is: HXXXD-type acyl-transferase family protein (TAIR:AT3G29…	-2.26289
16.1.5	secondary metabolism.isoprenoids.terpenoids	contig_95020	Transcript	(at1g61680 : 292.0) terpene synthase 14 (TPS14); CONTAINS InterPro DOMAIN/s: Terpene synthase, metal-binding domain (InterPro:IPR005630), Terpenoid synthase (InterPro:IPR008949), Terpenoid cylases/protein prenyltransferase alpha-alpha toroid (InterPro:IPR008930), Terpene synthase-like (InterPro:IPR001906); BEST Arabidopsis thaliana protein match is: terpene synthase 02 (TAIR:AT4G16730.1). & (loc_…	-2.19358
16.4.1	secondary metabolism.N misc.alkaloid-like	contig_23666	Transcript	(at2g29150 : 160.0) NAD(P)-binding Rossmann-fold superfamily protein; FUNCTIONS IN: oxidoreductase activity, binding, catalytic activity; INVOLVED IN: oxidation reduction, metabolic process; CONTAINS InterPro DOMAIN/s: Short-chain dehydrogenase/reductase, conserved site (InterPro:IPR020904), NAD(P)-binding domain (InterPro:IPR016040), Glucose/ribitol dehydrogenase (InterPro:IPR002347), Short-chai…	-2.17591
16.2.1.3	secondary metabolism.phenylpropanoids.lignin biosynthesis.4CL	contig_56599	Transcript	(at4g05160 : 471.0) Encodes a peroxisomal protein involved in the activation of fatty acids through esterification with CoA. At4g05160 preferentially activates fatty acids with medium chain length (C6:0 and C7:0) as well as even-numbered long-chain fatty acids (C14:0, C16:0 and C18:0). At4g05160 was also able to catalyze the conversion of OPC-6:0 to its CoA ester and is therefore thought to be in…	-2.1556
16.8.3.1	secondary metabolism.flavonoids.dihydroflavonols.dihydroflavonol 4-reductase	contig_29575	Transcript	(p51110|dfra_vitvi : 519.0) Dihydroflavonol-4-reductase (EC 1.1.1.219) (DFR) (Dihydrokaempferol 4-reductase) - Vitis vinifera (Grape) & (at5g42800 : 488.0) dihydroflavonol reductase. Catalyzes the conversion of dihydroquercetin to leucocyanidin in the biosynthesis of anthocyanins.; dihydroflavonol 4-reductase (DFR); CONTAINS InterPro DOMAIN/s: NAD-dependent epimerase/dehydratase (InterPro:IPR0015…	-2.14633
16.1.5	secondary metabolism.isoprenoids.terpenoids	contig_71554	Transcript	(at1g61680 : 206.0) terpene synthase 14 (TPS14); CONTAINS InterPro DOMAIN/s: Terpene synthase, metal-binding domain (InterPro:IPR005630), Terpenoid synthase (InterPro:IPR008949), Terpenoid cylases/protein prenyltransferase alpha-alpha toroid (InterPro:IPR008930), Terpene synthase-like (InterPro:IPR001906); BEST Arabidopsis thaliana protein match is: terpene synthase 02 (TAIR:AT4G16730.1). & (loc_…	-2.14091
16.1.5	secondary metabolism.isoprenoids.terpenoids	contig_71555	Transcript	(at1g61680 : 371.0) terpene synthase 14 (TPS14); CONTAINS InterPro DOMAIN/s: Terpene synthase, metal-binding domain (InterPro:IPR005630), Terpenoid synthase (InterPro:IPR008949), Terpenoid cylases/protein prenyltransferase alpha-alpha toroid (InterPro:IPR008930), Terpene synthase-like (InterPro:IPR001906); BEST Arabidopsis thaliana protein match is: terpene synthase 02 (TAIR:AT4G16730.1). & (loc_…	-2.13969
16.2.1.10	secondary metabolism.phenylpropanoids.lignin biosynthesis.CAD	contig_29830	Transcript	(q9zrf1|mtdh_fraan : 278.0) Probable mannitol dehydrogenase (EC 1.1.1.255) (NAD-dependent mannitol dehydrogenase) - Fragaria ananassa (Strawberry) & (at4g37990 : 253.0) Encodes an aromatic alcohol:NADP+ oxidoreductase whose mRNA levels are increased in response to treatment with a variety of phytopathogenic bacteria. Though similar to mannitol dehydrogenases, this enzyme does not have mannitol de…	-2.13824
16.1.5	secondary metabolism.isoprenoids.terpenoids	contig_78702	Transcript	(at1g61680 : 205.0) terpene synthase 14 (TPS14); CONTAINS InterPro DOMAIN/s: Terpene synthase, metal-binding domain (InterPro:IPR005630), Terpenoid synthase (InterPro:IPR008949), Terpenoid cylases/protein prenyltransferase alpha-alpha toroid (InterPro:IPR008930), Terpene synthase-like (InterPro:IPR001906); BEST Arabidopsis thaliana protein match is: terpene synthase 02 (TAIR:AT4G16730.1). & (loc_…	-2.12545
16.8.1.1	secondary metabolism.flavonoids.anthocyanins.leucocyanidin dioxygenase	contig_26950	Transcript	(p51091|ldox_maldo : 252.0) Leucoanthocyanidin dioxygenase (EC 1.14.11.19) (LDOX) (Leucocyanidin oxygenase) (Leucoanthocyanidin hydroxylase) (Anthocyanidin synthase) - Malus domestica (Apple) (Malus sylvestris) & (at4g22880 : 251.0) encodes leucoanthocyanidin dioxygenase, which is involved in proanthocyanin biosynthesis. Mutant analysis suggests that this gene is also involved in vacuole formatio…	-2.12163
16.8.1.1	secondary metabolism.flavonoids.anthocyanins.leucocyanidin dioxygenase	contig_26951	Transcript	(p51091|ldox_maldo : 250.0) Leucoanthocyanidin dioxygenase (EC 1.14.11.19) (LDOX) (Leucocyanidin oxygenase) (Leucoanthocyanidin hydroxylase) (Anthocyanidin synthase) - Malus domestica (Apple) (Malus sylvestris) & (at4g22880 : 248.0) encodes leucoanthocyanidin dioxygenase, which is involved in proanthocyanin biosynthesis. Mutant analysis suggests that this gene is also involved in vacuole formatio…	-2.11931
16.8.3.2	secondary metabolism.flavonoids.dihydroflavonols.flavanone 3-hydroxylase	contig_53893	Transcript	(q07353|fl3h_pethy : 631.0) Naringenin,2-oxoglutarate 3-dioxygenase (EC 1.14.11.9) (Flavonone-3-hydroxylase) (F3H) (FHT) (Fragment) - Petunia hybrida (Petunia) & (at3g51240 : 608.0) Encodes flavanone 3-hydroxylase that is coordinately expressed with chalcone synthase and chalcone isomerases. Regulates flavonoid biosynthesis.; flavanone 3-hydroxylase (F3H); CONTAINS InterPro DOMAIN/s: Oxoglutarate…	-2.11464
16.1.5	secondary metabolism.isoprenoids.terpenoids	contig_78703	Transcript	(at1g61680 : 208.0) terpene synthase 14 (TPS14); CONTAINS InterPro DOMAIN/s: Terpene synthase, metal-binding domain (InterPro:IPR005630), Terpenoid synthase (InterPro:IPR008949), Terpenoid cylases/protein prenyltransferase alpha-alpha toroid (InterPro:IPR008930), Terpene synthase-like (InterPro:IPR001906); BEST Arabidopsis thaliana protein match is: terpene synthase 02 (TAIR:AT4G16730.1). & (loc_…	-2.10968
