# Supplementary material for: Infections of the Xylella fastidiosa subsp. pauca Strain “De Donno” in Alfalfa (Medicago sativa) Elicits an Overactive Immune Response
Source: Plants (Basel). 2019 Sep 7;8(9):335. doi: 10.3390/plants8090335 (PMC6784145; doi:10.3390/plants8090335)
Supplement: Supplementary file 1 [file plants-08-00335-s001.zip › Supplementary files/Supplementary Table 1, Mapping results.xlsx]

## Sheet: M. sativa
Supplementary Table 1. Mapping results to the MSGI 1.2 sequences Medicago sativa gene index 1.2 transcriptome.
Xf_infected
EM_1	EM_2	EM_3
Left reads:	Left reads:	Left reads:
Input : 22491386	Input : 22704322	Input : 20110253
Mapped : 17494496 (77.8% of input)	Mapped : 17198175 (75.7% of input)	Mapped : 15831637 (78.7% of input)
Right reads:	Right reads:	Right reads:
Input : 22491386	Input : 22704322	Input : 20110253
Mapped : 17269100 (76.8% of input)	Mapped : 16934496 (74.6% of input)	Mapped : 15485686 (77.0% of input)
77.3% overall read mapping rate.	75.2% overall read mapping rate.	77.9% overall read mapping rate.
Aligned pairs: 15305898	Aligned pairs: 14939151	Aligned pairs: 13721934
64.6% concordant pair alignment rate.	61.8% concordant pair alignment rate.	64.5% concordant pair alignment rate.
Healthy
EM_H1	EM_H2	EM_H3
Left reads:	Left reads:	Left reads:
Input : 17722040	Input : 17383147	Input : 18328019
Mapped : 13838072 (78.1% of input)	Mapped : 13261358 (76.3% of input)	Mapped : 13972792 (76.2% of input)
Right reads:	Right reads:	Right reads:
Input : 17722040	Input : 17383147	Input : 18328019
Mapped : 13591392 (76.7% of input)	Mapped : 13011306 (74.9% of input)	Mapped : 13769197 (75.1% of input)
77.4% overall read mapping rate.	75.6% overall read mapping rate.	75.7% overall read mapping rate.
Aligned pairs: 12083527	Aligned pairs: 11574513	Aligned pairs: 12203389
63.8% concordant pair alignment rate.	62.4% concordant pair alignment rate.	62.7% concordant pair alignment rate.

## Sheet: M. truncatula
Supplementary Table 1. Mapping results to the MSGI 1.2 sequences Medicago truncatula genome.
Xf_infected
EM1	EM2	EM3
Left reads:	Left reads:	Left reads:
Input : 22491386	Input : 22704322	Input : 20110253
Mapped : 8220651 (36.6% of input)	Mapped : 8121792 (35.8% of input)	Mapped : 7568649 (37.6% of input)
Right reads:	Right reads:	Right reads:
Input : 22491386	Input : 22704322	Input : 20110253
Mapped : 8053949 (35.8% of input)	Mapped : 7937564 (35.0% of input)	Mapped : 7317025 (36.4% of input)
36.2% overall read mapping rate.	35.4% overall read mapping rate.	37.0% overall read mapping rate.
Aligned pairs: 4766919	Aligned pairs: 4683682	Aligned pairs: 4320860
20.9% concordant pair alignment rate.	20.2% concordant pair alignment rate.	21.1% concordant pair alignment rate.
Healthy
EM_H1	EM_H2	EM_H3
Left reads:	Left reads:	Left reads:
Input : 17722040	Input : 17383147	Input : 18328019
Mapped : 6924296 (39.1% of input)	Mapped : 6626960 (38.1% of input)	Mapped : 6691649 (36.5% of input)
Right reads:	Right reads:	Right reads:
Input : 17722040	Input : 17383147	Input : 18328019
Mapped : 6737060 (38.0% of input)	Mapped : 6446329 (37.1% of input)	Mapped : 6547932 (35.7% of input)
38.5% overall read mapping rate.	37.6% overall read mapping rate.	36.1% overall read mapping rate.
Aligned pairs: 4144703	Aligned pairs: 3936936	Aligned pairs: 3841380
22.8% concordant pair alignment rate.	22.2% concordant pair alignment rate.	20.6% concordant pair alignment rate.
