# Supplementary material for: Infections of the Xylella fastidiosa subsp. pauca Strain “De Donno” in Alfalfa (Medicago sativa) Elicits an Overactive Immune Response
Source: Plants (Basel). 2019 Sep 7;8(9):335. doi: 10.3390/plants8090335 (PMC6784145; doi:10.3390/plants8090335)
Supplement: Supplementary file 1 [file plants-08-00335-s001.zip › Supplementary files/Supplementary Table 2, DESeq 2 analysis.xlsx]

## Sheet: M. sativa
Supplementary Table 2. DeSeq2 data from the mapping to the M. sativa transcriptome database MSGI 1.2. Log2 FoldChange are highlighted.
Probe	Chromosome	Start	End	Lenght	Probe Strand	FDR	Description	Feature Strand	Type	baseMean	log2FoldChange	lfcSE	stat	pvalue	padj
contig_108793	pseudo20	208333	208789	456	+	0	No description	+	mRNA	9485.68	10.7601	0.452354	23.7868	4.56996e-125	3.49918e-120
contig_108749	pseudo20	159494	159803	309	+	0	No description	+	mRNA	2154.82	9.67831	0.43853	22.0699	6.15315e-108	2.3557e-103
contig_3095	pseudo1	6021313	6021914	601	+	6.04717e-22	TMV resistance protein N isoform X1 [Medicago truncatula]Sequence ID: XP_003620096	+	mRNA	120.838	5.3556	0.510483	10.4912	9.47721e-26	6.04717e-22
contig_3640	pseudo1	6711656	6711929	273	+	5.8306e-16	No description	+	mRNA	76.547	4.99031	0.555985	8.97562	2.81749e-19	5.8306e-16
contig_99028	pseudo18	1323927	1324313	386	+	4.42265e-10	No description	+	mRNA	47.3881	4.14738	0.580964	7.1388	9.41492e-13	4.42265e-10
contig_5982	pseudo2	3265905	3266354	449	+	2.5306e-13	No description	+	mRNA	109.173	4.11339	0.501139	8.20809	2.2474e-16	2.5306e-13
contig_58428	pseudo11	3212623	3213032	409	+	2.63386e-18	No description	+	mRNA	302.909	4.0891	0.426635	9.58453	9.28762e-22	2.63386e-18
contig_56334	pseudo10	7366030	7367678	1648	+	7.30835e-09	No description	+	mRNA	177.782	3.88833	0.582017	6.68079	2.37665e-11	7.30835e-09
contig_97138	pseudo17	7208915	7209376	461	+	8.84167e-16	No description	+	mRNA	112.41	3.8643	0.432891	8.92673	4.38798e-19	8.84167e-16
contig_35482	pseudo7	6889135	6889506	371	+	8.36701e-08	TMV resistance protein N isoform X1 [Medicago truncatula]Sequence ID: XP_003620096	+	mRNA	143.505	3.74648	0.598719	6.2575	3.91201e-10	8.36701e-08
contig_4284	pseudo1	8067548	8068953	1405	+	2.42667e-09	No description	+	mRNA	72.2854	3.74358	0.544715	6.87254	6.30684e-12	2.42667e-09
contig_104463	pseudo19	2638599	2639261	662	+	6.80463e-09	No description	+	mRNA	177.183	3.69887	0.552628	6.69324	2.18276e-11	6.80463e-09
contig_3716	pseudo1	6796568	6797025	457	+	1.54805e-08	Thioredoxin superfamily protein	+	mRNA	268.665	3.68938	0.563282	6.54978	5.76204e-11	1.54805e-08
contig_112121	pseudo20	4455135	4455906	771	+	1.58134e-08	No description	+	mRNA	59.0511	3.65892	0.558992	6.54556	5.92727e-11	1.58134e-08
contig_93146	pseudo17	676025	677192	1167	+	2.3748e-10	Protein of unknown function (DUF1442)	+	mRNA	137.657	3.60515	0.497971	7.23969	4.4972e-13	2.3748e-10
contig_13435	pseudo3	8132902	8134765	1863	+	1.58944e-12	ZIP11 | zinc transporter 11 precursor |	+	mRNA	603.095	3.53428	0.443931	7.96132	1.70217e-15	1.58944e-12
contig_75498	pseudo14	5186190	5187720	1530	+	9.65502e-17	Eukaryotic aspartyl protease family protein	+	mRNA	720.637	3.47341	0.378471	9.17747	4.41335e-20	9.65502e-17
contig_3145	pseudo1	6097899	6098236	337	+	9.86089e-07	No description	+	mRNA	25.9904	3.44932	0.595208	5.79516	6.82557e-09	9.86089e-07
contig_80349	pseudo15	2649377	2649725	348	+	7.19034e-09	NB-ARC domain-containing disease resistance protein	+	mRNA	128.822	3.42347	0.512161	6.68435	2.31949e-11	7.19034e-09
contig_95938	pseudo17	5627255	5627746	491	+	5.37136e-11	No description	+	mRNA	102.362	3.40753	0.456685	7.46144	8.55837e-14	5.37136e-11
contig_59746	pseudo11	5322268	5323485	1217	+	1.0669e-06	No description	+	mRNA	29.684	3.37617	0.584046	5.78066	7.44065e-09	1.0669e-06
contig_82451	pseudo15	4542363	4543699	1336	+	3.46759e-10	ZIP11 | zinc transporter 11 precursor |	+	mRNA	164.587	3.34851	0.466541	7.1773	7.11008e-13	3.46759e-10
contig_101849	pseudo18	6391741	6392298	557	+	3.16056e-06	No description	+	mRNA	28.5617	3.30035	0.593912	5.55697	2.74494e-08	3.16056e-06
contig_82450	pseudo15	4540667	4542262	1595	+	3.01897e-08	No description	+	mRNA	95.2027	3.23772	0.502868	6.43851	1.2065e-10	3.01897e-08
contig_95162	pseudo17	4516976	4517705	729	+	8.30414e-06	No description	+	mRNA	23.1428	3.20944	0.599991	5.34915	8.83702e-08	8.30414e-06
contig_104540	pseudo19	2736098	2736884	786	+	7.37054e-06	No description	+	mRNA	107.057	3.15865	0.587641	5.37513	7.65268e-08	7.37054e-06
contig_36676	pseudo7	7705345	7705498	153	+	3.65479e-06	No description	+	mRNA	27.0904	3.15655	0.571075	5.52738	3.25055e-08	3.65479e-06
contig_103649	pseudo19	1380493	1381869	1376	+	1.03901e-05	No description	+	mRNA	235.022	3.13324	0.591475	5.29732	1.17512e-07	1.03901e-05
contig_66074	pseudo12	8245563	8246379	816	+	1.08456e-07	No description	+	mRNA	1267.58	3.12909	0.503944	6.20919	5.32583e-10	1.08456e-07
contig_20078	pseudo5	4360534	4361887	1353	+	1.44777e-06	No description	+	mRNA	63.4883	3.10446	0.542784	5.71951	1.0683e-08	1.44777e-06
contig_29123	pseudo6	7987917	7989383	1466	+	1.30944e-08	Eukaryotic aspartyl protease family protein	+	mRNA	1340.35	3.08334	0.468855	6.57631	4.82261e-11	1.30944e-08
contig_9584	pseudo3	1259760	1261257	1497	+	2.53317e-05	No description	+	mRNA	47.3196	3.06539	0.601323	5.09774	3.43737e-07	2.53317e-05
contig_9583	pseudo3	1258085	1259659	1574	+	2.67706e-05	No description	+	mRNA	45.5283	3.05692	0.601197	5.08473	3.68157e-07	2.67706e-05
contig_91128	pseudo16	5541416	5542152	736	+	2.345e-05	No description	+	mRNA	100.71	3.04916	0.595939	5.11656	3.11166e-07	2.345e-05
contig_19181	pseudo5	2922611	2923716	1105	+	1.19294e-10	Integrase-type DNA-binding superfamily protein	+	mRNA	319.524	3.04158	0.414212	7.34306	2.08771e-13	1.19294e-10
contig_41076	pseudo8	4339511	4340444	933	+	1.64708e-07	Protein of unknown function (DUF1442)	+	mRNA	241.494	3.03883	0.495266	6.13576	8.47534e-10	1.64708e-07
contig_32646	pseudo7	2878216	2878350	134	+	1.92684e-05	No description	+	mRNA	29.4164	3.02084	0.585513	5.1593	2.47872e-07	1.92684e-05
contig_20826	pseudo5	5385322	5386102	780	+	9.13208e-06	No description	+	mRNA	43.6519	3.01892	0.566876	5.32554	1.00653e-07	9.13208e-06
contig_111468	pseudo20	3615166	3615649	483	+	5.84357e-07	No description	+	mRNA	102.673	3.00732	0.509973	5.89701	3.70141e-09	5.84357e-07
contig_79699	pseudo15	2044730	2045566	836	+	4.19979e-05	No description	+	mRNA	33.4301	2.99899	0.602302	4.97921	6.38451e-07	4.19979e-05
contig_55004	pseudo10	5091851	5093667	1816	+	1.95729e-05	PAK, ARK3 | armadillo repeat kinesin 3 |	+	mRNA	40.6446	2.98762	0.579489	5.15561	2.52812e-07	1.95729e-05
contig_57372	pseudo11	1209252	1210472	1220	+	3.69563e-05	LOG1, ATLOG1 | Putative lysine decarboxylase family protein |	+	mRNA	23.7846	2.97762	0.594542	5.00825	5.49259e-07	3.69563e-05
contig_74889	pseudo14	4421141	4422780	1639	+	2.45798e-05	PAK, ARK3 | armadillo repeat kinesin 3 |	+	mRNA	43.1685	2.97671	0.582995	5.10589	3.29241e-07	2.45798e-05
contig_18260	pseudo5	1177328	1178065	737	+	1.49479e-07	No description	+	mRNA	182.636	2.96483	0.481741	6.15441	7.53556e-10	1.49479e-07
contig_32860	pseudo7	3081203	3082267	1064	+	2.24375e-06	FT | PEBP (phosphatidylethanolamine-binding protein) family protein |	+	mRNA	260.136	2.9648	0.526477	5.6314	1.78752e-08	2.24375e-06
contig_5466	pseudo2	2289942	2291236	1294	+	4.00524e-16	nodulin MtN21 /EamA-like transporter family protein	+	mRNA	1356.86	2.95811	0.327955	9.01987	1.88312e-19	4.00524e-16
contig_20079	pseudo5	4361988	4363131	1143	+	2.26713e-06	No description	+	mRNA	64.3112	2.9394	0.522184	5.62905	1.81207e-08	2.26713e-06
contig_40944	pseudo8	4204301	4205795	1494	+	6.53997e-07	Eukaryotic aspartyl protease family protein	+	mRNA	911.897	2.93821	0.500232	5.87369	4.2621e-09	6.53997e-07
contig_60425	pseudo11	6641612	6642830	1218	+	5.1438e-23	No description	+	mRNA	2065.73	2.93789	0.273587	10.7384	6.71786e-27	5.1438e-23
contig_111279	pseudo20	3303392	3304194	802	+	1.15934e-05	AGL8, FUL | AGAMOUS-like 8 |	+	mRNA	26.8624	2.91957	0.553868	5.27123	1.35513e-07	1.15934e-05
contig_91408	pseudo16	5663575	5663920	345	+	4.37549e-09	No description	+	mRNA	71.9947	2.91699	0.430855	6.77023	1.28575e-11	4.37549e-09
contig_94626	pseudo17	3641455	3642642	1187	+	4.12986e-08	No description	+	mRNA	369.047	2.8992	0.454003	6.38586	1.70439e-10	4.12986e-08
contig_105493	pseudo19	4048213	4049178	965	+	7.54363e-08	NB-ARC domain-containing disease resistance protein	+	mRNA	67.4524	2.89622	0.461292	6.27849	3.41885e-10	7.54363e-08
contig_48128	pseudo9	3694802	3696393	1591	+	6.09597e-06	Class I glutamine amidotransferase-like superfamily protein	+	mRNA	867.808	2.89356	0.533947	5.41919	5.98698e-08	6.09597e-06
contig_36712	pseudo7	7725044	7725186	142	+	3.50171e-05	No description	+	mRNA	24.8519	2.89287	0.576175	5.02083	5.14493e-07	3.50171e-05
contig_78720	pseudo15	626226	628758	2532	+	2.8378e-06	YSL3 | YELLOW STRIPE like 3 |	+	mRNA	759.224	2.89231	0.518237	5.58107	2.3905e-08	2.8378e-06
contig_10527	pseudo3	3093454	3095705	2251	+	1.60621e-05	CPK2, ATCPK2 | calmodulin-domain protein kinase cdpk isoform 2 |	+	mRNA	101.159	2.86454	0.550726	5.20138	1.97815e-07	1.60621e-05
contig_7215	pseudo2	5227328	5229842	2514	+	1.42843e-06	YSL3 | YELLOW STRIPE like 3 |	+	mRNA	805.228	2.86431	0.500525	5.7226	1.04905e-08	1.42843e-06
contig_84861	pseudo15	7361458	7362765	1307	+	2.16924e-12	Protein of unknown function (DUF607)	+	mRNA	819.667	2.83896	0.358532	7.91828	2.4081e-15	2.16924e-12
contig_58062	pseudo11	2598633	2599862	1229	+	9.57378e-05	AtRLP13, RLP13 | receptor like protein 13 |	+	mRNA	685.84	2.83464	0.593039	4.77985	1.75424e-06	9.57378e-05
contig_59709	pseudo11	5249029	5250773	1744	+	3.12937e-06	Predicted AT-hook DNA-binding family protein	+	mRNA	89.5508	2.83083	0.509091	5.56055	2.68924e-08	3.12937e-06
contig_98263	pseudo18	258790	260192	1402	+	1.57303e-12	Protein of unknown function (DUF607)	+	mRNA	1102.71	2.82536	0.354728	7.96486	1.65416e-15	1.57303e-12
contig_59240	pseudo11	4305623	4308618	2995	+	7.4844e-09	ASN1, DIN6, AT-ASN1 | glutamine-dependent asparagine synthase 1 |	+	mRNA	587.676	2.82499	0.423221	6.67496	2.473e-11	7.4844e-09
contig_25621	pseudo6	3503183	3503913	730	+	1.21763e-05	Eukaryotic aspartyl protease family protein	+	mRNA	279.975	2.81866	0.535786	5.26079	1.4344e-07	1.21763e-05
contig_7214	pseudo2	5224300	5227227	2927	+	6.57045e-06	No description	+	mRNA	694.284	2.81363	0.520783	5.4027	6.56453e-08	6.57045e-06
contig_68437	pseudo13	4164221	4165345	1124	+	1.75495e-08	ATPase E1-E2 type family protein / haloacid dehalogenase-like hydrolase family protein	+	mRNA	135.717	2.7972	0.428431	6.52894	6.62383e-11	1.75495e-08
contig_43962	pseudo8	6560091	6561883	1792	+	8.93204e-06	YSL3 | YELLOW STRIPE like 3 |	+	mRNA	514.217	2.79135	0.523495	5.33215	9.70557e-08	8.93204e-06
contig_68157	pseudo13	3739772	3740693	921	+	2.03464e-06	No description	+	mRNA	44.7436	2.78612	0.492949	5.65195	1.58639e-08	2.03464e-06
contig_100079	pseudo18	3097593	3099315	1722	+	0.000100217	PAK, ARK3 | armadillo repeat kinesin 3 |	+	mRNA	31.6406	2.76995	0.580866	4.76865	1.85463e-06	0.000100217
contig_66537	pseudo13	887107	888430	1323	+	0.000153603	BGLU17 | beta glucosidase 17 |	+	mRNA	31.3324	2.76437	0.592383	4.66653	3.06327e-06	0.000153603
contig_6557	pseudo2	4111228	4113924	2696	+	3.42191e-09	basic helix-loop-helix (bHLH) DNA-binding superfamily protein	+	mRNA	126.923	2.76401	0.40558	6.81495	9.4297e-12	3.42191e-09
contig_98529	pseudo18	578253	581102	2849	+	1.06833e-05	YSL3 | YELLOW STRIPE like 3 |	+	mRNA	810.29	2.76205	0.522092	5.29035	1.22084e-07	1.06833e-05
contig_60424	pseudo11	6640396	6641511	1115	+	4.66757e-13	F-box family protein	+	mRNA	3116.3	2.75953	0.339677	8.12399	4.51097e-16	4.66757e-13
contig_16805	pseudo4	6428844	6430440	1596	+	0.000159649	ATGA2OX7, GA2OX7 | gibberellin 2-oxidase 7 |	+	mRNA	40.8957	2.75671	0.592004	4.65658	3.21513e-06	0.000159649
contig_27063	pseudo6	4642893	4644580	1687	+	1.29671e-12	BGLU15 | beta glucosidase 15 |	+	mRNA	728.151	2.7521	0.34433	7.99263	1.32095e-15	1.29671e-12
contig_31367	pseudo7	2171327	2171612	285	+	0.000255752	No description	+	mRNA	45.6081	2.74726	0.605258	4.53899	5.65231e-06	0.000255752
contig_90576	pseudo16	5160939	5162770	1831	+	4.48347e-06	Class I glutamine amidotransferase-like superfamily protein	+	mRNA	364.959	2.73563	0.49879	5.48453	4.14567e-08	4.48347e-06
contig_33703	pseudo7	4489947	4490355	408	+	1.8453e-12	CAM5 | calmodulin 5 |	+	mRNA	1299.89	2.73379	0.344313	7.93984	2.02439e-15	1.8453e-12
contig_45401	pseudo8	8301178	8301553	375	+	1.39852e-06	ATPase E1-E2 type family protein / haloacid dehalogenase-like hydrolase family protein	+	mRNA	105.353	2.71724	0.474444	5.7272	1.02101e-08	1.39852e-06
contig_24926	pseudo6	2757924	2758772	848	+	0.000273241	No description	+	mRNA	21.1761	2.71633	0.600829	4.52097	6.15577e-06	0.000273241
contig_93284	pseudo17	935253	936219	966	+	3.29961e-05	Thioredoxin superfamily protein	+	mRNA	47.3562	2.71428	0.53901	5.03567	4.76181e-07	3.29961e-05
contig_107799	pseudo19	7347589	7348785	1196	+	0.000276576	FT | PEBP (phosphatidylethanolamine-binding protein) family protein |	+	mRNA	128.187	2.70781	0.599366	4.51779	6.24895e-06	0.000276576
contig_69654	pseudo13	5591616	5592654	1038	+	1.0683e-10	No description	+	mRNA	1894.04	2.70687	0.367841	7.35881	1.85563e-13	1.0683e-10
contig_98644	pseudo18	747497	748208	711	+	0.000126446	AGL6 | AGAMOUS-like 6 |	+	mRNA	25.7265	2.69852	0.572449	4.71398	2.4292e-06	0.000126446
contig_90099	pseudo16	4697134	4699829	2695	+	1.1277e-07	BAM1, BMY7, TR-BAMY | beta-amylase 1 |	+	mRNA	12912.5	2.68472	0.432834	6.20264	5.5524e-10	1.1277e-07
contig_71584	pseudo14	91844	92589	745	+	0.000137406	No description	+	mRNA	28.5255	2.65859	0.566266	4.69495	2.66668e-06	0.000137406
contig_16026	pseudo4	4693711	4695242	1531	+	6.24085e-05	Protein kinase superfamily protein	+	mRNA	63.6733	2.65587	0.543661	4.88515	1.0335e-06	6.24085e-05
contig_11958	pseudo3	5399699	5400593	894	+	4.26727e-05	disease resistance protein (TIR-NBS-LRR class), putative	+	mRNA	67.5851	2.6422	0.531073	4.97521	6.5177e-07	4.26727e-05
contig_28420	pseudo6	6901014	6901867	853	+	8.93991e-05	AHP4 | HPT phosphotransmitter 4 |	+	mRNA	102.276	2.63351	0.548949	4.79736	1.60773e-06	8.93991e-05
contig_105601	pseudo19	4251988	4252965	977	+	1.65698e-08	Translation initiation factor SUI1 family protein	+	mRNA	1819.36	2.62594	0.401639	6.53805	6.23241e-11	1.65698e-08
contig_87959	pseudo16	2094485	2094994	509	+	2.18085e-08	unknown protein; BEST Arabidopsis thaliana protein match is: unknown protein (TAIR:AT3G22235.2); Has 177 Blas	+	mRNA	208.587	2.62523	0.404335	6.49271	8.43073e-11	2.18085e-08
contig_67911	pseudo13	3357282	3360932	3650	+	1.11779e-05	Calmodulin-binding transcription activator protein with CG-1 and Ankyrin domains	+	mRNA	8504.97	2.62324	0.496866	5.27957	1.29488e-07	1.11779e-05
contig_20886	pseudo5	5466573	5468210	1637	+	0.000123178	CYP94C1 | cytochrome P450, family 94, subfamily C, polypeptide 1 | chr2	+	mRNA	1067.59	2.61934	0.554781	4.7214	2.3423e-06	0.000123178
contig_15763	pseudo4	4101344	4102256	912	+	4.14539e-07	No description	+	mRNA	96.5972	2.61838	0.439093	5.96315	2.47416e-09	4.14539e-07
contig_103641	pseudo19	1373011	1373192	181	+	0.000378832	No description	+	mRNA	19.2037	2.61658	0.589816	4.43627	9.15305e-06	0.000378832
contig_33587	pseudo7	4300134	4302749	2615	+	8.71877e-07	No description	+	mRNA	689.26	2.61464	0.449246	5.82005	5.88287e-09	8.71877e-07
contig_104683	pseudo19	2895950	2896717	767	+	0.000555479	No description	+	mRNA	39.616	2.59836	0.599508	4.33415	1.46326e-05	0.000555479
contig_102339	pseudo18	7384450	7386736	2286	+	0.000660956	TT16, ABS, AGL32 | K-box region and MADS-box transcription factor family protein |	+	mRNA	233.84	2.59053	0.604513	4.28531	1.82484e-05	0.000660956
contig_103508	pseudo19	1187402	1187929	527	+	3.68423e-09	TCH4, XTH22 | Xyloglucan endotransglucosylase/hydrolase family protein |	+	mRNA	204.471	2.59045	0.380849	6.80177	1.03339e-11	3.68423e-09
contig_45017	pseudo8	7997304	7998208	904	+	1.8303e-10	Eukaryotic aspartyl protease family protein	+	mRNA	1038.47	2.58948	0.355714	7.27966	3.34654e-13	1.8303e-10
contig_69510	pseudo13	5428158	5430686	2528	+	1.34565e-09	BAM1, BMY7, TR-BAMY | beta-amylase 1 |	+	mRNA	13264.6	2.58853	0.371356	6.97049	3.15845e-12	1.34565e-09
contig_268	pseudo1	587048	588939	1891	+	0.000241075	No description	+	mRNA	73.2938	2.5822	0.567046	4.55378	5.26917e-06	0.000241075
contig_106156	pseudo19	5095909	5097031	1122	+	6.36141e-05	AHP4 | HPT phosphotransmitter 4 |	+	mRNA	121.195	2.5811	0.528932	4.87983	1.06177e-06	6.36141e-05
contig_111471	pseudo20	3618420	3620525	2105	+	5.06388e-12	NB-ARC domain-containing disease resistance protein	+	mRNA	200.383	2.5637	0.328758	7.79814	6.28281e-15	5.06388e-12
contig_44664	pseudo8	7584607	7584812	205	+	4.40533e-06	No description	+	mRNA	52.7278	2.55071	0.464746	5.48839	4.05616e-08	4.40533e-06
contig_7526	pseudo2	5886586	5888368	1782	+	5.22461e-09	PLP2, PLA IIA, PLA2A | phospholipase A 2A |	+	mRNA	1444.53	2.54675	0.377923	6.7388	1.59699e-11	5.22461e-09
contig_78620	pseudo15	485579	487147	1568	+	9.84727e-07	No description	+	mRNA	276.873	2.54366	0.438863	5.79603	6.79042e-09	9.84727e-07
contig_66536	pseudo13	885557	887006	1449	+	0.000921275	BGLU17 | beta glucosidase 17 |	+	mRNA	21.8784	2.54208	0.605894	4.19559	2.72163e-05	0.000921275
contig_32157	pseudo7	2640108	2640285	177	+	0.000429899	Disease resistance protein (TIR-NBS-LRR class) family	+	mRNA	25.2888	2.54205	0.577516	4.4017	1.07406e-05	0.000429899
contig_74913	pseudo14	4459516	4462081	2565	+	2.66832e-11	BAM1, BMY7, TR-BAMY | beta-amylase 1 |	+	mRNA	11817.4	2.54175	0.336025	7.56418	3.90304e-14	2.66832e-11
contig_74474	pseudo14	3822085	3822320	235	+	0.000325282	No description	+	mRNA	25.2877	2.5409	0.567713	4.47567	7.61707e-06	0.000325283
contig_30163	pseudo7	1052099	1053934	1835	+	2.44023e-10	MSH7, MSH6-2, ATMSH7 | MUTS homolog 7 |	+	mRNA	1188.42	2.53854	0.350955	7.23322	4.71671e-13	2.44023e-10
contig_78621	pseudo15	487248	488774	1526	+	2.63917e-07	ATBAG5, BAG5 | BCL-2-associated athanogene 5 |	+	mRNA	257.428	2.53826	0.41962	6.04894	1.45799e-09	2.63917e-07
contig_53163	pseudo10	1550753	1551384	631	+	0.000181404	No description	+	mRNA	316.008	2.52489	0.545881	4.62535	3.73968e-06	0.000181404
contig_60880	pseudo11	7424166	7428074	3908	+	2.81024e-05	Calmodulin-binding transcription activator protein with CG-1 and Ankyrin domains	+	mRNA	7486.53	2.52419	0.497539	5.07335	3.90876e-07	2.81024e-05
contig_66535	pseudo13	884027	885456	1429	+	0.000844739	BGLU29 | beta glucosidase 29 |	+	mRNA	25.5549	2.51958	0.597051	4.22004	2.44257e-05	0.000844739
contig_112624	pseudo20	5039996	5044375	4379	+	8.30414e-06	CAMTA3, SR1 | signal responsive 1 |	+	mRNA	6340.08	2.51515	0.4702	5.34911	8.83892e-08	8.30414e-06
contig_5972	pseudo2	3247763	3248427	664	+	0.000951742	No description	+	mRNA	22.8895	2.50767	0.598889	4.18721	2.82407e-05	0.000951742
contig_46820	pseudo9	1841841	1846407	4566	+	8.32081e-06	CAMTA3, SR1 | signal responsive 1 |	+	mRNA	6383.52	2.50672	0.468708	5.34815	8.88594e-08	8.32081e-06
contig_15941	pseudo4	4500317	4504715	4398	+	9.32053e-06	CAMTA3, SR1 | signal responsive 1 |	+	mRNA	6522.62	2.50498	0.470815	5.32053	1.03468e-07	9.32053e-06
contig_13723	pseudo4	291995	292684	689	+	0.00033464	No description	+	mRNA	87.5643	2.50256	0.560054	4.46842	7.8799e-06	0.00033464
contig_93785	pseudo17	1935639	1937554	1915	+	1.146e-08	PLP2, PLA IIA, PLA2A | phospholipase A 2A |	+	mRNA	1316.7	2.49922	0.378585	6.60147	4.07099e-11	1.146e-08
contig_46821	pseudo9	1846508	1851289	4781	+	6.12961e-06	ATUBP4, UBP4 | ubiquitin-specific protease 4 |	+	mRNA	6171.95	2.49915	0.46129	5.41773	6.03603e-08	6.12961e-06
contig_98906	pseudo18	1156221	1157060	839	+	2.6591e-05	No description	+	mRNA	307.611	2.49424	0.490342	5.08673	3.64298e-07	2.6591e-05
contig_8224	pseudo2	7289780	7292453	2673	+	4.14911e-10	MSH7, MSH6-2, ATMSH7 | MUTS homolog 7 |	+	mRNA	1715.1	2.48906	0.348114	7.15012	8.67006e-13	4.14911e-10
contig_104991	pseudo19	3202111	3202742	631	+	0.00035114	Lactoylglutathione lyase / glyoxalase I family protein	+	mRNA	39.3995	2.48893	0.558597	4.45568	8.36272e-06	0.00035114
contig_107421	pseudo19	6676500	6677316	816	+	0.000568191	FT | PEBP (phosphatidylethanolamine-binding protein) family protein |	+	mRNA	238.674	2.48824	0.574992	4.32743	1.50862e-05	0.000568191
contig_103371	pseudo19	976678	979335	2657	+	1.09032e-05	Protein kinase superfamily protein	+	mRNA	530.45	2.48726	0.47063	5.28495	1.25736e-07	1.09032e-05
contig_103588	pseudo19	1295521	1296160	639	+	2.39606e-06	No description	+	mRNA	277.931	2.48293	0.442084	5.61642	1.94954e-08	2.39606e-06
contig_17751	pseudo5	124879	127555	2676	+	2.50065e-10	PR5K | PR5-like receptor kinase |	+	mRNA	774.038	2.47798	0.342784	7.22899	4.86616e-13	2.50065e-10
contig_88017	pseudo16	2166629	2167297	668	+	2.20841e-07	UDP-Glycosyltransferase superfamily protein	+	mRNA	100.539	2.47597	0.407058	6.0826	1.18253e-09	2.20841e-07
contig_91843	pseudo16	6525330	6528645	3315	+	2.89507e-10	MSH7, MSH6-2, ATMSH7 | MUTS homolog 7 |	+	mRNA	2252.36	2.47158	0.343015	7.20546	5.78491e-13	2.89507e-10
contig_46234	pseudo9	951933	952358	425	+	2.86915e-09	No description	+	mRNA	133.017	2.47154	0.361069	6.84506	7.64417e-12	2.86915e-09
contig_78619	pseudo15	483880	485478	1598	+	6.24739e-06	No description	+	mRNA	293.133	2.46666	0.455619	5.41385	6.16832e-08	6.24739e-06
contig_24390	pseudo6	2043175	2043630	455	+	0.00055361	No description	+	mRNA	60.1807	2.46508	0.568646	4.335	1.45761e-05	0.00055361
contig_69515	pseudo13	5436161	5436451	290	+	0.000986746	unknown protein; FUNCTIONS IN: molecular_function unknown; INVOLVED IN: biological_process unknown; LOCATED I	+	mRNA	19.1617	2.46183	0.589377	4.17701	2.9537e-05	0.000986746
contig_94087	pseudo17	2664070	2667507	3437	+	1.51284e-07	ATPase E1-E2 type family protein / haloacid dehalogenase-like hydrolase family protein	+	mRNA	301.003	2.45867	0.399673	6.15169	7.66603e-10	1.51284e-07
contig_15653	pseudo4	3856129	3857110	981	+	1.69298e-06	WRKY33, ATWRKY33 | WRKY DNA-binding protein 33 |	+	mRNA	226.836	2.4575	0.431931	5.68957	1.27356e-08	1.69298e-06
contig_12533	pseudo3	6263592	6264464	872	+	2.82189e-08	No description	+	mRNA	6267.24	2.45523	0.3807	6.44925	1.12406e-10	2.82189e-08
contig_104718	pseudo19	2936405	2936866	461	+	6.08179e-05	No description	+	mRNA	38.6347	2.45487	0.501863	4.89151	1.00066e-06	6.08179e-05
contig_98743	pseudo18	866567	869563	2996	+	7.12693e-13	NTMC2TYPE6.2, NTMC2T6.2 | Calcium-dependent lipid-binding (CaLB domain) family protein |	+	mRNA	8746.94	2.4488	0.303413	8.07085	6.98089e-16	7.12693e-13
contig_91559	pseudo16	5935974	5937684	1710	+	3.07115e-09	AFP3 | ABI five binding protein 3 |	+	mRNA	411.288	2.44412	0.357609	6.83462	8.22247e-12	3.07115e-09
contig_14845	pseudo4	1962112	1965391	3279	+	1.26951e-13	NTMC2TYPE6.1, NTMC2T6.1 | Calcium-dependent lipid-binding (CaLB domain) family protein |	+	mRNA	15001.5	2.4439	0.294647	8.29433	1.09195e-16	1.26951e-13
contig_6738	pseudo2	4328688	4331048	2360	+	1.14176e-05	CPK9 | calmodulin-domain protein kinase 9 |	+	mRNA	2744.05	2.43812	0.462234	5.27465	1.33011e-07	1.14176e-05
contig_73315	pseudo14	1932424	1932844	420	+	2.41885e-08	unknown protein; BEST Arabidopsis thaliana protein match is: unknown protein (TAIR:AT3G22235.2); Has 177 Blas	+	mRNA	153.751	2.43786	0.376558	6.47406	9.54033e-11	2.41885e-08
contig_46822	pseudo9	1851390	1855927	4537	+	1.99977e-05	CAMTA3, SR1 | signal responsive 1 |	+	mRNA	6000.91	2.43451	0.472679	5.15045	2.59867e-07	1.99977e-05
contig_26528	pseudo6	4083146	4083421	275	+	0.000803493	ATPase E1-E2 type family protein / haloacid dehalogenase-like hydrolase family protein	+	mRNA	62.6336	2.43384	0.574947	4.23315	2.30442e-05	0.000803493
contig_93804	pseudo17	1996026	1996662	636	+	7.31497e-10	No description	+	mRNA	354.35	2.43043	0.343965	7.06593	1.59542e-12	7.31497e-10
contig_21324	pseudo5	6003653	6006677	3024	+	1.54481e-09	MSH7, MSH6-2, ATMSH7 | MUTS homolog 7 |	+	mRNA	1750.75	2.42895	0.349642	6.94696	3.73244e-12	1.54481e-09
contig_90356	pseudo16	4984349	4985264	915	+	0.000666404	CAMTA3, SR1 | signal responsive 1 |	+	mRNA	727.452	2.42863	0.567087	4.28265	1.84684e-05	0.000666404
contig_48752	pseudo9	4490791	4491253	462	+	6.32821e-11	RmlC-like cupins superfamily protein	+	mRNA	136.442	2.42724	0.326345	7.43766	1.02482e-13	6.32821e-11
contig_78227	pseudo14	8199801	8200293	492	+	0.000708323	FT | PEBP (phosphatidylethanolamine-binding protein) family protein |	+	mRNA	167.357	2.42303	0.567942	4.26634	1.98707e-05	0.000708323
contig_37606	pseudo7	8297891	8298732	841	+	4.56862e-09	ATFD3, FD3 | ferredoxin 3 |	+	mRNA	276.126	2.42228	0.358179	6.76276	1.35384e-11	4.56862e-09
contig_11416	pseudo3	4644952	4646768	1816	+	1.55706e-07	Protein kinase family protein	+	mRNA	584.274	2.42089	0.393852	6.14671	7.91048e-10	1.55706e-07
contig_46853	pseudo9	1896295	1898582	2287	+	7.89072e-08	Protein kinase family protein	+	mRNA	543.185	2.42061	0.38608	6.26971	3.61718e-10	7.89072e-08
contig_65157	pseudo12	6364435	6366284	1849	+	5.02581e-07	PLP2, PLA IIA, PLA2A | phospholipase A 2A |	+	mRNA	1096.41	2.41582	0.407498	5.92842	3.05872e-09	5.02581e-07
contig_15628	pseudo4	3798921	3800591	1670	+	3.35444e-09	ATCHIA, CHIA | chitinase A |	+	mRNA	514.855	2.4158	0.354266	6.81918	9.15617e-12	3.35444e-09
contig_14844	pseudo4	1958652	1962011	3359	+	1.07841e-11	No description	+	mRNA	13956.1	2.40914	0.313179	7.69253	1.44251e-14	1.07841e-11
contig_68564	pseudo13	4355864	4357198	1334	+	4.17605e-15	No description	+	mRNA	1506.42	2.40587	0.275208	8.74198	2.29067e-18	4.17605e-15
contig_65851	pseudo12	7784168	7784994	826	+	0.000194082	RHA2B | RING-H2 finger protein 2B |	+	mRNA	249.273	2.4028	0.521412	4.60825	4.06064e-06	0.000194082
contig_47366	pseudo9	2635572	2637136	1564	+	6.14382e-06	CPK9 | calmodulin-domain protein kinase 9 |	+	mRNA	1609.66	2.3989	0.44284	5.41708	6.05805e-08	6.14382e-06
contig_112333	pseudo20	4757119	4758775	1656	+	0.000505344	Glycosyl hydrolase superfamily protein	+	mRNA	97.382	2.39731	0.549944	4.35919	1.30545e-05	0.000505344
contig_83662	pseudo15	6092416	6092697	281	+	1.24816e-14	No description	+	mRNA	2748	2.39417	0.278165	8.60702	7.49848e-18	1.24816e-14
contig_48507	pseudo9	4196276	4196524	248	+	0.00078503	No description	+	mRNA	32.6393	2.39042	0.56383	4.2396	2.23916e-05	0.00078503
contig_94096	pseudo17	2680505	2687058	6553	+	6.32202e-09	Protein kinase family protein	+	mRNA	658.38	2.38816	0.356081	6.70677	1.98985e-11	6.32202e-09
contig_48127	pseudo9	3693240	3694701	1461	+	0.000261133	No description	+	mRNA	297.464	2.38613	0.52636	4.53326	5.80796e-06	0.000261133
contig_65136	pseudo12	6327020	6328463	1443	+	1.06325e-06	No description	+	mRNA	107.642	2.3833	0.412225	5.78156	7.40132e-09	1.06325e-06
contig_13736	pseudo4	314325	315079	754	+	5.26515e-05	CRK6 | cysteine-rich RLK (RECEPTOR-like protein kinase) 6 |	+	mRNA	103.826	2.37472	0.48199	4.92689	8.35476e-07	5.26515e-05
contig_12676	pseudo3	6558200	6560360	2160	+	6.84285e-11	disease resistance protein (TIR-NBS-LRR class), putative	+	mRNA	482.997	2.37179	0.319379	7.42626	1.11711e-13	6.84285e-11
contig_22516	pseudo5	7478179	7480127	1948	+	1.98409e-05	Calmodulin-binding transcription activator protein with CG-1 and Ankyrin domains	+	mRNA	1988.69	2.36768	0.459539	5.1523	2.57311e-07	1.98409e-05
contig_20077	pseudo5	4359552	4360433	881	+	0.000870882	No description	+	mRNA	60.592	2.36585	0.561741	4.21164	2.53522e-05	0.000870882
contig_65187	pseudo12	6421691	6424209	2518	+	5.9011e-07	Protein kinase family protein	+	mRNA	515.82	2.36579	0.401347	5.89461	3.75567e-09	5.9011e-07
contig_83845	pseudo15	6309029	6311421	2392	+	2.59226e-07	Protein kinase family protein	+	mRNA	584.983	2.36464	0.390707	6.05221	1.42869e-09	2.59226e-07
contig_78783	pseudo15	734002	735320	1318	+	3.01186e-10	phospholipase C 2	+	mRNA	4638.36	2.35498	0.327119	7.19918	6.05763e-13	3.01186e-10
contig_106735	pseudo19	5748775	5749087	312	+	0.000601925	No description	+	mRNA	150.033	2.35324	0.545698	4.31235	1.61526e-05	0.000601925
contig_93333	pseudo17	1021631	1022185	554	+	8.32081e-06	No description	+	mRNA	63.6074	2.35214	0.439781	5.34843	8.87206e-08	8.32081e-06
contig_101502	pseudo18	5863977	5865348	1371	+	2.67472e-10	No description	+	mRNA	1946.21	2.34916	0.325458	7.21803	5.27476e-13	2.67472e-10
contig_103845	pseudo19	1657270	1658690	1420	+	0.000170935	No description	+	mRNA	66.4743	2.34845	0.506136	4.63996	3.48482e-06	0.000170935
contig_74582	pseudo14	3978815	3979431	616	+	0.000344092	HSP20-like chaperones superfamily protein	+	mRNA	65.2224	2.34421	0.52543	4.46151	8.13832e-06	0.000344092
contig_67256	pseudo13	2214219	2215774	1555	+	4.0021e-07	Eukaryotic aspartyl protease family protein	+	mRNA	453.244	2.33498	0.391096	5.97034	2.36759e-09	4.0021e-07
contig_102497	pseudo18	7632824	7633579	755	+	0.000718164	No description	+	mRNA	49.4132	2.3347	0.547735	4.26246	2.0219e-05	0.000718164
contig_34468	pseudo7	5621074	5621956	882	+	3.44197e-05	No description	+	mRNA	182.933	2.33402	0.464419	5.02567	5.0167e-07	3.44197e-05
contig_97352	pseudo17	7436670	7437580	910	+	3.17609e-08	ATFD3, FD3 | ferredoxin 3 |	+	mRNA	396.576	2.33204	0.362664	6.43031	1.27344e-10	3.17609e-08
contig_102704	pseudo18	7956707	7959584	2877	+	4.61898e-07	Cupredoxin superfamily protein	+	mRNA	119.45	2.32988	0.392017	5.94332	2.79302e-09	4.61898e-07
contig_101170	pseudo18	5198084	5199768	1684	+	2.24851e-05	UDP-Glycosyltransferase superfamily protein	+	mRNA	144.688	2.32085	0.452747	5.12616	2.95714e-07	2.24851e-05
contig_99991	pseudo18	2899026	2899970	944	+	0.000275136	RING/U-box superfamily protein	+	mRNA	30.475	2.31348	0.511915	4.51926	6.20564e-06	0.000275136
contig_45743	pseudo9	142874	144728	1854	+	5.62433e-09	NTMC2TYPE6.1, NTMC2T6.1 | Calcium-dependent lipid-binding (CaLB domain) family protein |	+	mRNA	5048.68	2.31316	0.3439	6.72625	1.74087e-11	5.62433e-09
contig_78643	pseudo15	514942	515946	1004	+	3.30804e-05	ATCCT2, CCT2 | phosphorylcholine cytidylyltransferase2 |	+	mRNA	808.549	2.30355	0.457507	5.03501	4.7783e-07	3.30805e-05
contig_48364	pseudo9	4022297	4022880	583	+	0.000196614	TCH4, XTH22 | Xyloglucan endotransglucosylase/hydrolase family protein |	+	mRNA	194.444	2.29983	0.499417	4.60504	4.12389e-06	0.000196614
contig_95139	pseudo17	4482291	4483656	1365	+	5.03711e-05	transferases;folic acid binding	+	mRNA	109.325	2.29823	0.465512	4.93699	7.9337e-07	5.03711e-05
contig_103725	pseudo19	1495668	1498330	2662	+	0.0003617	No description	+	mRNA	1106.19	2.29786	0.516573	4.44828	8.65597e-06	0.0003617
contig_88907	pseudo16	2984295	2986754	2459	+	3.55486e-07	Protein kinase family protein	+	mRNA	421.365	2.29543	0.383071	5.99217	2.07064e-09	3.55486e-07
contig_107709	pseudo19	7196259	7196784	525	+	0.000161957	HSP17.6II | 17.6 kDa class II heat shock protein |	+	mRNA	141.697	2.29373	0.492962	4.65295	3.27218e-06	0.000161957
contig_27908	pseudo6	6086615	6088053	1438	+	1.33693e-05	No description	+	mRNA	126.387	2.29315	0.43763	5.23993	1.60636e-07	1.33693e-05
contig_71482	pseudo13	8312689	8313166	477	+	0.000391532	No description	+	mRNA	2289.5	2.29291	0.517997	4.4265	9.57751e-06	0.000391532
contig_69111	pseudo13	5006164	5007510	1346	+	1.02522e-06	DHHC-type zinc finger family protein	+	mRNA	202.81	2.29157	0.395918	5.78799	7.12324e-09	1.02522e-06
contig_1076	pseudo1	2391222	2392445	1223	+	5.82772e-09	ATEXLA2, EXPL2, ATEXPL2, ATHEXP BETA 2.2, EXLA2 | expansin-like A2 |	+	mRNA	3680.98	2.28981	0.340754	6.71986	1.81905e-11	5.82772e-09
contig_20041	pseudo5	4304645	4306002	1357	+	6.94421e-11	NAD(P)-binding Rossmann-fold superfamily protein	+	mRNA	209.149	2.28866	0.30831	7.42326	1.14272e-13	6.94421e-11
contig_83226	pseudo15	5577321	5577585	264	+	0.000377798	ATFER1, FER1 | ferretin 1 |	+	mRNA	138.097	2.28838	0.515712	4.43733	9.10831e-06	0.000377798
contig_48524	pseudo9	4215475	4216220	745	+	2.02261e-09	No description	+	mRNA	163.815	2.28528	0.330939	6.90543	5.00509e-12	2.02261e-09
contig_82849	pseudo15	5033912	5034660	748	+	0.000432872	No description	+	mRNA	2577.32	2.28436	0.51919	4.39986	1.08318e-05	0.000432872
contig_69458	pseudo13	5369745	5370455	710	+	2.03169e-05	Protein kinase family protein	+	mRNA	279.165	2.28278	0.443523	5.14691	2.6481e-07	2.03169e-05
contig_54223	pseudo10	3356457	3360311	3854	+	0.00038527	AtRLP15, RLP15 | receptor like protein 15 |	+	mRNA	470.089	2.28257	0.515149	4.4309	9.38406e-06	0.00038527
contig_7955	pseudo2	6739956	6740294	338	+	4.44264e-06	No description	+	mRNA	70.9562	2.28044	0.415653	5.4864	4.10212e-08	4.44264e-06
contig_59127	pseudo11	4184978	4188462	3484	+	6.58067e-14	Leucine-rich repeat protein kinase family protein	+	mRNA	499.308	2.2776	0.271686	8.38323	5.14965e-17	6.58067e-14
contig_98783	pseudo18	947392	948298	906	+	5.22461e-09	Dormancy/auxin associated family protein	+	mRNA	5899.9	2.27575	0.337738	6.73821	1.6035e-11	5.22461e-09
contig_94205	pseudo17	2905553	2906383	830	+	9.43614e-05	No description	+	mRNA	126.371	2.2715	0.474738	4.78476	1.71195e-06	9.43614e-05
contig_15035	pseudo4	2405802	2406928	1126	+	0.000121249	XTR6, XTH23 | xyloglucan endotransglycosylase 6 |	+	mRNA	4625.8	2.26946	0.480286	4.72523	2.29857e-06	0.000121249
contig_81530	pseudo15	3350858	3352441	1583	+	1.27845e-10	UDP-Glycosyltransferase superfamily protein	+	mRNA	211.3	2.26671	0.309162	7.3318	2.27074e-13	1.27845e-10
contig_101004	pseudo18	4934343	4935904	1561	+	0.000151557	CRK10, RLK4 | cysteine-rich RLK (RECEPTOR-like protein kinase) 10 |	+	mRNA	296.917	2.26623	0.485251	4.67023	3.00861e-06	0.000151557
contig_94141	pseudo17	2790246	2790890	644	+	2.2213e-06	No description	+	mRNA	293.727	2.26543	0.402142	5.63342	1.76673e-08	2.2213e-06
contig_58886	pseudo11	3912488	3914268	1780	+	4.5018e-06	PLP2, PLA IIA, PLA2A | phospholipase A 2A |	+	mRNA	1048.48	2.26511	0.413075	5.48353	4.16918e-08	4.5018e-06
contig_90051	pseudo16	4643929	4645445	1516	+	1.75769e-05	Eukaryotic aspartyl protease family protein	+	mRNA	202.061	2.26349	0.436991	5.17973	2.22211e-07	1.75769e-05
contig_20213	pseudo5	4552229	4553785	1556	+	9.72816e-06	Protein kinase superfamily protein	+	mRNA	861.584	2.2616	0.425848	5.31081	1.09137e-07	9.72816e-06
contig_95728	pseudo17	5289036	5289899	863	+	3.79021e-09	Dormancy/auxin associated family protein	+	mRNA	5812.64	2.25464	0.331737	6.79647	1.07215e-11	3.79021e-09
contig_66370	pseudo13	532166	533035	869	+	0.000945787	No description	+	mRNA	56.8328	2.2506	0.537273	4.18893	2.80269e-05	0.000945788
contig_54222	pseudo10	3352447	3356356	3909	+	0.000658361	AtRLP13, RLP13 | receptor like protein 13 |	+	mRNA	484.735	2.24645	0.524075	4.2865	1.81509e-05	0.00065836
contig_92282	pseudo16	7371311	7372177	866	+	8.18673e-08	PMZ, SAP12 | zinc finger (AN1-like) family protein |	+	mRNA	245.982	2.24133	0.357939	6.26177	3.80634e-10	8.18673e-08
contig_55522	pseudo10	6125548	6127125	1577	+	1.1285e-06	Eukaryotic aspartyl protease family protein	+	mRNA	3015.96	2.2354	0.387388	5.77046	7.90555e-09	1.1285e-06
contig_101017	pseudo18	4959196	4959737	541	+	2.00672e-05	No description	+	mRNA	91.8692	2.23271	0.433569	5.14961	2.61031e-07	2.00672e-05
contig_56497	pseudo10	7567097	7568314	1217	+	9.6518e-06	No description	+	mRNA	141.082	2.23045	0.419836	5.31267	1.08028e-07	9.6518e-06
contig_52750	pseudo10	898752	901513	2761	+	0.000475808	Malectin/receptor-like protein kinase family protein	+	mRNA	205.726	2.22552	0.508741	4.37457	1.21672e-05	0.000475808
contig_57655	pseudo11	1787134	1787721	587	+	1.34177e-05	No description	+	mRNA	775.594	2.22445	0.424589	5.23906	1.61393e-07	1.34177e-05
contig_55521	pseudo10	6124581	6125447	866	+	4.91756e-05	No description	+	mRNA	236.309	2.2215	0.44947	4.94249	7.7133e-07	4.91756e-05
contig_93788	pseudo17	1947082	1948827	1745	+	3.3907e-09	Dormancy/auxin associated family protein	+	mRNA	12161.7	2.22116	0.325829	6.81695	9.29943e-12	3.3907e-09
contig_108132	pseudo19	7816035	7816804	769	+	0.000265179	HSP20-like chaperones superfamily protein	+	mRNA	112.567	2.21917	0.489922	4.52964	5.90834e-06	0.000265179
contig_32348	pseudo7	2739705	2739894	189	+	0.000793912	No description	+	mRNA	140.72	2.21618	0.5231	4.23663	2.26901e-05	0.000793912
contig_65138	pseudo12	6329810	6330849	1039	+	4.37225e-05	UCC1 | uclacyanin 1 |	+	mRNA	190.961	2.21412	0.445563	4.96926	6.72092e-07	4.37225e-05
contig_49051	pseudo9	4765614	4766348	734	+	0.00075785	PCR2 | PLANT CADMIUM RESISTANCE 2 |	+	mRNA	113.895	2.20681	0.519421	4.2486	2.15106e-05	0.00075785
contig_66171	pseudo13	113842	114630	788	+	0.000207511	J20 | DNAJ-like 20 |	+	mRNA	297.968	2.20609	0.480367	4.59251	4.37941e-06	0.000207511
contig_101186	pseudo18	5236588	5239939	3351	+	1.82071e-08	Dormancy/auxin associated family protein	+	mRNA	1622.81	2.20327	0.337844	6.52155	6.95863e-11	1.82071e-08
contig_93399	pseudo17	1157225	1159479	2254	+	1.58256e-09	Dormancy/auxin associated family protein	+	mRNA	9250.22	2.19966	0.316861	6.94203	3.86498e-12	1.58256e-09
contig_103450	pseudo19	1096543	1097547	1004	+	0.000535937	BHLH92 | basic helix-loop-helix (bHLH) DNA-binding superfamily protein |	+	mRNA	232.956	2.19691	0.5058	4.34344	1.40268e-05	0.000535937
contig_47234	pseudo9	2432778	2434651	1873	+	4.61564e-09	No description	+	mRNA	1663	2.19594	0.324846	6.75995	1.38043e-11	4.61564e-09
contig_81750	pseudo15	3642551	3646125	3574	+	3.36299e-08	No description	+	mRNA	2028.53	2.19585	0.341973	6.42112	1.35277e-10	3.36299e-08
contig_21581	pseudo5	6276051	6277891	1840	+	0.000763896	SPFH/Band 7/PHB domain-containing membrane-associated protein family	+	mRNA	188.083	2.19472	0.516825	4.24655	2.1709e-05	0.000763896
contig_8918	pseudo3	75739	76724	985	+	2.39272e-06	ATGSTU7, GST25, GSTU7 | glutathione S-transferase tau 7 |	+	mRNA	366.081	2.19408	0.390618	5.61694	1.9437e-08	2.39272e-06
contig_33681	pseudo7	4446693	4447490	797	+	8.68069e-09	Dormancy/auxin associated family protein	+	mRNA	5902.31	2.18926	0.329253	6.64916	2.94764e-11	8.68069e-09
contig_63267	pseudo12	3331825	3332794	969	+	0.000138659	disease resistance protein (TIR-NBS-LRR class), putative	+	mRNA	131.771	2.18593	0.465829	4.69255	2.69825e-06	0.000138659
contig_11719	pseudo3	5077768	5078392	624	+	0.00062295	No description	+	mRNA	170.631	2.18506	0.507874	4.30237	1.68981e-05	0.00062295
contig_22452	pseudo5	7369262	7370544	1282	+	0.000247465	XTH9 | xyloglucan endotransglucosylase/hydrolase 9 |	+	mRNA	3491.31	2.18466	0.480444	4.54717	5.43723e-06	0.000247465
contig_81749	pseudo15	3639370	3642450	3080	+	2.32669e-08	Dormancy/auxin associated family protein	+	mRNA	2019.08	2.18459	0.337079	6.48093	9.11604e-11	2.32669e-08
contig_4716	pseudo2	696659	698334	1675	+	1.06304e-07	unknown protein; Has 21 Blast hits to 21 proteins in 10 species: Archae - 0; Bacteria - 0; Metazoa - 0; Fungi	+	mRNA	276.401	2.18234	0.351244	6.21318	5.19242e-10	1.06304e-07
contig_46010	pseudo9	602091	603271	1180	+	0.000236387	No description	+	mRNA	947.722	2.17978	0.47807	4.55953	5.12679e-06	0.000236387
contig_98095	pseudo18	88818	89213	395	+	0.000330191	XTR3, XTH25 | xyloglucan endotransglucosylase/hydrolase 25 |	+	mRNA	167.573	2.17813	0.487098	4.47164	7.76219e-06	0.000330191
contig_48639	pseudo9	4353033	4355231	2198	+	4.21587e-05	ASN1, DIN6, AT-ASN1 | glutamine-dependent asparagine synthase 1 |	+	mRNA	672.925	2.17725	0.437373	4.97802	6.42372e-07	4.21587e-05
contig_51858	pseudo9	7661081	7661969	888	+	0.000168244	AHP4 | HPT phosphotransmitter 4 |	+	mRNA	99.4567	2.17676	0.468775	4.6435	3.42556e-06	0.000168244
contig_66657	pseudo13	1104347	1106565	2218	+	0.000178874	No description	+	mRNA	82.1495	2.17657	0.470206	4.62898	3.6747e-06	0.000178874
contig_46011	pseudo9	603372	604620	1248	+	0.000200312	No description	+	mRNA	2602.34	2.17246	0.472196	4.60077	4.20929e-06	0.000200312
contig_18751	pseudo5	2125082	2127735	2653	+	2.08937e-09	MSH7, MSH6-2, ATMSH7 | MUTS homolog 7 |	+	mRNA	1315.11	2.16554	0.313895	6.89894	5.23917e-12	2.08937e-09
contig_31540	pseudo7	2287650	2288264	614	+	0.000666404	AT-HSP17.6A, HSP17.6, HSP17.6A | heat shock protein 17.6A |	+	mRNA	132.593	2.16395	0.505272	4.28274	1.84604e-05	0.000666404
contig_25081	pseudo6	2942388	2943213	825	+	0.000633754	No description	+	mRNA	266.782	2.15776	0.502158	4.29696	1.73153e-05	0.000633754
contig_98762	pseudo18	906730	907862	1132	+	0.000255752	XTR6, XTH23 | xyloglucan endotransglycosylase 6 |	+	mRNA	1925.55	2.15642	0.475111	4.53877	5.65823e-06	0.000255752
contig_3913	pseudo1	7200667	7201942	1275	+	0.000260853	TCH4, XTH22 | Xyloglucan endotransglucosylase/hydrolase family protein |	+	mRNA	2270.81	2.15637	0.475628	4.53374	5.79492e-06	0.000260853
contig_46012	pseudo9	604721	605851	1130	+	0.000313877	No description	+	mRNA	2121.66	2.15557	0.480609	4.48508	7.28849e-06	0.000313877
contig_40518	pseudo8	3755351	3756207	856	+	0.000254238	TCH4, XTH22 | Xyloglucan endotransglucosylase/hydrolase family protein |	+	mRNA	3179.96	2.15458	0.47451	4.54065	5.60807e-06	0.000254238
contig_46754	pseudo9	1734712	1736369	1657	+	8.10277e-08	BGLU13 | beta glucosidase 13 |	+	mRNA	862.008	2.15297	0.343715	6.26381	3.75672e-10	8.10277e-08
contig_17033	pseudo4	6916465	6917513	1048	+	1.83609e-15	unknown protein; FUNCTIONS IN: molecular_function unknown; INVOLVED IN: biological_process unknown; LOCATED I	+	mRNA	1915.13	2.1484	0.242961	8.8426	9.352e-19	1.83609e-15
contig_60309	pseudo11	6439668	6442024	2356	+	1.25556e-06	Protein kinase family protein	+	mRNA	303.152	2.14789	0.373521	5.75039	8.90397e-09	1.25556e-06
contig_101226	pseudo18	5331612	5334400	2788	+	9.13208e-06	unknown protein; FUNCTIONS IN: molecular_function unknown; INVOLVED IN: biological_process unknown; LOCATED I	+	mRNA	1427.08	2.14635	0.403035	5.32547	1.00695e-07	9.13208e-06
contig_8225	pseudo2	7292554	7295621	3067	+	2.68856e-12	FRS3 | FAR1-related sequence 3 |	+	mRNA	2009.17	2.13745	0.271098	7.88441	3.16016e-15	2.68856e-12
contig_82232	pseudo15	4258438	4260620	2182	+	2.05328e-05	unknown protein; FUNCTIONS IN: molecular_function unknown; INVOLVED IN: biological_process unknown; LOCATED I	+	mRNA	1485.71	2.13584	0.415166	5.14455	2.68161e-07	2.05328e-05
contig_46890	pseudo9	1945617	1946695	1078	+	6.67491e-07	No description	+	mRNA	1642.97	2.13061	0.36301	5.86931	4.37619e-09	6.67491e-07
contig_35677	pseudo7	7080294	7081014	720	+	0.000644722	Thioredoxin superfamily protein	+	mRNA	371.606	2.12955	0.496157	4.2921	1.76992e-05	0.000644722
contig_67151	pseudo13	2028132	2028882	750	+	0.000877724	SAUR-like auxin-responsive protein family	+	mRNA	200.315	2.1292	0.505824	4.20937	2.56087e-05	0.000877724
contig_46013	pseudo9	605952	607079	1127	+	0.000297521	XTR6, XTH23 | xyloglucan endotransglycosylase 6 |	+	mRNA	2361.94	2.12891	0.473145	4.49949	6.81155e-06	0.000297521
contig_60908	pseudo11	7477422	7479813	2391	+	1.86308e-05	unknown protein; FUNCTIONS IN: molecular_function unknown; INVOLVED IN: biological_process unknown; LOCATED I	+	mRNA	1584.13	2.12701	0.411658	5.16693	2.37967e-07	1.86308e-05
contig_112138	pseudo20	4486339	4487074	735	+	3.46869e-07	NAD(P)-binding Rossmann-fold superfamily protein	+	mRNA	754.976	2.12652	0.354539	5.99799	1.99779e-09	3.46869e-07
contig_110749	pseudo20	2603570	2606361	2791	+	1.25204e-05	disease resistance protein (TIR-NBS-LRR class), putative	+	mRNA	835.74	2.11748	0.403005	5.25424	1.48638e-07	1.25204e-05
contig_82711	pseudo15	4863204	4863613	409	+	9.19553e-06	Bifunctional inhibitor/lipid-transfer protein/seed storage 2S albumin superfamily protein	+	mRNA	93.4695	2.11439	0.397175	5.32357	1.0175e-07	9.19553e-06
contig_65955	pseudo12	8011170	8011864	694	+	1.72032e-06	RmlC-like cupins superfamily protein	+	mRNA	107.922	2.11437	0.371854	5.68603	1.30026e-08	1.72032e-06
contig_82233	pseudo15	4260721	4263449	2728	+	1.91021e-05	No description	+	mRNA	1408.75	2.11408	0.409602	5.1613	2.45235e-07	1.91021e-05
contig_65044	pseudo12	6133682	6135173	1491	+	0.000412075	No description	+	mRNA	237.531	2.11387	0.47898	4.41327	1.01823e-05	0.000412075
contig_67514	pseudo13	2685166	2686935	1769	+	0.000629509	BGLU13 | beta glucosidase 13 |	+	mRNA	430.566	2.11307	0.491491	4.2993	1.71335e-05	0.000629509
contig_8561	pseudo2	7885491	7886695	1204	+	3.66318e-06	Peroxidase superfamily protein	+	mRNA	198.849	2.11067	0.381921	5.52646	3.26758e-08	3.66318e-06
contig_107549	pseudo19	6921102	6921956	854	+	0.000231706	NB-ARC domain-containing disease resistance protein	+	mRNA	57.306	2.10966	0.462155	4.56482	4.99912e-06	0.000231706
contig_17106	pseudo4	7092696	7093684	988	+	0.000362092	unknown protein; FUNCTIONS IN: molecular_function unknown; INVOLVED IN: N-terminal protein myristoylation; LO	+	mRNA	39.9165	2.10766	0.473859	4.44786	8.67292e-06	0.000362092
contig_47233	pseudo9	2431585	2432677	1092	+	1.51284e-07	NAD(P)-binding Rossmann-fold superfamily protein	+	mRNA	1112.31	2.10724	0.342543	6.15174	7.66353e-10	1.51284e-07
contig_55210	pseudo10	5511183	5513845	2662	+	1.25777e-06	MSH7, MSH6-2, ATMSH7 | MUTS homolog 7 |	+	mRNA	1201.17	2.10635	0.366367	5.74928	8.96254e-09	1.25777e-06
contig_112025	pseudo20	4277150	4278282	1132	+	3.1925e-20	No description	+	mRNA	9091.68	2.10407	0.208947	10.0699	7.505e-24	3.1925e-20
contig_48352	pseudo9	4006170	4008001	1831	+	6.19933e-05	Nucleotide-diphospho-sugar transferases superfamily protein	+	mRNA	122.972	2.10012	0.429769	4.88662	1.02581e-06	6.19933e-05
contig_17534	pseudo4	7990150	7991453	1303	+	6.61181e-06	F-box family protein	+	mRNA	158.488	2.09969	0.388798	5.40048	6.6464e-08	6.61181e-06
contig_92782	pseudo16	8313176	8314758	1582	+	2.82315e-05	LOS4 | P-loop containing nucleoside triphosphate hydrolases superfamily protein |	+	mRNA	185.944	2.09742	0.413549	5.07176	3.94148e-07	2.82315e-05
contig_33132	pseudo7	3532322	3533746	1424	+	2.83906e-13	BAM1, BMY7, TR-BAMY | beta-amylase 1 |	+	mRNA	3221.97	2.09717	0.256094	8.18907	2.63257e-16	2.83906e-13
contig_100138	pseudo18	3216545	3218467	1922	+	1.90493e-26	Eukaryotic aspartyl protease family protein	+	mRNA	2700.52	2.09666	0.182884	11.4644	1.99029e-30	1.90493e-26
contig_28300	pseudo6	6712899	6714189	1290	+	7.31487e-09	Dormancy/auxin associated family protein	+	mRNA	5302.78	2.09244	0.313236	6.68007	2.38833e-11	7.31487e-09
contig_55867	pseudo10	6721221	6724245	3024	+	1.75823e-06	ATTPS11, TPS11, ATTPSB | trehalose phosphatase/synthase 11 |	+	mRNA	2204.47	2.08963	0.367805	5.68134	1.33643e-08	1.75823e-06
contig_21028	pseudo5	5644214	5644892	678	+	5.29087e-06	No description	+	mRNA	326.611	2.08961	0.383552	5.44805	5.09263e-08	5.29087e-06
contig_98922	pseudo18	1177208	1178193	985	+	0.000749227	Peroxidase superfamily protein	+	mRNA	48.7021	2.08743	0.490961	4.25172	2.12139e-05	0.000749227
contig_19892	pseudo5	4093225	4095078	1853	+	9.85988e-07	BGLU15 | beta glucosidase 15 |	+	mRNA	898.927	2.08434	0.359648	5.7955	6.812e-09	9.85988e-07
contig_107556	pseudo19	6930361	6931398	1037	+	0.000239647	AtRLP19, RLP19 | receptor like protein 19 |	+	mRNA	391	2.08116	0.456849	4.55547	5.22679e-06	0.000239647
contig_64620	pseudo12	5527346	5527917	571	+	1.35197e-24	No description	+	mRNA	4247.68	2.08044	0.187785	11.0788	1.58912e-28	1.35197e-24
contig_46014	pseudo9	607180	608335	1155	+	0.000203907	ATXTH20, XTH20 | xyloglucan endotransglucosylase/hydrolase 20 |	+	mRNA	4289.11	2.07932	0.452358	4.59662	4.29393e-06	0.000203907
contig_37746	pseudo8	140569	142399	1830	+	5.6252e-09	AtIPCS3 | Arabidopsis Inositol phosphorylceramide synthase 3 |	+	mRNA	4064.82	2.07603	0.308675	6.72562	1.74849e-11	5.6252e-09
contig_9617	pseudo3	1326951	1329069	2118	+	2.33124e-05	GDSL-like Lipase/Acylhydrolase superfamily protein	+	mRNA	1369.9	2.07505	0.40541	5.11841	3.08116e-07	2.33124e-05
contig_105075	pseudo19	3287315	3287777	462	+	7.49364e-05	disease resistance protein (TIR-NBS-LRR class), putative	+	mRNA	70.4662	2.07465	0.428717	4.8392	1.3036e-06	7.49364e-05
contig_53248	pseudo10	1678736	1680345	1609	+	5.34524e-22	APK1B, PK1B | protein kinase 1B |	+	mRNA	974.356	2.07175	0.197101	10.5111	7.67905e-26	5.34524e-22
contig_38610	pseudo8	1365456	1367650	2194	+	8.29998e-06	GDSL-like Lipase/Acylhydrolase superfamily protein	+	mRNA	1189.92	2.06982	0.386907	5.34964	8.81281e-08	8.29998e-06
contig_16710	pseudo4	6248158	6249902	1744	+	7.51329e-05	AOS, CYP74A, DDE2 | allene oxide synthase |	+	mRNA	207.867	2.06713	0.427222	4.83853	1.308e-06	7.51329e-05
contig_100056	pseudo18	3049203	3051345	2142	+	5.9011e-07	disease resistance protein (TIR-NBS-LRR class), putative	+	mRNA	443.364	2.05933	0.349371	5.89438	3.76097e-09	5.9011e-07
contig_60214	pseudo11	6250300	6252189	1889	+	0.000308966	WRKY33, ATWRKY33 | WRKY DNA-binding protein 33 |	+	mRNA	718.076	2.05907	0.458687	4.48905	7.15428e-06	0.000308966
contig_99943	pseudo18	2789117	2791725	2608	+	2.48226e-05	P-loop containing nucleoside triphosphate hydrolases superfamily protein	+	mRNA	1552.29	2.05874	0.403391	5.10359	3.33264e-07	2.48226e-05
contig_90809	pseudo16	5351641	5354327	2686	+	0.000432872	ARK3, RK3 | receptor kinase 3 |	+	mRNA	467.023	2.05858	0.467873	4.39988	1.08312e-05	0.000432872
contig_88951	pseudo16	3046168	3047207	1039	+	7.53695e-05	XTR6, XTH23 | xyloglucan endotransglycosylase 6 |	+	mRNA	2272.54	2.05753	0.425319	4.83761	1.31409e-06	7.53695e-05
contig_15176	pseudo4	2745174	2755149	9975	+	0.000626954	NB-ARC domain-containing disease resistance protein	+	mRNA	243.887	2.05689	0.478289	4.30052	1.70394e-05	0.000626954
contig_107401	pseudo19	6641740	6645489	3749	+	1.22087e-19	RAN1, HMA7 | copper-exporting ATPase / responsive-to-antagonist 1 / copper-transporting ATPase (RAN1) |	+	mRNA	4208.46	2.05638	0.207158	9.92662	3.18893e-23	1.22087e-19
contig_38609	pseudo8	1363357	1365355	1998	+	1.21465e-05	GDSL-like Lipase/Acylhydrolase superfamily protein	+	mRNA	1014.81	2.05528	0.39063	5.26144	1.4293e-07	1.21465e-05
contig_17750	pseudo5	123160	124778	1618	+	0.000190082	Protein kinase superfamily protein	+	mRNA	508.96	2.05447	0.445318	4.61349	3.95957e-06	0.000190082
contig_100997	pseudo18	4921882	4923001	1119	+	2.41885e-08	disease resistance protein (TIR-NBS-LRR class), putative	+	mRNA	412.944	2.04878	0.316457	6.47412	9.53683e-11	2.41885e-08
contig_105394	pseudo19	3857691	3859201	1510	+	1.2687e-06	alpha/beta-Hydrolases superfamily protein	+	mRNA	1751.06	2.0482	0.35637	5.74738	9.06346e-09	1.2687e-06
contig_19891	pseudo5	4091218	4093124	1906	+	1.22993e-06	BGLU13 | beta glucosidase 13 |	+	mRNA	959.573	2.0468	0.355668	5.75481	8.67405e-09	1.22993e-06
contig_33589	pseudo7	4305478	4308190	2712	+	3.15843e-06	No description	+	mRNA	1233.25	2.04624	0.36817	5.55788	2.73071e-08	3.15843e-06
contig_46525	pseudo9	1374183	1377501	3318	+	3.85274e-19	RAN1, HMA7 | copper-exporting ATPase / responsive-to-antagonist 1 / copper-transporting ATPase (RAN1) |	+	mRNA	3935.43	2.04568	0.208894	9.79292	1.20761e-22	3.85274e-19
contig_78625	pseudo15	491611	492581	970	+	0.000305454	AtRLP19, RLP19 | receptor like protein 19 |	+	mRNA	416.863	2.04544	0.455331	4.4922	7.04902e-06	0.000305454
contig_17226	pseudo4	7376266	7378315	2049	+	0.000444548	ARK3, RK3 | receptor kinase 3 |	+	mRNA	507.154	2.04445	0.465404	4.39284	1.11879e-05	0.000444548
contig_79766	pseudo15	2111705	2113173	1468	+	9.47194e-05	UDP-Glycosyltransferase superfamily protein	+	mRNA	103.538	2.03814	0.426146	4.78272	1.72939e-06	9.47194e-05
contig_15570	pseudo4	3643707	3647383	3676	+	8.98984e-18	RAN1, HMA7 | copper-exporting ATPase / responsive-to-antagonist 1 / copper-transporting ATPase (RAN1) |	+	mRNA	3756.52	2.03714	0.215663	9.44594	3.52225e-21	8.98985e-18
contig_44708	pseudo8	7636442	7637916	1474	+	1.57405e-05	AtRLP22, RLP22 | receptor like protein 22 |	+	mRNA	745.993	2.03419	0.390746	5.20593	1.93032e-07	1.57405e-05
contig_17456	pseudo4	7826202	7828108	1906	+	0.000258798	DGK5, ATDGK5 | diacylglycerol kinase 5 |	+	mRNA	1568.15	2.03328	0.448285	4.53568	5.74172e-06	0.000258798
contig_38611	pseudo8	1367751	1369217	1466	+	4.1054e-05	GDSL-like Lipase/Acylhydrolase superfamily protein	+	mRNA	1077.87	2.03066	0.407386	4.98461	6.20884e-07	4.1054e-05
contig_106820	pseudo19	5838448	5840150	1702	+	0.00040948	AtRLP22, RLP22 | receptor like protein 22 |	+	mRNA	275.812	2.03027	0.459847	4.41509	1.00967e-05	0.00040948
contig_93752	pseudo17	1851966	1853800	1834	+	4.51501e-06	Transmembrane amino acid transporter family protein	+	mRNA	2055.4	2.02692	0.369704	5.48254	4.19252e-08	4.51501e-06
contig_33535	pseudo7	4224946	4226961	2015	+	5.16559e-10	MEKK1, ATMEKK1, MAPKKK8, ARAKIN | MAPK/ERK kinase kinase 1 |	+	mRNA	1208.01	2.02523	0.284646	7.11491	1.11989e-12	5.16559e-10
contig_35486	pseudo7	6894071	6895395	1324	+	7.65318e-06	ADNT1 | adenine nucleotide transporter 1 |	+	mRNA	773.096	2.02468	0.377262	5.36677	8.0161e-08	7.65318e-06
contig_106830	pseudo19	5846957	5850905	3948	+	5.47346e-18	RAN1, HMA7 | copper-exporting ATPase / responsive-to-antagonist 1 / copper-transporting ATPase (RAN1) |	+	mRNA	4566.71	2.02459	0.213004	9.50494	2.00155e-21	5.47346e-18
contig_107894	pseudo19	7497227	7498241	1014	+	3.18824e-05	XTR6, XTH23 | xyloglucan endotransglycosylase 6 |	+	mRNA	2011.48	2.02401	0.401285	5.04381	4.56362e-07	3.18824e-05
contig_12970	pseudo3	7196351	7199776	3425	+	2.52063e-18	RAN1, HMA7 | copper-exporting ATPase / responsive-to-antagonist 1 / copper-transporting ATPase (RAN1) |	+	mRNA	3822.51	2.02308	0.210892	9.59296	8.55912e-22	2.52063e-18
contig_101825	pseudo18	6352506	6354427	1921	+	1.56727e-06	No description	+	mRNA	302.408	2.02268	0.354584	5.70437	1.16776e-08	1.56727e-06
contig_63266	pseudo12	3330300	3331724	1424	+	5.82022e-07	disease resistance protein (TIR-NBS-LRR class), putative	+	mRNA	595.072	2.02218	0.342793	5.89913	3.65427e-09	5.82022e-07
contig_112074	pseudo20	4362753	4364314	1561	+	0.000537267	alpha/beta-Hydrolases superfamily protein	+	mRNA	41.2053	2.01991	0.465118	4.34279	1.40686e-05	0.000537267
contig_59544	pseudo11	4930363	4931791	1428	+	8.14554e-05	XTR6, XTH23 | xyloglucan endotransglycosylase 6 |	+	mRNA	11223.9	2.01985	0.41917	4.81869	1.44501e-06	8.14554e-05
contig_65348	pseudo12	6771794	6772435	641	+	7.89045e-20	No description	+	mRNA	8510.27	2.01575	0.202077	9.97516	1.95795e-23	7.89045e-20
contig_89955	pseudo16	4516306	4517344	1038	+	0.000577083	Leucine-rich repeat transmembrane protein kinase	+	mRNA	290.637	2.00832	0.464517	4.32346	1.53599e-05	0.000577083
contig_101455	pseudo18	5780616	5782866	2250	+	1.17337e-05	CONTAINS InterPro DOMAIN/s: Putative harbinger transposase-derived nuclease (InterPro:IPR006912); BEST Arabid	+	mRNA	681.917	2.00773	0.38106	5.26882	1.37306e-07	1.17337e-05
contig_33536	pseudo7	4227062	4229142	2080	+	4.05737e-09	MEKK1, ATMEKK1, MAPKKK8, ARAKIN | MAPK/ERK kinase kinase 1 |	+	mRNA	1102.66	2.00752	0.295959	6.78308	1.17637e-11	4.05737e-09
contig_16094	pseudo4	4843696	4845571	1875	+	7.87392e-06	ADNT1 | adenine nucleotide transporter 1 |	+	mRNA	698.279	2.0038	0.373777	5.36096	8.27816e-08	7.87392e-06
contig_94335	pseudo17	3157074	3158854	1780	+	0.000392989	disease resistance protein (TIR-NBS-LRR class), putative	+	mRNA	377.593	2.00344	0.452696	4.42558	9.61827e-06	0.000392989
contig_33537	pseudo7	4229243	4231387	2144	+	1.4913e-09	MAPKKK10, MEKK3 | MAPK/ERK kinase kinase 3 |	+	mRNA	1223.95	2.00268	0.288011	6.95347	3.5642e-12	1.4913e-09
contig_25277	pseudo6	3176136	3177506	1370	+	2.38749e-05	alpha/beta-Hydrolases superfamily protein	+	mRNA	1823.25	2.00143	0.391526	5.11187	3.1898e-07	2.38749e-05
contig_112041	pseudo20	4313469	4317245	3776	+	0.000359907	Leucine-rich repeat protein kinase family protein	+	mRNA	708.068	2.00095	0.449695	4.44957	8.60443e-06	0.000359907
contig_78716	pseudo15	622014	622329	315	+	0.000849207	No description	+	mRNA	38.7067	2.00018	0.474186	4.21814	2.46325e-05	0.000849207
contig_45868	pseudo9	351261	352269	1008	+	0.000193451	Transmembrane amino acid transporter family protein	+	mRNA	1033.25	1.99534	0.432893	4.60932	4.03987e-06	0.000193451
contig_61355	pseudo11	8169887	8170434	547	+	0.000948173	Protein of unknown function (DUF668)	+	mRNA	121.95	1.99382	0.476048	4.18826	2.811e-05	0.000948173
contig_92918	pseudo17	208843	211302	2459	+	3.96024e-09	No description	+	mRNA	5878.2	1.99371	0.293659	6.78921	1.12752e-11	3.96024e-09
contig_17764	pseudo5	151667	152739	1072	+	2.31957e-09	VAMP7B, VAMP721, ATVAMP721, AT VAMP7B | vesicle-associated membrane protein 721 |	+	mRNA	277.221	1.99343	0.289695	6.88114	5.93759e-12	2.31957e-09
contig_41011	pseudo8	4280849	4281959	1110	+	4.86446e-11	Protein of unknown function (DUF607)	+	mRNA	635.198	1.99078	0.266304	7.47557	7.68719e-14	4.86446e-11
contig_61067	pseudo11	7728194	7729064	870	+	2.31471e-05	No description	+	mRNA	624.623	1.98949	0.388562	5.12013	3.05327e-07	2.31471e-05
contig_69651	pseudo13	5590509	5590740	231	+	5.90929e-14	No description	+	mRNA	607.061	1.9891	0.236631	8.40593	4.24468e-17	5.90929e-14
contig_10622	pseudo3	3273105	3276560	3455	+	0.000344319	C2 calcium/lipid-binding and GRAM domain containing protein	+	mRNA	126.801	1.98768	0.445555	4.46114	8.1526e-06	0.000344319
contig_59962	pseudo11	5763470	5764107	637	+	5.66001e-05	XTR6, XTH23 | xyloglucan endotransglycosylase 6 |	+	mRNA	4577.69	1.98443	0.404252	4.9089	9.15874e-07	5.66001e-05
contig_63734	pseudo12	4199357	4201900	2543	+	1.53766e-05	CRK28 | cysteine-rich RLK (RECEPTOR-like protein kinase) 28 |	+	mRNA	2366.66	1.98009	0.379904	5.21208	1.86732e-07	1.53766e-05
contig_40872	pseudo8	4135517	4136064	547	+	6.08179e-05	No description	+	mRNA	162.995	1.97547	0.40386	4.89148	1.0008e-06	6.08179e-05
contig_33410	pseudo7	4011014	4012497	1483	+	6.44026e-07	No description	+	mRNA	970.213	1.97309	0.335736	5.8769	4.18029e-09	6.44026e-07
contig_65205	pseudo12	6465976	6467469	1493	+	1.23619e-21	NAD(P)-linked oxidoreductase superfamily protein	+	mRNA	1593.85	1.96955	0.189091	10.4159	2.09882e-25	1.23619e-21
contig_46776	pseudo9	1765835	1766366	531	+	4.16827e-05	No description	+	mRNA	716.121	1.96904	0.39531	4.981	6.3257e-07	4.16827e-05
contig_75263	pseudo14	4899566	4900383	817	+	0.000549812	PMZ, SAP12 | zinc finger (AN1-like) family protein |	+	mRNA	191.671	1.96679	0.453518	4.33673	1.44617e-05	0.000549812
contig_14924	pseudo4	2147822	2150090	2268	+	2.35847e-05	Transmembrane amino acid transporter family protein	+	mRNA	2607.24	1.96324	0.383812	5.11511	3.13564e-07	2.35847e-05
contig_21559	pseudo5	6253870	6257707	3837	+	5.11109e-07	NB-ARC domain-containing disease resistance protein	+	mRNA	1170.22	1.96112	0.330973	5.9253	3.11729e-09	5.11109e-07
contig_4134	pseudo1	7717193	7719829	2636	+	2.52268e-05	BAM1, BMY7, TR-BAMY | beta-amylase 1 |	+	mRNA	3303.91	1.95751	0.383909	5.09889	3.41655e-07	2.52268e-05
contig_71513	pseudo14	1239	2973	1734	+	4.27062e-05	MSH7, MSH6-2, ATMSH7 | MUTS homolog 7 |	+	mRNA	738.057	1.95406	0.392792	4.97481	6.53122e-07	4.27062e-05
contig_105136	pseudo19	3374888	3377135	2247	+	1.06417e-05	No description	+	mRNA	11624	1.95245	0.368994	5.29127	1.2147e-07	1.06417e-05
contig_112017	pseudo20	4262973	4265882	2909	+	2.22818e-05	alpha/beta-Hydrolases superfamily protein	+	mRNA	443.959	1.9517	0.380578	5.12824	2.92458e-07	2.22818e-05
contig_66748	pseudo13	1277478	1279119	1641	+	7.37819e-11	Protein kinase superfamily protein	+	mRNA	17610	1.95109	0.263193	7.41314	1.23341e-13	7.37819e-11
contig_87549	pseudo16	1492438	1495343	2905	+	6.58067e-14	RAN1, HMA7 | copper-exporting ATPase / responsive-to-antagonist 1 / copper-transporting ATPase (RAN1) |	+	mRNA	2020.19	1.94778	0.232347	8.38307	5.15666e-17	6.58067e-14
contig_88914	pseudo16	2994087	2994936	849	+	7.5259e-06	No description	+	mRNA	1023.63	1.94661	0.362451	5.37069	7.84347e-08	7.5259e-06
contig_98962	pseudo18	1235779	1237320	1541	+	0.000297597	WRKY65, ATWRKY65 | WRKY DNA-binding protein 65 |	+	mRNA	69.192	1.94432	0.432148	4.4992	6.82106e-06	0.000297597
contig_88825	pseudo16	2876785	2877886	1101	+	0.000154367	DRM1, DYL1 | dormancy-associated protein-like 1 |	+	mRNA	199.2	1.94422	0.416745	4.66524	3.08253e-06	0.000154367
contig_47474	pseudo9	2788873	2790796	1923	+	8.02083e-06	alpha/beta-Hydrolases superfamily protein	+	mRNA	1354.19	1.9426	0.362617	5.35717	8.45357e-08	8.02083e-06
contig_93974	pseudo17	2436305	2437871	1566	+	1.00827e-08	NAD(P)-binding Rossmann-fold superfamily protein	+	mRNA	1385.8	1.9423	0.293209	6.62428	3.48954e-11	1.00827e-08
contig_40023	pseudo8	3145857	3147177	1320	+	0.000239347	alpha/beta-Hydrolases superfamily protein	+	mRNA	395.56	1.93897	0.425588	4.55599	5.21399e-06	0.000239347
contig_98589	pseudo18	672251	673677	1426	+	6.49283e-05	No description	+	mRNA	518.47	1.9387	0.397689	4.8749	1.08862e-06	6.49283e-05
contig_16095	pseudo4	4845672	4847822	2150	+	3.29693e-05	SAMC1 | S-adenosylmethionine carrier 1 |	+	mRNA	902.66	1.9384	0.384895	5.03617	4.74933e-07	3.29693e-05
contig_88130	pseudo16	2294856	2295905	1049	+	0.000113691	Receptor-like protein kinase-related family protein	+	mRNA	560.669	1.93784	0.408891	4.73925	2.14511e-06	0.000113691
contig_60802	pseudo11	7292819	7294447	1628	+	7.51903e-06	Leucine-rich repeat (LRR) family protein	+	mRNA	366.007	1.9343	0.360131	5.37108	7.82649e-08	7.51903e-06
contig_33712	pseudo7	4501158	4502218	1060	+	0.000207719	NAD(P)-binding Rossmann-fold superfamily protein	+	mRNA	213.465	1.93395	0.421141	4.59217	4.38665e-06	0.000207719
contig_99852	pseudo18	2561438	2563384	1946	+	1.53831e-05	LHB1B1, LHCB1.4 | light-harvesting chlorophyll-protein complex II subunit B1 |	+	mRNA	3035	1.93102	0.37051	5.21177	1.87043e-07	1.53831e-05
contig_89184	pseudo16	3405299	3405954	655	+	1.20734e-07	No description	+	mRNA	3762.52	1.9309	0.311905	6.19064	5.99186e-10	1.20734e-07
contig_79304	pseudo15	1520414	1521355	941	+	2.44417e-07	Protein kinase superfamily protein	+	mRNA	5633.7	1.93081	0.318345	6.06515	1.31834e-09	2.44417e-07
contig_15368	pseudo4	3183095	3185089	1994	+	0.000470329	Leucine-rich repeat (LRR) family protein	+	mRNA	336.517	1.93054	0.441021	4.37743	1.20087e-05	0.000470329
contig_104946	pseudo19	3152476	3153723	1247	+	5.67486e-07	SAR1, VAMP722, ATVAMP722 | synaptobrevin-related protein 1 |	+	mRNA	384.38	1.92449	0.325894	5.90528	3.52043e-09	5.67486e-07
contig_33966	pseudo7	4893857	4894709	852	+	1.15674e-05	AGO5 | Argonaute family protein |	+	mRNA	826.262	1.92249	0.364672	5.27185	1.35057e-07	1.15674e-05
contig_84510	pseudo15	7042873	7043786	913	+	0.000193804	Protein of unknown function (DUF1442)	+	mRNA	107.416	1.92164	0.416948	4.60881	4.04976e-06	0.000193804
contig_71631	pseudo14	166501	167441	940	+	3.89932e-07	Nucleotide-sugar transporter family protein	+	mRNA	2631.52	1.9213	0.321521	5.97566	2.29165e-09	3.89932e-07
contig_59000	pseudo11	4052377	4053158	781	+	5.73772e-05	No description	+	mRNA	179.849	1.92058	0.391495	4.90575	9.30695e-07	5.73772e-05
contig_13860	pseudo4	515224	516301	1077	+	0.00043584	XTR6, XTH23 | xyloglucan endotransglycosylase 6 |	+	mRNA	4201.69	1.91907	0.436391	4.39759	1.0946e-05	0.00043584
contig_23612	pseudo6	921948	924841	2893	+	5.84827e-11	RAN1, HMA7 | copper-exporting ATPase / responsive-to-antagonist 1 / copper-transporting ATPase (RAN1) |	+	mRNA	1910.93	1.91848	0.257544	7.44915	9.39463e-14	5.84827e-11
contig_54247	pseudo10	3411539	3412055	516	+	4.99919e-06	No description	+	mRNA	352.145	1.91727	0.351159	5.45982	4.76617e-08	4.99919e-06
contig_27675	pseudo6	5666426	5667126	700	+	0.000194082	No description	+	mRNA	116.035	1.91633	0.415836	4.60837	4.05842e-06	0.000194082
contig_57350	pseudo11	1156724	1158441	1717	+	2.8378e-06	ATPLC2, PLC2 | phospholipase C 2 |	+	mRNA	9381.67	1.91185	0.34256	5.58107	2.39037e-08	2.8378e-06
contig_46931	pseudo9	1992762	1995003	2241	+	9.67438e-05	ADNT1 | adenine nucleotide transporter 1 |	+	mRNA	862.073	1.91147	0.400148	4.77689	1.78025e-06	9.67438e-05
contig_16082	pseudo4	4807168	4811201	4033	+	2.90376e-05	Fh5, ATFH5 | formin homology5 |	+	mRNA	3143.93	1.91146	0.377321	5.06586	4.06562e-07	2.90376e-05
contig_47392	pseudo9	2664809	2667267	2458	+	1.70273e-05	No description	+	mRNA	205.57	1.91041	0.368348	5.18642	2.14374e-07	1.70274e-05
contig_66249	pseudo13	276301	278473	2172	+	1.63849e-05	ckl4 | casein kinase I-like 4 |	+	mRNA	11078.4	1.90895	0.367298	5.19729	2.02219e-07	1.63849e-05
contig_61524	pseudo12	38987	42680	3693	+	2.49411e-05	Fh5, ATFH5 | formin homology5 |	+	mRNA	2700.77	1.90815	0.373977	5.10232	3.35506e-07	2.49411e-05
contig_107856	pseudo19	7441496	7442445	949	+	5.85116e-08	No description	+	mRNA	171.557	1.90748	0.301613	6.32425	2.54468e-10	5.85116e-08
contig_16093	pseudo4	4841123	4843595	2472	+	9.68821e-05	Mitochondrial substrate carrier family protein	+	mRNA	869.854	1.90703	0.399294	4.77599	1.78825e-06	9.68821e-05
contig_86968	pseudo16	521515	522721	1206	+	2.80464e-11	CHS, TT4, ATCHS | Chalcone and stilbene synthase family protein |	+	mRNA	2363.26	1.90423	0.251998	7.55655	4.13906e-14	2.80464e-11
contig_102498	pseudo18	7633680	7634115	435	+	0.000254238	LRR and NB-ARC domains-containing disease resistance protein	+	mRNA	88.0492	1.90088	0.418637	4.54065	5.60813e-06	0.000254238
contig_462	pseudo1	1023433	1024560	1127	+	1.0297e-05	AtRLP22, RLP22 | receptor like protein 22 |	+	mRNA	564.283	1.90073	0.358655	5.2996	1.16057e-07	1.0297e-05
contig_93933	pseudo17	2326642	2328042	1400	+	9.81391e-07	No description	+	mRNA	4651.03	1.89682	0.327212	5.79691	6.7546e-09	9.81392e-07
contig_1376	pseudo1	3047027	3050365	3338	+	2.75581e-05	Leucine-rich repeat transmembrane protein kinase	+	mRNA	702.744	1.89574	0.373354	5.0776	3.82227e-07	2.75581e-05
contig_23172	pseudo6	220428	222419	1991	+	1.05156e-05	CERK1, LYSM RLK1 | chitin elicitor receptor kinase 1 |	+	mRNA	246.417	1.89363	0.357675	5.29429	1.19482e-07	1.05156e-05
contig_14572	pseudo4	1606993	1609612	2619	+	3.2977e-05	ckl4 | casein kinase I-like 4 |	+	mRNA	7000.51	1.893	0.375897	5.03595	4.75475e-07	3.2977e-05
contig_55964	pseudo10	6871506	6872041	535	+	8.87598e-06	No description	+	mRNA	84.2186	1.89068	0.354411	5.33471	9.56998e-08	8.87598e-06
contig_81531	pseudo15	3352542	3354122	1580	+	1.76842e-05	AtUGT85A4, UGT85A4 | UDP-glucosyl transferase 85A4 |	+	mRNA	161.528	1.88671	0.36437	5.17801	2.24261e-07	1.76842e-05
contig_53234	pseudo10	1657066	1659087	2021	+	3.41139e-08	BTB/POZ domain with WD40/YVTN repeat-like protein	+	mRNA	463.165	1.88656	0.293936	6.41826	1.37841e-10	3.41139e-08
contig_7116	pseudo2	5036430	5037492	1062	+	6.16292e-14	No description	+	mRNA	20390.5	1.88626	0.22464	8.39681	4.58784e-17	6.16292e-14
contig_22278	pseudo5	7042523	7042790	267	+	4.90764e-10	No description	+	mRNA	435.979	1.87802	0.263633	7.12364	1.05115e-12	4.90764e-10
contig_37747	pseudo8	142500	143992	1492	+	1.72032e-06	AtIPCS2 | Arabidopsis Inositol phosphorylceramide synthase 2 |	+	mRNA	3149.31	1.87289	0.329389	5.68595	1.30088e-08	1.72032e-06
contig_54312	pseudo10	3540694	3542942	2248	+	2.58858e-07	ATPLC2, PLC2 | phospholipase C 2 |	+	mRNA	12096.4	1.87172	0.309231	6.05282	1.42328e-09	2.58858e-07
contig_53897	pseudo10	2605054	2606918	1864	+	1.19151e-07	Protein kinase superfamily protein	+	mRNA	7549.13	1.86983	0.301919	6.19314	5.89771e-10	1.19151e-07
contig_47106	pseudo9	2250024	2252568	2544	+	0.000787665	AGO5 | Argonaute family protein |	+	mRNA	4152.69	1.86706	0.440476	4.23875	2.24771e-05	0.000787665
contig_101160	pseudo18	5175948	5178003	2055	+	6.49283e-05	NB-ARC domain-containing disease resistance protein	+	mRNA	449.307	1.86648	0.382878	4.87487	1.0888e-06	6.49283e-05
contig_3054	pseudo1	5958324	5959239	915	+	1.34671e-09	No description	+	mRNA	494.432	1.86553	0.267675	6.96938	3.18346e-12	1.34671e-09
contig_102948	pseudo19	147612	149051	1439	+	0.000619994	basic helix-loop-helix (bHLH) DNA-binding superfamily protein	+	mRNA	1941.39	1.86287	0.432849	4.30374	1.67936e-05	0.000619994
contig_45752	pseudo9	157485	158243	758	+	0.000642941	sks5 | SKU5 similar 5 |	+	mRNA	387.194	1.86097	0.433487	4.29303	1.76251e-05	0.000642941
contig_17845	pseudo5	321691	323096	1405	+	2.36574e-10	Protein of unknown function (DUF607)	+	mRNA	769.15	1.86054	0.256906	7.24209	4.41825e-13	2.36574e-10
contig_8987	pseudo3	170794	171715	921	+	2.79273e-06	AtRLP22, RLP22 | receptor like protein 22 |	+	mRNA	615.304	1.85932	0.332949	5.58439	2.34523e-08	2.79273e-06
contig_56835	pseudo10	8323143	8324843	1700	+	1.70273e-05	alpha/beta-Hydrolases superfamily protein	+	mRNA	1903.99	1.85835	0.358303	5.18653	2.1425e-07	1.70274e-05
contig_11281	pseudo3	4424645	4427539	2894	+	1.37757e-11	Plant protein of unknown function (DUF639)	+	mRNA	2841.08	1.85742	0.242547	7.65796	1.88908e-14	1.37757e-11
contig_27243	pseudo6	4964322	4965242	920	+	0.000445098	MERI5B, MERI-5, XTH24, SEN4 | xyloglucan endotransglucosylase/hydrolase 24 |	+	mRNA	756.489	1.85693	0.422763	4.39237	1.12121e-05	0.000445098
contig_100739	pseudo18	4411990	4413925	1935	+	7.85268e-10	IQD24 | IQ-domain 24 |	+	mRNA	1671.87	1.85292	0.262691	7.0536	1.74347e-12	7.85268e-10
contig_112621	pseudo20	5036186	5037845	1659	+	0.000508745	unknown protein; BEST Arabidopsis thaliana protein match is: unknown protein (TAIR:AT3G49550.1); Has 1807 Bla	+	mRNA	1124.68	1.85276	0.425221	4.35717	1.31756e-05	0.000508745
contig_11096	pseudo3	4108215	4109589	1374	+	3.99409e-05	Malectin/receptor-like protein kinase family protein	+	mRNA	411.379	1.84972	0.370572	4.99152	5.99055e-07	3.99409e-05
contig_8830	pseudo2	8290210	8292641	2431	+	6.43942e-06	CRK26 | cysteine-rich RLK (RECEPTOR-like protein kinase) 26 |	+	mRNA	2568.67	1.84923	0.341961	5.40772	6.38315e-08	6.43942e-06
contig_49132	pseudo9	4843181	4844762	1581	+	0.000434235	unknown protein; BEST Arabidopsis thaliana protein match is: unknown protein (TAIR:AT3G49550.1); Has 1807 Bla	+	mRNA	1121.72	1.84761	0.420044	4.39862	1.08943e-05	0.000434235
contig_75177	pseudo14	4796718	4797517	799	+	0.000602396	CONTAINS InterPro DOMAIN/s: Putative harbinger transposase-derived nuclease (InterPro:IPR006912); BEST Arabid	+	mRNA	277.668	1.8452	0.427917	4.31204	1.61753e-05	0.000602396
contig_66254	pseudo13	283236	284640	1404	+	0.000139206	WRKY65, ATWRKY65 | WRKY DNA-binding protein 65 |	+	mRNA	113.717	1.84415	0.393085	4.69147	2.71253e-06	0.000139206
contig_66369	pseudo13	531100	532065	965	+	2.75612e-05	No description	+	mRNA	156.012	1.84232	0.362847	5.0774	3.8263e-07	2.75612e-05
contig_105399	pseudo19	3869206	3872506	3300	+	0.000663331	AtRLP22, RLP22 | receptor like protein 22 |	+	mRNA	321.86	1.84049	0.429609	4.28409	1.83486e-05	0.000663331
contig_45991	pseudo9	580008	582440	2432	+	0.000315849	MEKK1, ATMEKK1, MAPKKK8, ARAKIN | MAPK/ERK kinase kinase 1 |	+	mRNA	1338.41	1.83732	0.409806	4.48339	7.34666e-06	0.000315849
contig_14992	pseudo4	2307176	2311619	4443	+	1.68815e-05	BGLU13 | beta glucosidase 13 |	+	mRNA	135.848	1.83696	0.353985	5.18938	2.10994e-07	1.68815e-05
contig_7213	pseudo2	5221396	5224199	2803	+	5.5503e-05	No description	+	mRNA	1118.81	1.83333	0.37307	4.91417	8.91598e-07	5.5503e-05
contig_204	pseudo1	445842	447282	1440	+	0.000559407	PPPDE putative thiol peptidase family protein	+	mRNA	2112.36	1.83328	0.423207	4.33187	1.47848e-05	0.000559407
contig_64169	pseudo12	4883394	4885520	2126	+	3.96403e-06	Protein of unknown function (DUF668)	+	mRNA	804.475	1.83295	0.332626	5.51054	3.57735e-08	3.96403e-06
contig_48734	pseudo9	4470186	4471840	1654	+	6.76406e-06	No description	+	mRNA	1123.43	1.82967	0.339218	5.39377	6.8993e-08	6.76405e-06
contig_99946	pseudo18	2796525	2797283	758	+	0.000254492	MBF1C, ATMBF1C | multiprotein bridging factor 1C |	+	mRNA	213.421	1.82948	0.402947	4.54026	5.6185e-06	0.000254492
contig_110710	pseudo20	2568112	2569370	1258	+	0.000585989	CHS, TT4, ATCHS | Chalcone and stilbene synthase family protein |	+	mRNA	539.137	1.82836	0.423276	4.31954	1.56353e-05	0.000585989
contig_70466	pseudo13	6817391	6819390	1999	+	3.68423e-09	disease resistance protein (TIR-NBS-LRR class), putative	+	mRNA	539.343	1.82619	0.268493	6.80162	1.0345e-11	3.68423e-09
contig_78376	pseudo15	144411	145607	1196	+	1.07841e-11	No description	+	mRNA	8451.57	1.82431	0.237175	7.69181	1.45067e-14	1.07841e-11
contig_57348	pseudo11	1150705	1153695	2990	+	5.34502e-06	phospholipase C 2	+	mRNA	9541.47	1.82303	0.334762	5.44575	5.15871e-08	5.34502e-06
contig_78377	pseudo15	145708	146671	963	+	1.82284e-11	UCC3 | uclacyanin 3 |	+	mRNA	8911.49	1.82296	0.239251	7.61947	2.54729e-14	1.82284e-11
contig_46833	pseudo9	1868999	1870148	1149	+	0.000121249	No description	+	mRNA	1125.45	1.82195	0.385592	4.72508	2.30029e-06	0.000121249
contig_98776	pseudo18	937515	939868	2353	+	4.9579e-05	ckl3 | casein kinase I-like 3 |	+	mRNA	6416.97	1.82051	0.368481	4.94057	7.78951e-07	4.9579e-05
contig_14107	pseudo4	954023	954733	710	+	0.000753355	ATGDU2, GDU2 | glutamine dumper 2 |	+	mRNA	72.7886	1.81828	0.427813	4.25018	2.13596e-05	0.000753355
contig_48736	pseudo9	4472701	4474489	1788	+	5.14529e-06	TPK1 | thiamin pyrophosphokinase1 |	+	mRNA	1076.59	1.81777	0.333283	5.45413	4.92143e-08	5.14529e-06
contig_47269	pseudo9	2486956	2488567	1611	+	0.00081403	ACX1, ATACX1 | acyl-CoA oxidase 1 |	+	mRNA	3162.73	1.8141	0.428915	4.22951	2.34205e-05	0.00081403
contig_57970	pseudo11	2422243	2423184	941	+	8.96314e-06	No description	+	mRNA	315.775	1.81346	0.340153	5.3313	9.75117e-08	8.96314e-06
contig_58764	pseudo11	3731982	3733512	1530	+	0.000242223	Protein of unknown function (DUF1262)	+	mRNA	4686.54	1.81329	0.398321	4.55235	5.30511e-06	0.000242223
contig_69004	pseudo13	4893162	4893729	567	+	0.00029625	No description	+	mRNA	173.412	1.81279	0.402773	4.50077	6.77085e-06	0.00029625
contig_48900	pseudo9	4630446	4631646	1200	+	6.34017e-05	Protein of unknown function (DUF668)	+	mRNA	290.074	1.80985	0.370811	4.8808	1.05657e-06	6.34016e-05
contig_25685	pseudo6	3552671	3553375	704	+	0.000102783	No description	+	mRNA	196.326	1.80966	0.379965	4.7627	1.91017e-06	0.000102783
contig_19223	pseudo5	3004837	3006293	1456	+	1.22203e-05	TPK1 | thiamin pyrophosphokinase1 |	+	mRNA	1454.91	1.80926	0.343983	5.25972	1.44277e-07	1.22203e-05
contig_5369	pseudo2	2077250	2080867	3617	+	4.58193e-08	Leucine-rich repeat transmembrane protein kinase	+	mRNA	648.206	1.80923	0.284129	6.36763	1.91972e-10	4.58192e-08
contig_98567	pseudo18	640245	641531	1286	+	9.44618e-05	AtRLP22, RLP22 | receptor like protein 22 |	+	mRNA	396.475	1.809	0.378177	4.78348	1.7229e-06	9.44618e-05
contig_18755	pseudo5	2133968	2135793	1825	+	0.000247465	TAO1 | target of AVRB operation1 |	+	mRNA	437.163	1.80894	0.397825	4.54709	5.43932e-06	0.000247465
contig_47477	pseudo9	2793149	2794292	1143	+	2.31606e-05	Calmodulin-binding protein	+	mRNA	299.224	1.8085	0.353234	5.11983	3.05807e-07	2.31606e-05
contig_7666	pseudo2	6174789	6177165	2376	+	9.11497e-06	CPK28 | calcium-dependent protein kinase 28 |	+	mRNA	10581.3	1.80841	0.339461	5.32731	9.96787e-08	9.11497e-06
contig_57349	pseudo11	1153796	1156623	2827	+	2.41232e-06	ATPLC1, ATPLC, PLC1 | phospholipase C1 |	+	mRNA	11770.8	1.80834	0.322073	5.61468	1.96929e-08	2.41232e-06
contig_15966	pseudo4	4550202	4552034	1832	+	0.000987671	CYP94C1 | cytochrome P450, family 94, subfamily C, polypeptide 1 | chr2	+	mRNA	9432.54	1.80622	0.432462	4.17659	2.95905e-05	0.000987671
contig_98324	pseudo18	318176	319994	1818	+	3.0191e-19	ARM repeat superfamily protein	+	mRNA	1095.85	1.80581	0.183773	9.8263	8.67456e-23	3.0191e-19
contig_15264	pseudo4	2956767	2959023	2256	+	4.2645e-06	AtIPCS3 | Arabidopsis Inositol phosphorylceramide synthase 3 |	+	mRNA	4134.28	1.8051	0.328476	5.49538	3.89864e-08	4.2645e-06
contig_112089	pseudo20	4391799	4393024	1225	+	0.00081403	ATUSPL1, USPL1 | unknown seed protein like 1 |	+	mRNA	55.9752	1.80225	0.426113	4.2295	2.34208e-05	0.00081403
contig_3432	pseudo1	6465741	6468138	2397	+	0.0004338	MEKK1, ATMEKK1, MAPKKK8, ARAKIN | MAPK/ERK kinase kinase 1 |	+	mRNA	1859.09	1.80045	0.409292	4.39895	1.08777e-05	0.0004338
contig_35660	pseudo7	7061915	7063566	1651	+	1.96199e-05	CRK10, RLK4 | cysteine-rich RLK (RECEPTOR-like protein kinase) 10 |	+	mRNA	1319.39	1.798	0.348802	5.15478	2.53931e-07	1.96199e-05
contig_21849	pseudo5	6542063	6543243	1180	+	2.83193e-07	CPK28 | calcium-dependent protein kinase 28 |	+	mRNA	3749.26	1.79761	0.29783	6.03568	1.58297e-09	2.83193e-07
contig_109201	pseudo20	731718	732706	988	+	2.18345e-07	UCC3 | uclacyanin 3 |	+	mRNA	5560.09	1.797	0.295325	6.08481	1.16631e-09	2.18345e-07
contig_3172	pseudo1	6128435	6130932	2497	+	4.03373e-05	CRK10, RLK4 | cysteine-rich RLK (RECEPTOR-like protein kinase) 10 |	+	mRNA	2151.9	1.79673	0.360157	4.98875	6.07704e-07	4.03373e-05
contig_47391	pseudo9	2663164	2664708	1544	+	0.000245762	No description	+	mRNA	175.369	1.79658	0.394936	4.54904	5.38906e-06	0.000245762
contig_73368	pseudo14	2033631	2035114	1483	+	4.14539e-07	ATPME1, PME1 | pectin methylesterase 1 |	+	mRNA	1971.96	1.79613	0.301195	5.96334	2.47132e-09	4.14539e-07
contig_72023	pseudo14	615715	616456	741	+	5.39503e-17	SNF7.2, VPS32 | SNF7 family protein |	+	mRNA	1829.82	1.79431	0.194058	9.24625	2.32517e-20	5.39503e-17
contig_47266	pseudo9	2481066	2482465	1399	+	7.70165e-06	RmlC-like cupins superfamily protein	+	mRNA	2582.36	1.79354	0.334292	5.36518	8.08699e-08	7.70165e-06
contig_11378	pseudo3	4587319	4589150	1831	+	2.54227e-21	SNF7.2, VPS32 | SNF7 family protein |	+	mRNA	2608.75	1.79199	0.173308	10.3399	4.64833e-25	2.54227e-21
contig_7402	pseudo2	5605195	5607721	2526	+	8.79699e-07	phosphoprotein phosphatase inhibitors	+	mRNA	1344.03	1.79082	0.307801	5.81812	5.95129e-09	8.79699e-07
contig_46136	pseudo9	814496	815600	1104	+	0.000541435	ckl4 | casein kinase I-like 4 |	+	mRNA	2229.31	1.79021	0.412407	4.34087	1.41919e-05	0.000541435
contig_48085	pseudo9	3635121	3636644	1523	+	4.07219e-05	No description	+	mRNA	125.438	1.78992	0.358952	4.98651	6.14799e-07	4.07219e-05
contig_60818	pseudo11	7325215	7326724	1509	+	2.72822e-06	Galactose mutarotase-like superfamily protein	+	mRNA	1022.07	1.78921	0.320131	5.58899	2.28394e-08	2.72822e-06
contig_62076	pseudo12	854707	856098	1391	+	1.32493e-06	CHS, TT4, ATCHS | Chalcone and stilbene synthase family protein |	+	mRNA	860.273	1.78588	0.311227	5.7382	9.56896e-09	1.32493e-06
contig_46834	pseudo9	1870249	1871627	1378	+	8.70042e-05	AGO5 | Argonaute family protein |	+	mRNA	1376.85	1.78586	0.371759	4.80381	1.55671e-06	8.70042e-05
contig_15813	pseudo4	4213669	4216405	2736	+	0.000296389	Glycosyltransferase family 61 protein	+	mRNA	1175.99	1.78541	0.396709	4.50055	6.7779e-06	0.000296389
contig_1985	pseudo1	4221281	4224596	3315	+	8.27114e-05	Leucine-rich repeat transmembrane protein kinase	+	mRNA	748.793	1.78301	0.370285	4.81525	1.47018e-06	8.27114e-05
contig_1293	pseudo1	2867176	2869614	2438	+	3.27063e-05	Calmodulin-binding protein	+	mRNA	775.31	1.78142	0.353568	5.0384	4.69435e-07	3.27063e-05
contig_22306	pseudo5	7092940	7097024	4084	+	0.000559104	AGO5 | Argonaute family protein |	+	mRNA	5806.48	1.78108	0.411109	4.33239	1.475e-05	0.000559104
contig_41733	pseudo8	4942823	4943447	624	+	3.48954e-05	unknown protein; BEST Arabidopsis thaliana protein match is: unknown protein (TAIR:AT1G28190.1); Has 30201 Bl	+	mRNA	274.111	1.78034	0.354483	5.02235	5.10426e-07	3.48954e-05
contig_2223	pseudo1	4656294	4657958	1664	+	6.61181e-06	unknown protein; Has 21 Blast hits to 21 proteins in 10 species: Archae - 0; Bacteria - 0; Metazoa - 0; Fungi	+	mRNA	162.407	1.7803	0.32966	5.40041	6.64903e-08	6.61181e-06
contig_46446	pseudo9	1256057	1257148	1091	+	5.889e-05	CPK28 | calcium-dependent protein kinase 28 |	+	mRNA	1432.67	1.77966	0.363303	4.89856	9.6544e-07	5.889e-05
contig_63733	pseudo12	4196755	4199256	2501	+	6.5213e-05	CRK26 | cysteine-rich RLK (RECEPTOR-like protein kinase) 26 |	+	mRNA	2231.59	1.77808	0.364878	4.87309	1.09868e-06	6.5213e-05
contig_45722	pseudo9	105087	108813	3726	+	2.35515e-06	ATTPS7, TPS7, ATTPSA | trehalose-phosphatase/synthase 7 |	+	mRNA	6836.34	1.77762	0.316274	5.62051	1.90395e-08	2.35515e-06
contig_31542	pseudo7	2288941	2289431	490	+	0.000123462	No description	+	mRNA	263.038	1.77741	0.37654	4.72037	2.35414e-06	0.000123462
contig_17405	pseudo4	7733293	7733893	600	+	9.41061e-06	APK1B, PK1B | protein kinase 1B |	+	mRNA	102.041	1.77689	0.334106	5.31835	1.04714e-07	9.41061e-06
contig_35528	pseudo7	6935766	6936145	379	+	0.000181404	No description	+	mRNA	188.458	1.77597	0.38397	4.62528	3.74089e-06	0.000181404
contig_102824	pseudo18	8211667	8212458	791	+	0.00071996	No description	+	mRNA	1226.1	1.7757	0.416659	4.26177	2.02818e-05	0.00071996
contig_47393	pseudo9	2667368	2668796	1428	+	0.000282243	GLIP5 | GDSL-motif lipase 5 |	+	mRNA	192.624	1.77479	0.393271	4.51288	6.39543e-06	0.000282243
contig_87211	pseudo16	938833	939886	1053	+	0.000987613	No description	+	mRNA	280.917	1.77421	0.424787	4.17671	2.95759e-05	0.000987613
contig_1820	pseudo1	3910925	3911607	682	+	2.88246e-06	MBF1C, ATMBF1C | multiprotein bridging factor 1C |	+	mRNA	755.265	1.77382	0.318104	5.5762	2.45823e-08	2.88246e-06
contig_17846	pseudo5	323197	324837	1640	+	1.8536e-07	No description	+	mRNA	467.543	1.77351	0.289992	6.11575	9.61067e-10	1.8536e-07
contig_69056	pseudo13	4940507	4942296	1789	+	3.11806e-07	Nucleotide-sugar transporter family protein	+	mRNA	8550.27	1.77133	0.294344	6.01788	1.76719e-09	3.11806e-07
contig_73020	pseudo14	1405007	1406453	1446	+	0.000237901	LHB1B1, LHCB1.4 | light-harvesting chlorophyll-protein complex II subunit B1 |	+	mRNA	13846.5	1.77104	0.388565	4.55789	5.16696e-06	0.000237901
contig_58666	pseudo11	3586613	3588455	1842	+	0.000518987	No description	+	mRNA	554.431	1.76996	0.406677	4.35225	1.34747e-05	0.000518987
contig_45724	pseudo9	113189	116344	3155	+	2.47046e-06	ATTPS7, TPS7, ATTPSA | trehalose-phosphatase/synthase 7 |	+	mRNA	7293.4	1.76702	0.315036	5.60892	2.03589e-08	2.47046e-06
contig_94045	pseudo17	2586938	2587832	894	+	4.12895e-10	No description	+	mRNA	1656.17	1.76692	0.247065	7.15165	8.57401e-13	4.12895e-10
contig_33993	pseudo7	4937569	4938596	1027	+	2.54357e-07	phosphoprotein phosphatase inhibitors	+	mRNA	1173.9	1.7656	0.291508	6.0568	1.38857e-09	2.54357e-07
contig_95227	pseudo17	4612283	4613364	1081	+	8.59647e-10	Plant protein of unknown function (DUF639)	+	mRNA	873.515	1.76513	0.250836	7.03696	1.96474e-12	8.59648e-10
contig_25922	pseudo6	3742807	3743577	770	+	0.000507475	GLIP5 | GDSL-motif lipase 5 |	+	mRNA	68.0721	1.76505	0.405021	4.35794	1.31294e-05	0.000507475
contig_61365	pseudo11	8189215	8191507	2292	+	2.53099e-05	Eukaryotic aspartyl protease family protein	+	mRNA	1630.25	1.76426	0.346063	5.09808	3.43111e-07	2.53099e-05
contig_77619	pseudo14	7150781	7151994	1213	+	2.88657e-10	ERD15, LSR1, CID1 | dehydration-induced protein (ERD15) |	+	mRNA	5506.52	1.7637	0.244729	7.20675	5.73024e-13	2.88657e-10
contig_94239	pseudo17	2959547	2960749	1202	+	4.55281e-05	disease resistance protein (TIR-NBS-LRR class), putative	+	mRNA	173.891	1.76318	0.355532	4.95927	7.07577e-07	4.55281e-05
contig_46832	pseudo9	1867734	1868898	1164	+	0.000166683	No description	+	mRNA	974.484	1.76178	0.379207	4.64595	3.38508e-06	0.000166683
contig_8730	pseudo2	8140195	8141993	1798	+	9.57301e-05	ATHVA22A, HVA22A | HVA22 homologue A |	+	mRNA	1415.29	1.76149	0.368512	4.78001	1.75285e-06	9.57301e-05
contig_39394	pseudo8	2383113	2385266	2153	+	0.000378258	Glycosyltransferase family 61 protein	+	mRNA	970.702	1.76098	0.39689	4.43695	9.12435e-06	0.000378258
contig_15956	pseudo4	4535801	4536942	1141	+	2.45798e-05	No description	+	mRNA	921.056	1.7607	0.344842	5.10582	3.29362e-07	2.45798e-05
contig_111315	pseudo20	3358966	3361535	2569	+	3.52915e-06	phospholipase C 2	+	mRNA	10273.9	1.76056	0.318118	5.53429	3.12498e-08	3.52915e-06
contig_16000	pseudo4	4622339	4625102	2763	+	3.52705e-07	Plant neutral invertase family protein	+	mRNA	6915.11	1.75959	0.293533	5.99454	2.04062e-09	3.52705e-07
contig_15143	pseudo4	2672935	2677295	4360	+	3.68543e-06	glycosyltransferase family protein 47	+	mRNA	9300.1	1.7588	0.318356	5.52463	3.30186e-08	3.68543e-06
contig_79303	pseudo15	1519463	1520313	850	+	1.97853e-06	No description	+	mRNA	5299.53	1.75856	0.310844	5.65736	1.53721e-08	1.97853e-06
contig_59051	pseudo11	4106312	4107649	1337	+	0.000328687	CONTAINS InterPro DOMAIN/s: Putative harbinger transposase-derived nuclease (InterPro:IPR006912); BEST Arabid	+	mRNA	352.545	1.75578	0.392542	4.47285	7.71826e-06	0.000328687
contig_59153	pseudo11	4212849	4214640	1791	+	6.19585e-05	ATHVA22A, HVA22A | HVA22 homologue A |	+	mRNA	1445.21	1.75554	0.359234	4.88689	1.02443e-06	6.19585e-05
contig_79595	pseudo15	1927301	1927711	410	+	9.44618e-05	OPR2, ATOPR2 | 12-oxophytodienoate reductase 2 |	+	mRNA	435.233	1.75436	0.36676	4.78341	1.72345e-06	9.44618e-05
contig_87212	pseudo16	939987	940889	902	+	3.99533e-05	No description	+	mRNA	349.771	1.75165	0.350959	4.99105	6.00519e-07	3.99533e-05
contig_79321	pseudo15	1547077	1548650	1573	+	2.42311e-10	PAPP2C | phytochrome-associated protein phosphatase type 2C	+	mRNA	3918.69	1.75125	0.24205	7.2351	4.65198e-13	2.42311e-10
contig_16479	pseudo4	5751019	5753915	2896	+	1.19365e-05	CPK28 | calcium-dependent protein kinase 28 |	+	mRNA	9831.86	1.75097	0.332577	5.26485	1.40303e-07	1.19365e-05
contig_39393	pseudo8	2380747	2383012	2265	+	0.00042466	No description	+	mRNA	937.454	1.7474	0.396673	4.40515	1.05709e-05	0.00042466
contig_18948	pseudo5	2516383	2518846	2463	+	0.000113691	hAT transposon superfamily	+	mRNA	604.518	1.74667	0.368557	4.73921	2.14556e-06	0.000113691
contig_15019	pseudo4	2369687	2372533	2846	+	0.000891489	MEKK1, ATMEKK1, MAPKKK8, ARAKIN | MAPK/ERK kinase kinase 1 |	+	mRNA	1361.14	1.74443	0.414876	4.20469	2.61441e-05	0.000891489
contig_70645	pseudo13	7090675	7092794	2119	+	4.04633e-05	ATPLC2, PLC2 | phospholipase C 2 |	+	mRNA	6920.33	1.74423	0.349691	4.98791	6.10367e-07	4.04633e-05
contig_48171	pseudo9	3758470	3759867	1397	+	9.43636e-10	Protein phosphatase 2C family protein	+	mRNA	2831.71	1.74345	0.248244	7.02316	2.16902e-12	9.43636e-10
contig_45723	pseudo9	108914	113088	4174	+	3.16834e-06	No description	+	mRNA	6764.42	1.74187	0.313496	5.55628	2.75583e-08	3.16834e-06
contig_112004	pseudo20	4237321	4242209	4888	+	0.000156402	PEN3, PDR8, ATPDR8, ABCG36, ATABCG36 | ABC-2 and Plant PDR ABC-type transporter family protein |	+	mRNA	17993.1	1.7413	0.373508	4.66201	3.13136e-06	0.000156402
contig_82650	pseudo15	4787161	4790450	3289	+	2.13619e-06	MLO8, ATMLO8 | Seven transmembrane MLO family protein |	+	mRNA	786.8	1.7411	0.308589	5.64214	1.67951e-08	2.13619e-06
contig_71095	pseudo13	7743960	7746240	2280	+	0.000182384	CRK26 | cysteine-rich RLK (RECEPTOR-like protein kinase) 26 |	+	mRNA	1286.33	1.74077	0.376462	4.62403	3.76348e-06	0.000182384
contig_89100	pseudo16	3280134	3285187	5053	+	0.000157738	PEN3, PDR8, ATPDR8, ABCG36, ATABCG36 | ABC-2 and Plant PDR ABC-type transporter family protein |	+	mRNA	18041.3	1.74067	0.373524	4.66013	3.16016e-06	0.000157738
contig_108864	pseudo20	289455	293385	3930	+	7.30495e-05	NB-ARC domain-containing disease resistance protein	+	mRNA	1343.22	1.73926	0.358924	4.84577	1.26123e-06	7.30495e-05
contig_54128	pseudo10	3133687	3134582	895	+	4.13551e-14	No description	+	mRNA	8570.37	1.73779	0.205552	8.45426	2.80853e-17	4.13551e-14
contig_60597	pseudo11	6959094	6960534	1440	+	4.98974e-06	unknown protein; Has 21 Blast hits to 21 proteins in 10 species: Archae - 0; Bacteria - 0; Metazoa - 0; Fungi	+	mRNA	235.942	1.73689	0.318087	5.46042	4.75017e-08	4.98974e-06
contig_99463	pseudo18	1933785	1935210	1425	+	3.27717e-07	CHS, TT4, ATCHS | Chalcone and stilbene synthase family protein |	+	mRNA	3246.05	1.73626	0.288994	6.00794	1.87893e-09	3.27717e-07
contig_9493	pseudo3	1061153	1062356	1203	+	0.000148983	LBD39 | LOB domain-containing protein 39 |	+	mRNA	1303.74	1.73247	0.370607	4.6747	2.9439e-06	0.000148983
contig_27022	pseudo6	4555956	4558737	2781	+	0.000212564	CONTAINS InterPro DOMAIN/s: Mediator complex subunit Med28 (InterPro:IPR021640); BEST Arabidopsis thaliana pr	+	mRNA	697.868	1.73212	0.377682	4.5862	4.51396e-06	0.000212564
contig_88004	pseudo16	2151339	2152847	1508	+	1.93842e-10	Protein phosphatase 2C family protein	+	mRNA	3314.25	1.73146	0.238165	7.27	3.59486e-13	1.93842e-10
contig_82649	pseudo15	4784122	4787060	2938	+	1.3311e-06	MLO11, ATMLO11 | Seven transmembrane MLO family protein |	+	mRNA	783.422	1.7311	0.301754	5.7368	9.64827e-09	1.3311e-06
contig_79302	pseudo15	1518471	1519362	891	+	3.03662e-06	No description	+	mRNA	4986.84	1.73027	0.310861	5.56606	2.60557e-08	3.03662e-06
contig_109580	pseudo20	1265969	1266735	766	+	4.69145e-11	No description	+	mRNA	1639.27	1.72912	0.231122	7.48142	7.35251e-14	4.69145e-11
contig_23892	pseudo6	1329549	1330556	1007	+	5.73784e-07	Pleckstrin homology (PH) domain superfamily protein	+	mRNA	2692.93	1.72878	0.292859	5.90312	3.56699e-09	5.73784e-07
contig_10278	pseudo3	2633766	2635008	1242	+	1.83997e-05	No description	+	mRNA	286.51	1.72865	0.334372	5.16984	2.34295e-07	1.83997e-05
contig_40769	pseudo8	4026959	4027580	621	+	7.81121e-05	No description	+	mRNA	1180.28	1.7275	0.357735	4.82899	1.37225e-06	7.81121e-05
contig_68473	pseudo13	4223919	4224104	185	+	0.000325974	No description	+	mRNA	151.997	1.72694	0.385899	4.4751	7.63752e-06	0.000325974
contig_86902	pseudo16	390526	395658	5132	+	8.14554e-05	PEN3, PDR8, ATPDR8, ABCG36, ATABCG36 | ABC-2 and Plant PDR ABC-type transporter family protein |	+	mRNA	19098.5	1.72638	0.358274	4.8186	1.44573e-06	8.14554e-05
contig_99742	pseudo18	2403172	2404672	1500	+	0.000255752	SPX (SYG1/Pho81/XPR1) domain-containing protein / zinc finger (C3HC4-type RING finger) protein-related	+	mRNA	607.644	1.72623	0.380324	4.53885	5.65631e-06	0.000255752
contig_16015	pseudo4	4660226	4662229	2003	+	4.60184e-12	Protein phosphatase 2C family protein	+	mRNA	4682.13	1.72536	0.220835	7.81289	5.58935e-15	4.60184e-12
contig_15958	pseudo4	4538291	4539349	1058	+	0.000144923	AGO5 | Argonaute family protein |	+	mRNA	1259.23	1.72374	0.368152	4.68213	2.83907e-06	0.000144923
contig_89136	pseudo16	3340598	3342146	1548	+	3.22148e-13	ALIS1 | ALA-interacting subunit 1 |	+	mRNA	3901.32	1.72012	0.210486	8.17216	3.02925e-16	3.22148e-13
contig_27511	pseudo6	5385637	5388332	2695	+	0.000108996	ERD4 | Early-responsive to dehydration stress protein (ERD4) |	+	mRNA	8835.39	1.71883	0.361859	4.75	2.03419e-06	0.000108996
contig_98884	pseudo18	1124328	1125614	1286	+	2.17662e-07	UCC2 | uclacyanin 2 |	+	mRNA	8980.82	1.7184	0.282357	6.08591	1.15835e-09	2.17662e-07
contig_89933	pseudo16	4481474	4482118	644	+	0.000348738	No description	+	mRNA	946.144	1.71827	0.385421	4.45816	8.26652e-06	0.000348738
contig_54173	pseudo10	3233003	3234278	1275	+	4.14445e-06	RGLG2 | RING domain ligase2 |	+	mRNA	785.883	1.71769	0.312255	5.50092	3.77806e-08	4.14445e-06
contig_17194	pseudo4	7296885	7298895	2010	+	0.000221389	NAD(P)-binding Rossmann-fold superfamily protein	+	mRNA	287.95	1.71769	0.375336	4.57641	4.73028e-06	0.000221389
contig_107422	pseudo19	6677417	6679037	1620	+	1.07451e-07	Protein kinase superfamily protein	+	mRNA	9359.99	1.71631	0.276331	6.21107	5.26244e-10	1.07451e-07
contig_16054	pseudo4	4750819	4751745	926	+	0.000121249	unknown protein; FUNCTIONS IN: molecular_function unknown; INVOLVED IN: biological_process unknown; LOCATED I	+	mRNA	335.974	1.71544	0.363055	4.72503	2.30086e-06	0.000121249
contig_40040	pseudo8	3168114	3169141	1027	+	1.2013e-08	No description	+	mRNA	1251.7	1.71415	0.259979	6.59339	4.29882e-11	1.2013e-08
contig_48193	pseudo9	3783695	3785072	1377	+	0.000613339	Protein kinase superfamily protein	+	mRNA	219.076	1.71028	0.397105	4.30688	1.65573e-05	0.000613339
contig_54303	pseudo10	3518742	3521402	2660	+	1.02801e-07	MEKK1, ATMEKK1, MAPKKK8, ARAKIN | MAPK/ERK kinase kinase 1 |	+	mRNA	1356.36	1.71001	0.274878	6.22097	4.94076e-10	1.02801e-07
contig_18021	pseudo5	680887	682680	1793	+	2.49361e-09	Protein phosphatase 2C family protein	+	mRNA	2494.94	1.70845	0.248757	6.86794	6.51336e-12	2.49361e-09
contig_100456	pseudo18	3722470	3724229	1759	+	9.06692e-05	GBF3 | G-box binding factor 3 |	+	mRNA	187.277	1.70759	0.356208	4.7938	1.6365e-06	9.06692e-05
contig_89475	pseudo16	3827536	3829095	1559	+	5.14529e-06	unknown protein; INVOLVED IN: response to salt stress; LOCATED IN: chloroplast, plasma membrane, membrane; EX	+	mRNA	3725.23	1.70754	0.313093	5.45376	4.93151e-08	5.14529e-06
contig_82653	pseudo15	4796232	4799376	3144	+	4.44264e-06	MLO8, ATMLO8 | Seven transmembrane MLO family protein |	+	mRNA	788.509	1.70664	0.311063	5.48647	4.10035e-08	4.44264e-06
contig_8009	pseudo2	6864121	6864917	796	+	2.0232e-07	CRK25 | cysteine-rich RLK (RECEPTOR-like protein kinase) 25 |	+	mRNA	929.179	1.70625	0.279724	6.09977	1.06221e-09	2.0232e-07
contig_82652	pseudo15	4792701	4796131	3430	+	1.82655e-06	MLO11, ATMLO11 | Seven transmembrane MLO family protein |	+	mRNA	776.22	1.70593	0.300692	5.67335	1.40028e-08	1.82655e-06
contig_67069	pseudo13	1863043	1866526	3483	+	1.56727e-06	EICBP.B, CAMTA1 | ethylene induced calmodulin binding protein |	+	mRNA	2568.6	1.70437	0.298763	5.70475	1.16516e-08	1.56727e-06
contig_27362	pseudo6	5151383	5152099	716	+	8.96314e-06	No description	+	mRNA	2294.21	1.70368	0.319574	5.33109	9.76277e-08	8.96314e-06
contig_48735	pseudo9	4471941	4472600	659	+	0.000595318	No description	+	mRNA	148.283	1.70177	0.394356	4.3153	1.59386e-05	0.000595318
contig_59536	pseudo11	4911814	4914873	3059	+	4.86851e-06	phospholipase C 2	+	mRNA	8137.85	1.69828	0.310728	5.4655	4.61615e-08	4.86851e-06
contig_65481	pseudo12	7054357	7055960	1603	+	2.66883e-13	No description	+	mRNA	3857.45	1.69785	0.207057	8.19994	2.40501e-16	2.66883e-13
contig_15833	pseudo4	4256657	4258820	2163	+	2.02338e-05	EDA39 | calmodulin-binding family protein |	+	mRNA	3015.04	1.6978	0.329806	5.14787	2.63463e-07	2.02338e-05
contig_56933	pseudo11	210156	212557	2401	+	1.4389e-17	No description	+	mRNA	15110.1	1.69729	0.180694	9.39313	5.82442e-21	1.43861e-17
contig_82648	pseudo15	4781216	4784021	2805	+	6.57045e-06	MLO14, ATMLO14 | Seven transmembrane MLO family protein |	+	mRNA	783.902	1.69629	0.31396	5.40289	6.55755e-08	6.57045e-06
contig_34302	pseudo7	5390759	5392392	1633	+	8.84301e-07	Nucleotide-sugar transporter family protein	+	mRNA	4593.1	1.69414	0.291259	5.8166	6.00552e-09	8.84301e-07
contig_27739	pseudo6	5776848	5777705	857	+	1.33407e-06	BAM1, BMY7, TR-BAMY | beta-amylase 1 |	+	mRNA	2567.96	1.69392	0.295307	5.73612	9.68725e-09	1.33407e-06
contig_69700	pseudo13	5631633	5632970	1337	+	7.54363e-08	Protein kinase superfamily protein	+	mRNA	529.89	1.6918	0.269477	6.27808	3.4278e-10	7.54363e-08
contig_66934	pseudo13	1628784	1630974	2190	+	1.53771e-12	Protein phosphatase 2C family protein	+	mRNA	4023.93	1.69107	0.212179	7.97002	1.58653e-15	1.53771e-12
contig_188	pseudo1	403641	407472	3831	+	0.000339533	Major facilitator superfamily protein	+	mRNA	19788.1	1.69038	0.378598	4.46484	8.01285e-06	0.000339533
contig_54908	pseudo10	4881905	4883292	1387	+	0.000235568	Plant protein of unknown function (DUF639)	+	mRNA	719.221	1.68973	0.370506	4.56059	5.10091e-06	0.000235568
contig_47057	pseudo9	2179032	2180562	1530	+	9.19553e-06	Putative integral membrane protein conserved region (DUF2404)	+	mRNA	1429.12	1.68851	0.317186	5.32341	1.0184e-07	9.19553e-06
contig_508	pseudo1	1120905	1122515	1610	+	7.05323e-05	RmlC-like cupins superfamily protein	+	mRNA	3563.66	1.68831	0.347786	4.85444	1.20725e-06	7.05323e-05
contig_33588	pseudo7	4302850	4305377	2527	+	0.000135371	YSL3 | YELLOW STRIPE like 3 |	+	mRNA	1115.2	1.68767	0.359158	4.69897	2.61482e-06	0.000135371
contig_65765	pseudo12	7622068	7624138	2070	+	5.35289e-05	No description	+	mRNA	336.555	1.68715	0.342696	4.92318	8.51495e-07	5.35289e-05
contig_14923	pseudo4	2142166	2147721	5555	+	5.3652e-05	PEN3, PDR8, ATPDR8, ABCG36, ATABCG36 | ABC-2 and Plant PDR ABC-type transporter family protein |	+	mRNA	18343	1.68414	0.342126	4.92257	8.54154e-07	5.3652e-05
contig_97894	pseudo17	8209227	8211028	1801	+	0.000110579	Nucleotide-sugar transporter family protein	+	mRNA	1302.21	1.68203	0.354392	4.74623	2.07238e-06	0.000110579
contig_67122	pseudo13	1975241	1977107	1866	+	0.000379066	ARM repeat superfamily protein	+	mRNA	1053.81	1.682	0.379191	4.43576	9.17495e-06	0.000379066
contig_7114	pseudo2	5027728	5031079	3351	+	2.19748e-06	Plant neutral invertase family protein	+	mRNA	6069.54	1.68103	0.298275	5.63584	1.74205e-08	2.19748e-06
contig_3051	pseudo1	5951734	5954276	2542	+	1.6436e-07	Nucleotide-sugar transporter family protein	+	mRNA	3695.19	1.67973	0.273728	6.1365	8.43598e-10	1.6436e-07
contig_57406	pseudo11	1283873	1287107	3234	+	1.04707e-05	Phospholipase A2 family protein	+	mRNA	2382.92	1.67972	0.317198	5.29549	1.18698e-07	1.04707e-05
contig_73085	pseudo14	1519510	1522054	2544	+	2.22045e-08	Protein kinase superfamily protein	+	mRNA	12425.6	1.67901	0.258728	6.48949	8.61281e-11	2.22045e-08
contig_8564	pseudo2	7889276	7892217	2941	+	8.51887e-05	Putative integral membrane protein conserved region (DUF2404)	+	mRNA	2356.98	1.67687	0.3487	4.80891	1.51755e-06	8.51887e-05
contig_5062	pseudo2	1456510	1457976	1466	+	3.47987e-07	AGC (cAMP-dependent, cGMP-dependent and protein kinase C) kinase family protein	+	mRNA	1744.63	1.6764	0.279536	5.9971	2.00878e-09	3.47987e-07
contig_55370	pseudo10	5837705	5838905	1200	+	1.68252e-05	AtCXE20, CXE20 | carboxyesterase 20 |	+	mRNA	386.888	1.6758	0.322866	5.19039	2.09851e-07	1.68253e-05
contig_28102	pseudo6	6410571	6411992	1421	+	8.82905e-12	unknown protein; FUNCTIONS IN: molecular_function unknown; INVOLVED IN: biological_process unknown; LOCATED I	+	mRNA	2086.22	1.67481	0.216913	7.72112	1.15308e-14	8.82905e-12
contig_9143	pseudo3	400331	401289	958	+	1.53766e-05	No description	+	mRNA	196.252	1.67408	0.321194	5.21205	1.86763e-07	1.53766e-05
contig_99104	pseudo18	1416789	1419532	2743	+	3.29486e-05	unknown protein; INVOLVED IN: response to salt stress; LOCATED IN: chloroplast, plasma membrane, membrane; EX	+	mRNA	6488.35	1.67366	0.332308	5.03647	4.74205e-07	3.29486e-05
contig_48282	pseudo9	3918015	3919774	1759	+	7.97751e-06	No description	+	mRNA	922.406	1.67344	0.312305	5.35837	8.39749e-08	7.97751e-06
contig_89920	pseudo16	4459636	4461281	1645	+	3.94064e-10	Protein phosphatase 2C family protein	+	mRNA	1916.7	1.67339	0.233749	7.15892	8.1315e-13	3.94064e-10
contig_98497	pseudo18	533928	536728	2800	+	8.68545e-07	disease resistance protein (TIR-NBS-LRR class), putative	+	mRNA	742.639	1.67331	0.287434	5.82155	5.83046e-09	8.68545e-07
contig_60611	pseudo11	6984665	6986528	1863	+	2.06607e-07	unknown protein; FUNCTIONS IN: molecular_function unknown; INVOLVED IN: biological_process unknown; LOCATED I	+	mRNA	1391.46	1.67249	0.274375	6.09562	1.09012e-09	2.06607e-07
contig_45857	pseudo9	335890	341224	5334	+	8.58093e-05	PEN3, PDR8, ATPDR8, ABCG36, ATABCG36 | ABC-2 and Plant PDR ABC-type transporter family protein |	+	mRNA	17419.9	1.67071	0.347546	4.80717	1.53085e-06	8.58093e-05
contig_91441	pseudo16	5675671	5677161	1490	+	0.000507869	DRM1, DYL1 | dormancy-associated protein-like 1 |	+	mRNA	1956.62	1.67047	0.383342	4.35766	1.31463e-05	0.000507868
contig_62172	pseudo12	1076901	1077619	718	+	4.39243e-05	XTH16 | xyloglucan endotransglucosylase/hydrolase 16 |	+	mRNA	199.682	1.67012	0.336218	4.96738	6.78636e-07	4.39243e-05
contig_102832	pseudo18	8225701	8227432	1731	+	0.00028885	GRX480, roxy19 | Thioredoxin superfamily protein |	+	mRNA	1723.23	1.66955	0.370456	4.50675	6.58287e-06	0.00028885
contig_12540	pseudo3	6273561	6275410	1849	+	8.28258e-11	Plant protein of unknown function (DUF639)	+	mRNA	999.87	1.66929	0.22571	7.39574	1.40623e-13	8.28258e-11
contig_66940	pseudo13	1639487	1641152	1665	+	3.8805e-05	No description	+	mRNA	852.836	1.66789	0.333734	4.99767	5.80284e-07	3.8805e-05
contig_53812	pseudo10	2403108	2406218	3110	+	2.27997e-06	glycosyltransferase family protein 47	+	mRNA	10096.4	1.66719	0.296242	5.62779	1.82531e-08	2.27997e-06
contig_66789	pseudo13	1359953	1363748	3795	+	0.000231706	Leucine-rich repeat protein kinase family protein	+	mRNA	628.9	1.66637	0.365029	4.56503	4.99424e-06	0.000231706
contig_94737	pseudo17	3806834	3810868	4034	+	2.74179e-09	ATMPK4, MPK4 | MAP kinase 4 |	+	mRNA	5855.71	1.66637	0.243182	6.85236	7.26433e-12	2.74179e-09
contig_21225	pseudo5	5885461	5887620	2159	+	1.26604e-05	Glutaredoxin family protein	+	mRNA	201.96	1.6662	0.317266	5.25175	1.5066e-07	1.26604e-05
contig_68513	pseudo13	4282690	4283202	512	+	0.00087479	No description	+	mRNA	101.547	1.66617	0.395733	4.21033	2.55003e-05	0.00087479
contig_62576	pseudo12	1954295	1956002	1707	+	5.56274e-14	No description	+	mRNA	12692.1	1.66616	0.197944	8.41737	3.85045e-17	5.56274e-14
contig_25189	pseudo6	3082616	3084224	1608	+	0.000432872	unknown protein; Has 21 Blast hits to 21 proteins in 10 species: Archae - 0; Bacteria - 0; Metazoa - 0; Fungi	+	mRNA	168.221	1.666	0.37863	4.40008	1.08213e-05	0.000432872
contig_897	pseudo1	2017213	2019295	2082	+	1.58426e-05	MEKK1, ATMEKK1, MAPKKK8, ARAKIN | MAPK/ERK kinase kinase 1 |	+	mRNA	1611.93	1.66491	0.319896	5.20453	1.94492e-07	1.58426e-05
contig_66939	pseudo13	1637813	1639386	1573	+	3.6028e-05	Phosphoglycerate mutase family protein	+	mRNA	834.943	1.66482	0.332012	5.01434	5.32169e-07	3.6028e-05
contig_15864	pseudo4	4327880	4331182	3302	+	7.22357e-07	BGLU13 | beta glucosidase 13 |	+	mRNA	894.536	1.66425	0.284219	5.85554	4.75477e-09	7.22357e-07
contig_8092	pseudo2	7029254	7030639	1385	+	0.000411452	unknown protein; CONTAINS InterPro DOMAIN/s: Protein of unknown function DUF247, plant (InterPro:IPR004158),	+	mRNA	113.132	1.66359	0.376905	4.41382	1.01561e-05	0.000411452
contig_8075	pseudo2	6993311	6995146	1835	+	0.000111226	No description	+	mRNA	419.186	1.6634	0.350575	4.74477	2.08743e-06	0.000111226
contig_102477	pseudo18	7602983	7604230	1247	+	0.000465987	DRM1, DYL1 | dormancy-associated protein-like 1 |	+	mRNA	1124.7	1.663	0.379641	4.38046	1.1843e-05	0.000465987
contig_66431	pseudo13	677914	679018	1104	+	0.000501628	XTR7, XTH15 | xyloglucan endotransglucosylase/hydrolase 15 |	+	mRNA	355.06	1.66198	0.38107	4.36136	1.29258e-05	0.000501628
contig_77928	pseudo14	7679686	7680874	1188	+	9.85423e-05	PDR7, ATPDR7 | pleiotropic drug resistance 7 |	+	mRNA	3122.03	1.66188	0.348242	4.77219	1.82235e-06	9.85423e-05
contig_18080	pseudo5	810558	814080	3522	+	4.88014e-06	EICBP.B, CAMTA1 | ethylene induced calmodulin binding protein |	+	mRNA	2981.88	1.66047	0.303846	5.46483	4.63355e-08	4.88014e-06
contig_33403	pseudo7	4002392	4004682	2290	+	1.29203e-05	Plant neutral invertase family protein	+	mRNA	3809.04	1.66028	0.316398	5.24744	1.54229e-07	1.29203e-05
contig_66747	pseudo13	1274390	1277377	2987	+	2.74179e-09	No description	+	mRNA	12026.2	1.66027	0.242296	6.85226	7.26904e-12	2.74179e-09
contig_54053	pseudo10	2982208	2983879	1671	+	1.18112e-05	Integrase-type DNA-binding superfamily protein	+	mRNA	1535.32	1.65985	0.315117	5.2674	1.38368e-07	1.18112e-05
contig_107433	pseudo19	6710795	6712120	1325	+	0.000585264	Thioredoxin superfamily protein	+	mRNA	885.486	1.65847	0.383913	4.31992	1.56083e-05	0.000585264
contig_46341	pseudo9	1102187	1103713	1526	+	4.22402e-09	LEM3 (ligand-effect modulator 3) family protein / CDC50 family protein	+	mRNA	4076.27	1.65707	0.244527	6.77662	1.2302e-11	4.22402e-09
contig_17765	pseudo5	152840	154116	1276	+	2.507e-05	ATVAMP726, VAMP726 | vesicle-associated membrane protein 726 |	+	mRNA	203.331	1.65618	0.32469	5.1008	3.38222e-07	2.507e-05
contig_44178	pseudo8	6904152	6904943	791	+	0.000233515	SAG101 | senescence-associated gene 101 |	+	mRNA	129.599	1.65575	0.362899	4.56256	5.05342e-06	0.000233515
contig_66511	pseudo13	844596	847634	3038	+	1.01681e-05	glycosyltransferase family protein 47	+	mRNA	11720.4	1.65478	0.312098	5.30211	1.14471e-07	1.01681e-05
contig_46441	pseudo9	1247557	1248294	737	+	0.000618122	SNAP30, ATSNAP30 | soluble N-ethylmaleimide-sensitive factor adaptor protein 30 |	+	mRNA	1398.13	1.65352	0.384106	4.30484	1.67106e-05	0.000618122
contig_40042	pseudo8	3170716	3171659	943	+	7.46923e-09	Bifunctional inhibitor/lipid-transfer protein/seed storage 2S albumin superfamily protein	+	mRNA	1636.21	1.6525	0.247534	6.67584	2.45823e-11	7.46923e-09
contig_40041	pseudo8	3169242	3170615	1373	+	9.97024e-09	No description	+	mRNA	1647.87	1.65214	0.249324	6.62649	3.43761e-11	9.97024e-09
contig_24057	pseudo6	1593820	1595645	1825	+	0.000353274	receptor serine/threonine kinase, putative	+	mRNA	980.657	1.65185	0.370861	4.45409	8.4248e-06	0.000353274
contig_5014	pseudo2	1359153	1362446	3293	+	6.4764e-14	ATTPS9, TPS9 | trehalose-phosphatase/synthase 9 |	+	mRNA	5299.97	1.65115	0.196825	8.38893	4.90578e-17	6.4764e-14
contig_60618	pseudo11	7000527	7002608	2081	+	5.80521e-05	SNAP33, ATSNAP33, SNP33, ATSNAP33B | soluble N-ethylmaleimide-sensitive factor adaptor protein 33 |	+	mRNA	4886.92	1.65038	0.336683	4.90188	9.49225e-07	5.80521e-05
contig_103212	pseudo19	706774	709459	2685	+	7.80755e-05	Concanavalin A-like lectin protein kinase family protein	+	mRNA	2858.21	1.64903	0.341457	4.8294	1.36942e-06	7.80755e-05
contig_53182	pseudo10	1581250	1582297	1047	+	0.000881758	NAD(P)-binding Rossmann-fold superfamily protein	+	mRNA	190.834	1.64866	0.39179	4.20803	2.5761e-05	0.000881758
contig_89934	pseudo16	4482219	4483404	1185	+	0.000993409	OPCL1 | OPC-8:0 CoA ligase1 |	+	mRNA	1832.99	1.64614	0.394279	4.17508	2.97884e-05	0.000993409
contig_327	pseudo1	723332	725864	2532	+	2.07107e-06	ATCHIA, CHIA | chitinase A |	+	mRNA	762.155	1.64588	0.291407	5.64804	1.62291e-08	2.07107e-06
contig_16250	pseudo4	5206017	5207539	1522	+	0.000155758	No description	+	mRNA	2355.44	1.64461	0.352674	4.66326	3.11235e-06	0.000155758
contig_59417	pseudo11	4668109	4672511	4402	+	0.000519536	MSH7, MSH6-2, ATMSH7 | MUTS homolog 7 |	+	mRNA	748.274	1.644	0.377766	4.35191	1.34958e-05	0.000519536
contig_15262	pseudo4	2951863	2954275	2412	+	1.76479e-08	AtIPCS2 | Arabidopsis Inositol phosphorylceramide synthase 2 |	+	mRNA	7290.37	1.64349	0.251777	6.52758	6.68402e-11	1.76479e-08
contig_53570	pseudo10	2095923	2097905	1982	+	9.44531e-05	glyoxal oxidase-related protein	+	mRNA	733.509	1.64256	0.343342	4.78403	1.71811e-06	9.44531e-05
contig_3899	pseudo1	7164115	7165487	1372	+	6.30534e-07	No description	+	mRNA	8823.09	1.64247	0.279249	5.88174	4.05978e-09	6.30534e-07
contig_7198	pseudo2	5196416	5197522	1106	+	0.000188015	DRM1, DYL1 | dormancy-associated protein-like 1 |	+	mRNA	3309.6	1.64121	0.355536	4.61615	3.90916e-06	0.000188015
contig_12491	pseudo3	6181730	6182780	1050	+	0.000184677	DRM1, DYL1 | dormancy-associated protein-like 1 |	+	mRNA	3319.72	1.64119	0.355176	4.62079	3.82287e-06	0.000184677
contig_46598	pseudo9	1486453	1487649	1196	+	2.95348e-07	No description	+	mRNA	7007.79	1.64103	0.272245	6.02779	1.6622e-09	2.95348e-07
contig_53348	pseudo10	1826646	1828474	1828	+	0.000644722	F-box and associated interaction domains-containing protein	+	mRNA	183.002	1.64081	0.382282	4.29214	1.76956e-05	0.000644722
contig_3923	pseudo1	7225184	7230135	4951	+	9.13208e-06	ACA2 | calcium ATPase 2 |	+	mRNA	55428.3	1.6408	0.308087	5.32577	1.00526e-07	9.13208e-06
contig_28916	pseudo6	7665191	7665896	705	+	3.86799e-08	No description	+	mRNA	1757.38	1.64023	0.256432	6.39636	1.59127e-10	3.86799e-08
contig_18010	pseudo5	658858	661729	2871	+	9.07512e-06	CNBT1, CNGC20, ATCNGC20 | cyclic nucleotide-binding transporter 1 |	+	mRNA	2746.62	1.64005	0.307782	5.32861	9.89659e-08	9.07512e-06
contig_46128	pseudo9	800750	804808	4058	+	6.94494e-06	ACA2 | calcium ATPase 2 |	+	mRNA	48751.2	1.63955	0.304264	5.38857	7.10194e-08	6.94494e-06
contig_94561	pseudo17	3531123	3536075	4952	+	8.90321e-06	ACA2 | calcium ATPase 2 |	+	mRNA	54796.1	1.63907	0.307322	5.33339	9.63936e-08	8.90321e-06
contig_90346	pseudo16	4969549	4970380	831	+	0.000298051	ATSGP1, SGP1 | Ras-related small GTP-binding family protein |	+	mRNA	706.888	1.63898	0.364339	4.49851	6.84317e-06	0.000298051
contig_27361	pseudo6	5149528	5151282	1754	+	1.12333e-05	No description	+	mRNA	4079.53	1.63888	0.310492	5.27834	1.30359e-07	1.12333e-05
contig_16670	pseudo4	6171403	6172873	1470	+	7.64874e-06	No description	+	mRNA	1258.88	1.63845	0.305264	5.36732	7.99147e-08	7.64874e-06
contig_51433	pseudo9	6876839	6878218	1379	+	7.60342e-08	F-box family protein with a domain of unknown function (DUF295)	+	mRNA	7707.47	1.6384	0.261061	6.27593	3.47555e-10	7.60342e-08
contig_58265	pseudo11	2952889	2955724	2835	+	2.40268e-09	Early-responsive to dehydration stress protein (ERD4)	+	mRNA	2162.98	1.63737	0.238174	6.87468	6.21309e-12	2.40268e-09
contig_60617	pseudo11	6998424	7000426	2002	+	7.51695e-05	SNAP30, ATSNAP30 | soluble N-ethylmaleimide-sensitive factor adaptor protein 30 |	+	mRNA	4828.33	1.63697	0.338336	4.83829	1.30962e-06	7.51695e-05
contig_15894	pseudo4	4393205	4396891	3686	+	4.48152e-08	ATPME1, PME1 | pectin methylesterase 1 |	+	mRNA	7008.53	1.63571	0.256688	6.37238	1.86123e-10	4.48152e-08
contig_73785	pseudo14	2733524	2735167	1643	+	9.02203e-08	Eukaryotic aspartyl protease family protein	+	mRNA	1490.05	1.63381	0.261606	6.24529	4.23005e-10	9.02203e-08
contig_44512	pseudo8	7385183	7387010	1827	+	0.00016626	phospholipase C 2	+	mRNA	7392.4	1.63378	0.351597	4.64674	3.37214e-06	0.00016626
contig_27512	pseudo6	5388433	5390503	2070	+	7.90609e-05	No description	+	mRNA	8132.13	1.63303	0.338391	4.82587	1.39393e-06	7.90609e-05
contig_16232	pseudo4	5149312	5152824	3512	+	3.48041e-06	Transcription factor jumonji (jmj) family protein / zinc finger (C5HC2 type) family protein	+	mRNA	4621.6	1.63136	0.294609	5.53738	3.07027e-08	3.48041e-06
contig_16893	pseudo4	6602689	6605299	2610	+	0.000283877	alpha/beta-Hydrolases superfamily protein	+	mRNA	1456.86	1.63128	0.361599	4.51129	6.44357e-06	0.000283877
contig_59642	pseudo11	5125708	5126890	1182	+	5.64804e-06	HSP70, ATHSP70 | heat shock protein 70 |	+	mRNA	4258.03	1.63098	0.300104	5.43473	5.48805e-08	5.64804e-06
contig_15619	pseudo4	3781338	3783390	2052	+	0.000144923	ATMPK3, MPK3, ATMAPK3 | mitogen-activated protein kinase 3 |	+	mRNA	22020.8	1.63074	0.348285	4.68221	2.83803e-06	0.000144923
contig_93838	pseudo17	2065256	2066813	1557	+	0.000173749	SNAP33, ATSNAP33, SNP33, ATSNAP33B | soluble N-ethylmaleimide-sensitive factor adaptor protein 33 |	+	mRNA	4737.07	1.63009	0.351608	4.63611	3.55035e-06	0.000173749
contig_88962	pseudo16	3064610	3067551	2941	+	3.93399e-11	Early-responsive to dehydration stress protein (ERD4)	+	mRNA	1855.93	1.62918	0.217029	7.50672	6.06264e-14	3.93399e-11
contig_46245	pseudo9	966425	968242	1817	+	4.39243e-05	Protein of unknown function (DUF803)	+	mRNA	1431.8	1.62883	0.327884	4.9677	6.77503e-07	4.39243e-05
contig_99391	pseudo18	1797456	1799074	1618	+	2.33543e-12	F-box family protein with a domain of unknown function (DUF295)	+	mRNA	4788.02	1.62585	0.205605	7.90764	2.62309e-15	2.33543e-12
contig_8934	pseudo3	92938	94884	1946	+	7.18813e-06	FER | Malectin/receptor-like protein kinase family protein |	+	mRNA	1056.9	1.62541	0.302067	5.38096	7.40895e-08	7.18813e-06
contig_15265	pseudo4	2959124	2961174	2050	+	4.2751e-06	Protein of unknown function (DUF803)	+	mRNA	2820.14	1.62529	0.295793	5.49469	3.91391e-08	4.2751e-06
contig_88915	pseudo16	2995037	2996321	1284	+	1.92694e-07	ATMPK4, MPK4 | MAP kinase 4 |	+	mRNA	2914.42	1.62374	0.265815	6.10855	1.00543e-09	1.92694e-07
contig_74049	pseudo14	3128910	3133014	4104	+	4.4339e-05	ACA2 | calcium ATPase 2 |	+	mRNA	44866	1.62354	0.326993	4.96507	6.86779e-07	4.4339e-05
contig_92045	pseudo16	6860147	6863372	3225	+	0.000166936	ERD4 | Early-responsive to dehydration stress protein (ERD4) |	+	mRNA	10565.5	1.622	0.349155	4.64551	3.39239e-06	0.000166936
contig_65253	pseudo12	6576138	6579099	2961	+	8.819e-11	Early-responsive to dehydration stress protein (ERD4)	+	mRNA	2024.44	1.62118	0.219513	7.38537	1.52034e-13	8.819e-11
contig_98692	pseudo18	805042	805954	912	+	0.000148809	No description	+	mRNA	123.286	1.61969	0.346423	4.67548	2.93269e-06	0.000148809
contig_15260	pseudo4	2946994	2949451	2457	+	6.60995e-08	AtIPCS2 | Arabidopsis Inositol phosphorylceramide synthase 2 |	+	mRNA	7007.26	1.61911	0.256913	6.30217	2.93511e-10	6.60995e-08
contig_65479	pseudo12	7051602	7053171	1569	+	8.41226e-10	LEM3 (ligand-effect modulator 3) family protein / CDC50 family protein	+	mRNA	4551.12	1.6182	0.229832	7.04078	1.91165e-12	8.41226e-10
contig_101918	pseudo18	6524675	6525888	1213	+	0.000177594	XTH16 | xyloglucan endotransglucosylase/hydrolase 16 |	+	mRNA	862.21	1.61779	0.34935	4.63086	3.64145e-06	0.000177594
contig_468	pseudo1	1031525	1032014	489	+	4.96576e-05	No description	+	mRNA	296.777	1.61702	0.327326	4.9401	7.80834e-07	4.96576e-05
contig_47025	pseudo9	2132603	2136260	3657	+	4.34526e-06	Transcription factor jumonji (jmj) family protein / zinc finger (C5HC2 type) family protein	+	mRNA	4373.53	1.61699	0.294463	5.49132	3.98949e-08	4.34526e-06
contig_15492	pseudo4	3469100	3472740	3640	+	0.000979542	disease resistance protein (TIR-NBS-LRR class), putative	+	mRNA	552.464	1.61693	0.386903	4.17917	2.92574e-05	0.000979542
contig_98553	pseudo18	615171	619394	4223	+	9.13208e-06	ACA2 | calcium ATPase 2 |	+	mRNA	47629.6	1.61414	0.303107	5.32531	1.0078e-07	9.13208e-06
contig_102613	pseudo18	7792955	7795265	2310	+	0.000214089	CNBT1, CNGC20, ATCNGC20 | cyclic nucleotide-binding transporter 1 |	+	mRNA	666.82	1.61377	0.352001	4.58457	4.54913e-06	0.000214089
contig_67887	pseudo13	3318943	3320796	1853	+	0.000468624	SGP1 | Ras-related small GTP-binding family protein |	+	mRNA	1643.96	1.61273	0.368305	4.37878	1.19346e-05	0.000468624
contig_102683	pseudo18	7902228	7904962	2734	+	0.000535265	ATMPK3, MPK3, ATMAPK3 | mitogen-activated protein kinase 3 |	+	mRNA	8882.75	1.61265	0.371241	4.34394	1.39952e-05	0.000535265
contig_94204	pseudo17	2904527	2905452	925	+	5.4417e-07	No description	+	mRNA	348.006	1.61146	0.272533	5.91289	3.36158e-09	5.4417e-07
contig_111981	pseudo20	4185088	4189036	3948	+	0.000120242	ACA2 | calcium ATPase 2 |	+	mRNA	42445.1	1.61058	0.340709	4.72714	2.27705e-06	0.000120242
contig_9212	pseudo3	480820	481358	538	+	0.000286568	No description	+	mRNA	284.523	1.61056	0.357213	4.50867	6.52338e-06	0.000286568
contig_81993	pseudo15	3965740	3967502	1762	+	4.5018e-06	CRCK2 | calmodulin-binding receptor-like cytoplasmic kinase 2 |	+	mRNA	1636.11	1.61054	0.293717	5.48331	4.17438e-08	4.5018e-06
contig_107241	pseudo19	6330258	6331156	898	+	0.000591594	CML11 | calmodulin-like 11 |	+	mRNA	1392.95	1.60955	0.372858	4.31679	1.58311e-05	0.000591594
contig_94549	pseudo17	3510129	3511535	1406	+	8.11137e-09	CHS, TT4, ATCHS | Chalcone and stilbene synthase family protein |	+	mRNA	1824.31	1.60697	0.241208	6.66217	2.69811e-11	8.11137e-09
contig_3898	pseudo1	7162489	7164014	1525	+	7.37588e-07	No description	+	mRNA	7787.49	1.60561	0.274382	5.85174	4.86466e-09	7.37588e-07
contig_67755	pseudo13	3088051	3092619	4568	+	9.68821e-05	Regulator of Vps4 activity in the MVB pathway protein	+	mRNA	4684.59	1.60534	0.336141	4.77578	1.79013e-06	9.68821e-05
contig_51757	pseudo9	7465663	7468908	3245	+	3.73042e-06	alpha/beta-Hydrolases superfamily protein	+	mRNA	2544.48	1.60349	0.290386	5.52191	3.35336e-08	3.73042e-06
contig_28348	pseudo6	6787738	6789361	1623	+	5.00793e-09	LEM3 (ligand-effect modulator 3) family protein / CDC50 family protein	+	mRNA	5599.31	1.60268	0.237589	6.7456	1.52392e-11	5.00793e-09
contig_11896	pseudo3	5307039	5308878	1839	+	8.90911e-12	SPla/RYanodine receptor (SPRY) domain-containing protein	+	mRNA	555.803	1.60244	0.207605	7.71871	1.17518e-14	8.90911e-12
contig_10455	pseudo3	2960514	2962035	1521	+	0.000148989	TCP family transcription factor	+	mRNA	327.771	1.60143	0.342585	4.67455	2.94596e-06	0.000148989
contig_8757	pseudo2	8187754	8188313	559	+	0.000880647	No description	+	mRNA	249.449	1.59975	0.380131	4.20841	2.5717e-05	0.000880647
contig_28333	pseudo6	6765658	6766755	1097	+	3.68252e-05	No description	+	mRNA	888.633	1.59959	0.319326	5.00928	5.46349e-07	3.68252e-05
contig_53170	pseudo10	1561839	1566354	4515	+	9.59196e-05	Phospholipase A2 family protein	+	mRNA	4498.67	1.59902	0.33459	4.77904	1.76133e-06	9.59196e-05
contig_74186	pseudo14	3358057	3361464	3407	+	0.000207511	No description	+	mRNA	4213.87	1.59814	0.347988	4.59251	4.37956e-06	0.000207511
contig_16699	pseudo4	6224803	6226734	1931	+	0.000187087	No description	+	mRNA	850.781	1.59738	0.345925	4.6177	3.88021e-06	0.000187087
contig_73786	pseudo14	2735268	2736933	1665	+	2.24563e-07	Eukaryotic aspartyl protease family protein	+	mRNA	1499.19	1.59719	0.262716	6.07953	1.20539e-09	2.24563e-07
contig_80132	pseudo15	2486400	2488126	1726	+	0.000302305	GBF3 | G-box binding factor 3 |	+	mRNA	182.802	1.59593	0.355074	4.49465	6.96846e-06	0.000302305
contig_40776	pseudo8	4033254	4036791	3537	+	0.000417895	disease resistance protein (TIR-NBS-LRR class), putative	+	mRNA	332.379	1.59479	0.361669	4.40954	1.03588e-05	0.000417895
contig_108125	pseudo19	7803281	7804997	1716	+	0.000297533	GBF3 | G-box binding factor 3 |	+	mRNA	155.286	1.59399	0.354271	4.49936	6.81572e-06	0.000297533
contig_40702	pseudo8	3961078	3962354	1276	+	9.11497e-06	HSC70-1, HSP70-1, AT-HSC70-1, HSC70 | heat shock cognate protein 70-1 |	+	mRNA	1520.51	1.59368	0.299162	5.32716	9.97576e-08	9.11497e-06
contig_17773	pseudo5	169953	171712	1759	+	0.000241939	CRCK1 | calmodulin-binding receptor-like cytoplasmic kinase 1 |	+	mRNA	907.915	1.59297	0.349895	4.55272	5.29575e-06	0.00024194
contig_46343	pseudo9	1105810	1108122	2312	+	8.32939e-10	No description	+	mRNA	4090.42	1.59235	0.226091	7.04296	1.88194e-12	8.32939e-10
contig_64033	pseudo12	4692059	4692440	381	+	0.000143426	CHS, TT4, ATCHS | Chalcone and stilbene synthase family protein |	+	mRNA	149.4	1.59174	0.339767	4.68481	2.80224e-06	0.000143426
contig_103395	pseudo19	1010711	1012507	1796	+	2.41232e-06	SRO5 | similar to RCD one 5 |	+	mRNA	1767.86	1.58746	0.282747	5.61442	1.97222e-08	2.41232e-06
contig_20259	pseudo5	4620168	4621456	1288	+	9.18562e-06	Integrase-type DNA-binding superfamily protein	+	mRNA	1884.02	1.58559	0.297818	5.32403	1.01491e-07	9.18562e-06
contig_16648	pseudo4	6131130	6132955	1825	+	3.67769e-09	PUB22 | plant U-box 22 |	+	mRNA	883.73	1.58504	0.232961	6.8039	1.01826e-11	3.67769e-09
contig_30345	pseudo7	1253583	1255159	1576	+	1.57341e-05	Malectin/receptor-like protein kinase family protein	+	mRNA	332.629	1.58405	0.304262	5.2062	1.92749e-07	1.57341e-05
contig_38389	pseudo8	1070308	1071324	1016	+	0.000102755	No description	+	mRNA	5714.49	1.58204	0.33216	4.7629	1.90832e-06	0.000102755
contig_46344	pseudo9	1108223	1109761	1538	+	2.16611e-08	No description	+	mRNA	4187.29	1.58141	0.243509	6.49424	8.34544e-11	2.16611e-08
contig_42016	pseudo8	5154173	5155257	1084	+	0.000570307	unknown protein; FUNCTIONS IN: molecular_function unknown; INVOLVED IN: biological_process unknown; LOCATED I	+	mRNA	3185.02	1.57916	0.365006	4.32639	1.51572e-05	0.000570307
contig_51362	pseudo9	6737319	6739990	2671	+	0.000189286	ATPLC2, PLC2 | phospholipase C 2 |	+	mRNA	11137.3	1.57861	0.342097	4.6145	3.94052e-06	0.000189286
contig_35046	pseudo7	6415057	6416003	946	+	5.26247e-05	S-locus lectin protein kinase family protein	+	mRNA	318.644	1.57754	0.320172	4.92715	8.34363e-07	5.26247e-05
contig_60006	pseudo11	5848713	5850457	1744	+	6.00927e-08	BEH4 | BES1/BZR1 homolog 4 |	+	mRNA	1298.04	1.57607	0.249392	6.31967	2.62129e-10	6.00927e-08
contig_112190	pseudo20	4575685	4577839	2154	+	0.000448381	Protein of unknown function (DUF1262)	+	mRNA	2619.34	1.57517	0.358784	4.3903	1.13195e-05	0.000448381
contig_90304	pseudo16	4926523	4927608	1085	+	0.000136635	unknown protein; FUNCTIONS IN: molecular_function unknown; INVOLVED IN: biological_process unknown; LOCATED I	+	mRNA	312.232	1.57486	0.335321	4.69658	2.64557e-06	0.000136635
contig_24548	pseudo6	2242676	2243664	988	+	1.01036e-13	NAD(P)-linked oxidoreductase superfamily protein	+	mRNA	1620.56	1.57467	0.189154	8.32483	8.44505e-17	1.01036e-13
contig_67886	pseudo13	3316884	3318842	1958	+	0.000769742	No description	+	mRNA	1667.88	1.57409	0.370843	4.24463	2.18953e-05	0.000769742
contig_95668	pseudo17	5191922	5193271	1349	+	2.30874e-06	BAM1, BMY7, TR-BAMY | beta-amylase 1 |	+	mRNA	4039.75	1.57255	0.27956	5.62507	1.85437e-08	2.30874e-06
contig_48388	pseudo9	4055746	4056846	1100	+	3.78521e-13	ATGSTU8, GSTU8 | glutathione S-transferase TAU 8 |	+	mRNA	667.525	1.57238	0.192906	8.15102	3.60877e-16	3.78521e-13
contig_46442	pseudo9	1248395	1249603	1208	+	0.000418053	SNAP33, ATSNAP33, SNP33, ATSNAP33B | soluble N-ethylmaleimide-sensitive factor adaptor protein 33 |	+	mRNA	4336.22	1.56911	0.35586	4.40935	1.03682e-05	0.000418053
contig_17774	pseudo5	171813	173645	1832	+	4.65066e-05	CRCK1 | calmodulin-binding receptor-like cytoplasmic kinase 1 |	+	mRNA	1969.26	1.56879	0.316609	4.95498	7.23392e-07	4.65066e-05
contig_13268	pseudo3	7813511	7815653	2142	+	1.03294e-08	NIR1, NIR, ATHNIR | nitrite reductase 1 |	+	mRNA	4567.47	1.568	0.236872	6.61959	3.60192e-11	1.03294e-08
contig_57405	pseudo11	1279178	1283772	4594	+	6.69089e-05	Regulator of Vps4 activity in the MVB pathway protein	+	mRNA	4213.66	1.56735	0.32203	4.8671	1.13249e-06	6.69089e-05
contig_89338	pseudo16	3632117	3633407	1290	+	1.18133e-07	No description	+	mRNA	11020.9	1.56605	0.252796	6.19491	5.83191e-10	1.18133e-07
contig_83266	pseudo15	5618102	5619139	1037	+	7.94835e-07	No description	+	mRNA	7307.26	1.56434	0.267929	5.83864	5.26298e-09	7.94835e-07
contig_87680	pseudo16	1689708	1690915	1207	+	0.000124686	No description	+	mRNA	209.722	1.56411	0.331542	4.71767	2.38563e-06	0.000124686
contig_46149	pseudo9	828809	830464	1655	+	9.11607e-06	No description	+	mRNA	372.781	1.56359	0.293544	5.32659	1.00071e-07	9.11607e-06
contig_18243	pseudo5	1134125	1136178	2053	+	8.71111e-05	MLO8, ATMLO8 | Seven transmembrane MLO family protein |	+	mRNA	870.183	1.56318	0.32543	4.80342	1.55976e-06	8.71111e-05
contig_103610	pseudo19	1331082	1332222	1140	+	6.29583e-05	Nucleotide-sugar transporter family protein	+	mRNA	1103.65	1.5623	0.31996	4.8828	1.04589e-06	6.29583e-05
contig_75506	pseudo14	5197432	5199131	1699	+	0.000391532	bZIP16, AtbZIP16 | basic region/leucine zipper transcription factor 16 |	+	mRNA	181.621	1.56205	0.352876	4.42661	9.57262e-06	0.000391532
contig_56042	pseudo10	6999876	7002676	2800	+	3.01709e-07	CCR3, ATCRR3 | CRINKLY4 related 3 |	+	mRNA	482.087	1.56146	0.259209	6.02394	1.70223e-09	3.01709e-07
contig_34315	pseudo7	5410457	5411835	1378	+	6.80463e-09	No description	+	mRNA	924.683	1.55969	0.233032	6.69302	2.18618e-11	6.80463e-09
contig_59537	pseudo11	4914974	4917988	3014	+	2.33579e-05	phospholipase C 2	+	mRNA	6793.08	1.55959	0.304735	5.11786	3.09023e-07	2.33579e-05
contig_46342	pseudo9	1103814	1105709	1895	+	2.81953e-08	No description	+	mRNA	4384.09	1.55951	0.241789	6.44987	1.11943e-10	2.81953e-08
contig_13895	pseudo4	575214	577112	1898	+	2.42373e-06	ATGPAT2, GPAT2 | glycerol-3-phosphate acyltransferase 2 |	+	mRNA	2255.04	1.55911	0.277766	5.61304	1.98798e-08	2.42373e-06
contig_16387	pseudo4	5547836	5550264	2428	+	2.1223e-09	SPla/RYanodine receptor (SPRY) domain-containing protein	+	mRNA	512.932	1.55802	0.225932	6.89598	5.34948e-12	2.1223e-09
contig_18987	pseudo5	2590302	2592552	2250	+	6.48847e-05	Protein of unknown function (DUF668)	+	mRNA	3884.99	1.55798	0.319565	4.87531	1.08637e-06	6.48847e-05
contig_25852	pseudo6	3691039	3691536	497	+	0.000270965	RmlC-like cupins superfamily protein	+	mRNA	100.199	1.5579	0.344432	4.52311	6.09388e-06	0.000270965
contig_83101	pseudo15	5368971	5370235	1264	+	0.0003617	AGO5 | Argonaute family protein |	+	mRNA	1412.04	1.55776	0.3502	4.44821	8.65881e-06	0.0003617
contig_13941	pseudo4	659483	661758	2275	+	1.55366e-09	Galactose oxidase/kelch repeat superfamily protein	+	mRNA	3028.12	1.55746	0.224243	6.94539	3.77413e-12	1.55366e-09
contig_70336	pseudo13	6613662	6616627	2965	+	4.66225e-12	ATTPS9, TPS9 | trehalose-phosphatase/synthase 9 |	+	mRNA	4889.84	1.55636	0.199281	7.80989	5.72362e-15	4.66225e-12
contig_99333	pseudo18	1697351	1698273	922	+	0.000659542	Reticulon family protein	+	mRNA	272.049	1.55565	0.362961	4.286	1.81921e-05	0.000659542
contig_48618	pseudo9	4322017	4323108	1091	+	3.74291e-05	Protein of unknown function (DUF668)	+	mRNA	2085.74	1.55452	0.310564	5.00547	5.57264e-07	3.74291e-05
contig_46244	pseudo9	965795	966324	529	+	2.25895e-06	No description	+	mRNA	468.726	1.55306	0.275857	5.62995	1.80258e-08	2.25895e-06
contig_39415	pseudo8	2414908	2416945	2037	+	7.27558e-09	NIR1, NIR, ATHNIR | nitrite reductase 1 |	+	mRNA	3894.49	1.55076	0.232079	6.68203	2.35649e-11	7.27558e-09
contig_87009	pseudo16	594643	597228	2585	+	2.01284e-07	No description	+	mRNA	7331.22	1.55052	0.254142	6.10099	1.05415e-09	2.01284e-07
contig_15957	pseudo4	4537043	4538190	1147	+	0.00027221	No description	+	mRNA	894.094	1.54789	0.3423	4.52201	6.12544e-06	0.00027221
contig_107688	pseudo19	7153775	7156038	2263	+	5.75902e-05	Protein of unknown function (DUF668)	+	mRNA	4035.18	1.54788	0.315601	4.90455	9.36408e-07	5.75902e-05
contig_14963	pseudo4	2246303	2248539	2236	+	1.80953e-06	Nucleotide-sugar transporter family protein	+	mRNA	4279.03	1.54742	0.272632	5.67583	1.38015e-08	1.80953e-06
contig_27360	pseudo6	5148684	5149427	743	+	2.50844e-05	No description	+	mRNA	1775.07	1.54669	0.303242	5.10051	3.38744e-07	2.50844e-05
contig_28744	pseudo6	7391806	7393380	1574	+	0.000268943	MEKK1, ATMEKK1, MAPKKK8, ARAKIN | MAPK/ERK kinase kinase 1 |	+	mRNA	1191.04	1.54667	0.341801	4.52506	6.03785e-06	0.000268943
contig_206	pseudo1	448768	450888	2120	+	0.000523359	ATPLC2, PLC2 | phospholipase C 2 |	+	mRNA	11170.4	1.54635	0.355476	4.35008	1.36087e-05	0.000523359
contig_48283	pseudo9	3919875	3921815	1940	+	0.000187506	MLO8, ATMLO8 | Seven transmembrane MLO family protein |	+	mRNA	1006.11	1.54488	0.334617	4.61685	3.89612e-06	0.000187506
contig_6957	pseudo2	4692375	4694908	2533	+	0.000126646	ATMPK3, MPK3, ATMAPK3 | mitogen-activated protein kinase 3 |	+	mRNA	23361.9	1.54283	0.327324	4.71348	2.43524e-06	0.000126646
contig_68699	pseudo13	4516528	4517758	1230	+	2.31471e-05	Glycolipid transfer protein (GLTP) family protein	+	mRNA	760.142	1.54205	0.301165	5.1203	3.05043e-07	2.31471e-05
contig_8573	pseudo2	7903953	7905473	1520	+	0.000702357	UPM1 | urophorphyrin methylase 1 |	+	mRNA	127.905	1.54041	0.360858	4.26875	1.96574e-05	0.000702357
contig_83265	pseudo15	5617220	5618001	781	+	1.06929e-05	No description	+	mRNA	10162.5	1.53947	0.291039	5.28956	1.22613e-07	1.06929e-05
contig_74974	pseudo14	4535093	4537021	1928	+	9.11607e-06	SSP4 | SCP1-like small phosphatase 4 |	+	mRNA	1209.43	1.53862	0.288844	5.32681	9.99545e-08	9.11607e-06
contig_30313	pseudo7	1213163	1214538	1375	+	6.0919e-05	AFP3 | ABI five binding protein 3 |	+	mRNA	475.825	1.53677	0.314213	4.89084	1.00406e-06	6.0919e-05
contig_107647	pseudo19	7077579	7079639	2060	+	0.000165174	phosphoprotein phosphatase inhibitors	+	mRNA	757.237	1.53674	0.33059	4.6485	3.34364e-06	0.000165174
contig_46779	pseudo9	1770506	1771678	1172	+	0.000340079	ATPME1, PME1 | pectin methylesterase 1 |	+	mRNA	1261.8	1.53602	0.344062	4.46438	8.03017e-06	0.000340079
contig_28285	pseudo6	6681935	6684401	2466	+	6.51325e-05	CDPK19, CPK8 | calcium-dependent protein kinase 19 |	+	mRNA	3950.08	1.53544	0.315061	4.87348	1.09647e-06	6.51325e-05
contig_92172	pseudo16	7158467	7160079	1612	+	0.000208166	ATHB-7, ATHB7, HB-7 | homeobox 7 |	+	mRNA	1794.92	1.53538	0.334391	4.59159	4.39881e-06	0.000208166
contig_93131	pseudo17	645708	648642	2934	+	0.000605438	CNBT1, CNGC20, ATCNGC20 | cyclic nucleotide-binding transporter 1 |	+	mRNA	1539.39	1.5336	0.35577	4.31066	1.62771e-05	0.000605438
contig_64131	pseudo12	4831128	4831818	690	+	4.83359e-06	AtCXE20, CXE20 | carboxyesterase 20 |	+	mRNA	269.105	1.53312	0.280387	5.46789	4.55432e-08	4.83359e-06
contig_24980	pseudo6	2820371	2821242	871	+	0.000344319	No description	+	mRNA	572.502	1.53147	0.343292	4.46113	8.15277e-06	0.000344319
contig_101327	pseudo18	5553404	5555847	2443	+	1.05465e-05	Nucleotide-sugar transporter family protein	+	mRNA	5349.58	1.53144	0.289303	5.29354	1.1997e-07	1.05465e-05
contig_48619	pseudo9	4323209	4325678	2469	+	0.00014495	Protein of unknown function (DUF668)	+	mRNA	3338.39	1.52983	0.326769	4.68168	2.84527e-06	0.00014495
contig_14083	pseudo4	919036	920853	1817	+	2.70747e-05	CRCK1 | calmodulin-binding receptor-like cytoplasmic kinase 1 |	+	mRNA	596.326	1.52936	0.300956	5.08168	3.74108e-07	2.70747e-05
contig_55760	pseudo10	6560617	6563251	2634	+	7.17304e-05	ATP binding microtubule motor family protein	+	mRNA	617.494	1.52904	0.315253	4.85021	1.23329e-06	7.17304e-05
contig_82834	pseudo15	5015465	5016462	997	+	6.79239e-05	No description	+	mRNA	2084.39	1.52583	0.313721	4.86366	1.15233e-06	6.79239e-05
contig_47688	pseudo9	3080985	3081676	691	+	3.32947e-06	SNF7.1 | SNF7 family protein |	+	mRNA	337.813	1.52557	0.275086	5.54578	2.92643e-08	3.32947e-06
contig_100580	pseudo18	4051353	4052595	1242	+	7.07175e-14	SNF7.1 | SNF7 family protein |	+	mRNA	2140.41	1.52552	0.182285	8.36885	5.81854e-17	7.07175e-14
contig_89685	pseudo16	4146459	4148078	1619	+	3.41139e-08	Protein kinase superfamily protein	+	mRNA	9443.16	1.52277	0.237268	6.41796	1.38115e-10	3.41139e-08
contig_78268	pseudo14	8271381	8272398	1017	+	2.98793e-05	No description	+	mRNA	1196.98	1.5222	0.300909	5.05865	4.22225e-07	2.98793e-05
contig_57243	pseudo11	916764	917850	1086	+	4.81536e-07	No description	+	mRNA	13935.7	1.52189	0.256392	5.93579	2.92434e-09	4.81536e-07
contig_66034	pseudo12	8165691	8167279	1588	+	0.000208347	unknown protein; BEST Arabidopsis thaliana protein match is: unknown protein (TAIR:AT5G12010.1); Has 945 Blas	+	mRNA	702.163	1.52054	0.331185	4.59121	4.40678e-06	0.000208347
contig_51152	pseudo9	6311961	6315764	3803	+	3.13888e-09	ADC1, ARGDC1, ARGDC, SPE1 | arginine decarboxylase 1 |	+	mRNA	11386.2	1.52013	0.222541	6.83079	8.44478e-12	3.13888e-09
contig_4146	pseudo1	7744423	7746025	1602	+	2.81812e-05	unknown protein; Has 34 Blast hits to 34 proteins in 10 species: Archae - 0; Bacteria - 0; Metazoa - 0; Fungi	+	mRNA	210.817	1.51991	0.29963	5.07264	3.9234e-07	2.81812e-05
contig_27686	pseudo6	5680802	5681825	1023	+	0.000338476	Protein kinase superfamily protein	+	mRNA	6095.17	1.51984	0.340342	4.46563	7.98349e-06	0.000338476
contig_46297	pseudo9	1043969	1046081	2112	+	0.000963203	ATMPK3, MPK3, ATMAPK3 | mitogen-activated protein kinase 3 |	+	mRNA	9301.82	1.51966	0.363218	4.18389	2.86562e-05	0.000963203
contig_47215	pseudo9	2408418	2409317	899	+	1.08768e-08	No description	+	mRNA	2970.34	1.51935	0.229845	6.6103	3.83542e-11	1.08768e-08
contig_82936	pseudo15	5149742	5151052	1310	+	4.4173e-05	NAD(P)-linked oxidoreductase superfamily protein	+	mRNA	915.701	1.51843	0.305757	4.96612	6.83055e-07	4.4173e-05
contig_83267	pseudo15	5619240	5620158	918	+	2.86471e-06	No description	+	mRNA	11739.3	1.51796	0.272091	5.57888	2.42065e-08	2.86471e-06
contig_58126	pseudo11	2705148	2706401	1253	+	0.000285482	XTR6, XTH23 | xyloglucan endotransglycosylase 6 |	+	mRNA	2949.91	1.51775	0.336552	4.50971	6.49173e-06	0.000285482
contig_46345	pseudo9	1109862	1111483	1621	+	9.95005e-09	LEM3 (ligand-effect modulator 3) family protein / CDC50 family protein	+	mRNA	4187.64	1.517	0.2289	6.62735	3.41765e-11	9.95005e-09
contig_54241	pseudo10	3399169	3401356	2187	+	2.51891e-06	No description	+	mRNA	10531.3	1.51666	0.27063	5.60419	2.09226e-08	2.51891e-06
contig_1144	pseudo1	2526107	2529748	3641	+	9.33055e-06	AIM1 | Enoyl-CoA hydratase/isomerase family |	+	mRNA	3006.08	1.5162	0.284993	5.32012	1.03701e-07	9.33055e-06
contig_51432	pseudo9	6875157	6876738	1581	+	1.26514e-11	unknown protein; LOCATED IN: chloroplast; EXPRESSED IN: flower, pollen tube; EXPRESSED DURING: petal differen	+	mRNA	5649.69	1.51518	0.197543	7.67012	1.71837e-14	1.26514e-11
contig_20186	pseudo5	4508439	4510219	1780	+	1.2331e-07	AFP2 | ABI five binding protein 2 |	+	mRNA	960.887	1.5137	0.244679	6.18649	6.15191e-10	1.2331e-07
contig_47238	pseudo9	2440655	2444703	4048	+	9.52932e-09	ATMPK4, MPK4 | MAP kinase 4 |	+	mRNA	6200.99	1.51365	0.228156	6.63429	3.2607e-11	9.52932e-09
contig_15283	pseudo4	2996316	2999548	3232	+	0.000728613	HSPRO2, ATHSPRO2 | ortholog of sugar beet HS1 PRO-1 2 |	+	mRNA	22090.6	1.51341	0.355344	4.25899	2.0535e-05	0.000728613
contig_35283	pseudo7	6683529	6683923	394	+	0.00088894	No description	+	mRNA	741.72	1.51239	0.359605	4.20569	2.60289e-05	0.00088894
contig_9186	pseudo3	446581	450039	3458	+	6.91675e-05	Leucine-rich repeat transmembrane protein kinase	+	mRNA	551.399	1.51231	0.311209	4.85946	1.17705e-06	6.91675e-05
contig_98984	pseudo18	1265177	1267602	2425	+	0.000123595	Protein of unknown function (DUF668)	+	mRNA	3801.37	1.51176	0.320296	4.71987	2.35991e-06	0.000123595
contig_58264	pseudo11	2949836	2952788	2952	+	8.13962e-07	Early-responsive to dehydration stress protein (ERD4)	+	mRNA	2416.35	1.51174	0.259139	5.83369	5.42152e-09	8.13962e-07
contig_104665	pseudo19	2875857	2878068	2211	+	4.37848e-05	NB-ARC domain-containing disease resistance protein	+	mRNA	305.735	1.51158	0.304224	4.96865	6.74192e-07	4.37848e-05
contig_68684	pseudo13	4496808	4498956	2148	+	3.58371e-07	CAD1 | MAC/Perforin domain-containing protein |	+	mRNA	1585.88	1.51035	0.25214	5.99012	2.0968e-09	3.58371e-07
contig_16619	pseudo4	6068803	6069720	917	+	0.000660961	atnudt17, NUDT17 | nudix hydrolase homolog 17 |	+	mRNA	695.518	1.50992	0.352357	4.2852	1.82572e-05	0.000660961
contig_27846	pseudo6	5980330	5981829	1499	+	6.46072e-06	HSP70, ATHSP70 | heat shock protein 70 |	+	mRNA	1897.5	1.5095	0.279181	5.40689	6.41271e-08	6.46072e-06
contig_23276	pseudo6	384681	386216	1535	+	1.40221e-11	No description	+	mRNA	16612	1.50903	0.197143	7.65447	1.94118e-14	1.40221e-11
contig_95298	pseudo17	4695791	4696825	1034	+	0.000101891	AGL20, SOC1, ATSOC1 | AGAMOUS-like 20 |	+	mRNA	996.632	1.50871	0.316621	4.76503	1.88827e-06	0.000101891
contig_82714	pseudo15	4868221	4870459	2238	+	0.000223289	CYP707A1 | cytochrome P450, family 707, subfamily A, polypeptide 1 | chr4	+	mRNA	2134.73	1.50805	0.329684	4.57424	4.77962e-06	0.000223289
contig_82833	pseudo15	5013992	5015364	1372	+	0.000139221	Aluminium induced protein with YGL and LRDR motifs	+	mRNA	2432.57	1.50702	0.321247	4.69117	2.71646e-06	0.000139221
contig_16555	pseudo4	5902594	5908040	5446	+	2.22225e-08	ATMPK4, MPK4 | MAP kinase 4 |	+	mRNA	6194.95	1.50507	0.231946	6.48886	8.6488e-11	2.22225e-08
contig_102843	pseudo18	8257591	8260426	2835	+	3.14318e-07	FAD8 | fatty acid desaturase 8 |	+	mRNA	6733.36	1.50455	0.250114	6.01545	1.7939e-09	3.14318e-07
contig_18008	pseudo5	654175	656792	2617	+	4.86789e-06	CNBT1, CNGC20, ATCNGC20 | cyclic nucleotide-binding transporter 1 |	+	mRNA	1067.48	1.50368	0.275108	5.46576	4.6092e-08	4.86789e-06
contig_88809	pseudo16	2849839	2855016	5177	+	6.49813e-09	ADC1, ARGDC1, ARGDC, SPE1 | arginine decarboxylase 1 |	+	mRNA	10918.9	1.50364	0.224352	6.70215	2.05377e-11	6.49813e-09
contig_65676	pseudo12	7460367	7463279	2912	+	2.97227e-06	FAD3 | fatty acid desaturase 3 |	+	mRNA	4968.5	1.50299	0.269821	5.57033	2.54259e-08	2.97227e-06
contig_59825	pseudo11	5486079	5489355	3276	+	0.00052395	LOX3 | lipoxygenase 3 |	+	mRNA	7273.74	1.50225	0.345366	4.34972	1.36309e-05	0.00052395
contig_65076	pseudo12	6192446	6197471	5025	+	4.94184e-09	ADC1, ARGDC1, ARGDC, SPE1 | arginine decarboxylase 1 |	+	mRNA	10600.5	1.50165	0.222527	6.74816	1.49735e-11	4.94184e-09
contig_34322	pseudo7	5418874	5420377	1503	+	8.60654e-07	Protein kinase superfamily protein	+	mRNA	12381.2	1.50143	0.257821	5.82354	5.76137e-09	8.60654e-07
contig_103297	pseudo19	844535	845738	1203	+	0.000624715	YLS9, NHL10, ATNHL10 | Late embryogenesis abundant (LEA) hydroxyproline-rich glycoprotein family |	+	mRNA	529.437	1.50104	0.348949	4.3016	1.69572e-05	0.000624715
contig_60025	pseudo11	5886727	5887980	1253	+	5.30733e-06	OXS3, ATOXS3 | oxidative stress 3 |	+	mRNA	2404.64	1.50082	0.275518	5.44725	5.1154e-08	5.30733e-06
contig_99385	pseudo18	1788124	1789069	945	+	0.000753355	No description	+	mRNA	206.685	1.50046	0.353039	4.25012	2.1366e-05	0.000753355
contig_89081	pseudo16	3252690	3254873	2183	+	0.000139042	CPK32, ATCPK32, CDPK32 | calcium-dependent protein kinase 32 |	+	mRNA	2951.1	1.49893	0.319475	4.69184	2.70752e-06	0.000139042
contig_34324	pseudo7	5422115	5423624	1509	+	5.81035e-06	No description	+	mRNA	12191.8	1.49837	0.275995	5.42895	5.66852e-08	5.81035e-06
contig_103905	pseudo19	1753319	1754977	1658	+	1.66706e-05	CAM7 | calmodulin 7 |	+	mRNA	5576.51	1.49826	0.2885	5.19328	2.06616e-07	1.66706e-05
contig_93786	pseudo17	1937655	1939448	1793	+	3.49279e-05	NAD(P)-linked oxidoreductase superfamily protein	+	mRNA	280.434	1.49507	0.297715	5.02183	5.11815e-07	3.49279e-05
contig_66273	pseudo13	322390	326053	3663	+	0.000183085	LOX3 | lipoxygenase 3 |	+	mRNA	10307.1	1.49454	0.323295	4.62285	3.78512e-06	0.000183085
contig_101979	pseudo18	6680406	6685881	5475	+	5.55132e-09	ADC1, ARGDC1, ARGDC, SPE1 | arginine decarboxylase 1 |	+	mRNA	10971.4	1.49339	0.221941	6.72877	1.71102e-11	5.55132e-09
contig_96918	pseudo17	6918870	6921330	2460	+	0.000165375	Protein of unknown function (DUF668)	+	mRNA	4232.95	1.49092	0.320759	4.64811	3.34987e-06	0.000165375
contig_16110	pseudo4	4878184	4879784	1600	+	1.76766e-05	Haloacid dehalogenase-like hydrolase (HAD) superfamily protein	+	mRNA	18585.2	1.49073	0.287882	5.17829	2.23933e-07	1.76766e-05
contig_73789	pseudo14	2741435	2742612	1177	+	1.02489e-06	No description	+	mRNA	11584.5	1.49065	0.257525	5.78836	7.10756e-09	1.02489e-06
contig_40255	pseudo8	3422829	3424177	1348	+	0.000534183	TCP family transcription factor	+	mRNA	286.828	1.49018	0.342995	4.3446	1.3953e-05	0.000534183
contig_34321	pseudo7	5417320	5418773	1453	+	1.81838e-06	Protein kinase superfamily protein	+	mRNA	14054.7	1.48922	0.262444	5.67441	1.39165e-08	1.81838e-06
contig_47214	pseudo9	2406728	2408317	1589	+	8.37224e-09	Protein kinase superfamily protein	+	mRNA	8967.77	1.48856	0.223636	6.65619	2.8101e-11	8.37224e-09
contig_106983	pseudo19	5996544	5998696	2152	+	1.30041e-08	DA1 | DA1 |	+	mRNA	654.843	1.48792	0.226165	6.57893	4.73841e-11	1.30041e-08
contig_104322	pseudo19	2425734	2428219	2485	+	0.000176015	CNBT1, CNGC20, ATCNGC20 | cyclic nucleotide-binding transporter 1 |	+	mRNA	916.268	1.4869	0.320948	4.63284	3.60677e-06	0.000176015
contig_18141	pseudo5	925788	926392	604	+	0.000313182	No description	+	mRNA	404.066	1.48687	0.331466	4.48573	7.26641e-06	0.000313182
contig_47177	pseudo9	2343245	2344787	1542	+	4.0903e-06	Target of Myb protein 1	+	mRNA	3063.3	1.48677	0.270131	5.50387	3.7154e-08	4.0903e-06
contig_30761	pseudo7	1682665	1685498	2833	+	0.000650162	Early-responsive to dehydration stress protein (ERD4)	+	mRNA	1525.91	1.48639	0.346485	4.28992	1.7874e-05	0.000650162
contig_46243	pseudo9	963005	965694	2689	+	8.10277e-08	AtIPCS1 | Arabidopsis Inositol phosphorylceramide synthase 1 |	+	mRNA	6529.12	1.48574	0.237179	6.26424	3.7466e-10	8.10277e-08
contig_67919	pseudo13	3373237	3375627	2390	+	0.000300469	Protein of unknown function (DUF668)	+	mRNA	3640.88	1.48554	0.330383	4.49643	6.91044e-06	0.000300469
contig_48327	pseudo9	3977640	3978775	1135	+	9.59547e-08	AtCXE20, CXE20 | carboxyesterase 20 |	+	mRNA	448.696	1.48422	0.238087	6.23392	4.54904e-10	9.59546e-08
contig_38355	pseudo8	1025242	1028165	2923	+	1.92694e-07	ATMPK4, MPK4 | MAP kinase 4 |	+	mRNA	7068.29	1.48356	0.242873	6.10835	1.00664e-09	1.92694e-07
contig_16881	pseudo4	6575223	6577904	2681	+	5.53117e-05	MEKK1, ATMEKK1, MAPKKK8, ARAKIN | MAPK/ERK kinase kinase 1 |	+	mRNA	3261.08	1.4819	0.301506	4.91501	8.87801e-07	5.53117e-05
contig_3323	pseudo1	6332254	6334499	2245	+	5.60719e-05	MLO8, ATMLO8 | Seven transmembrane MLO family protein |	+	mRNA	788.105	1.48121	0.301597	4.91122	9.05129e-07	5.60719e-05
contig_65827	pseudo12	7741043	7743125	2082	+	1.44816e-06	No description	+	mRNA	9324	1.48071	0.258904	5.71917	1.07049e-08	1.44816e-06
contig_66933	pseudo13	1626640	1628683	2043	+	0.000268235	CYP707A1 | cytochrome P450, family 707, subfamily A, polypeptide 1 | chr4	+	mRNA	2329.51	1.47901	0.326774	4.52611	6.00795e-06	0.000268235
contig_82393	pseudo15	4459846	4461876	2030	+	1.70273e-05	MEKK1, ATMEKK1, MAPKKK8, ARAKIN | MAPK/ERK kinase kinase 1 |	+	mRNA	2267.9	1.4786	0.285086	5.18651	2.14272e-07	1.70274e-05
contig_47178	pseudo9	2344888	2346530	1642	+	4.83359e-06	ENTH/VHS/GAT family protein	+	mRNA	2911.11	1.47827	0.270362	5.46775	4.55778e-08	4.83359e-06
contig_47176	pseudo9	2341556	2343144	1588	+	9.46219e-06	No description	+	mRNA	2906.7	1.47768	0.277923	5.31685	1.05579e-07	9.46219e-06
contig_46284	pseudo9	1031678	1033693	2015	+	0.000373038	CYP707A1 | cytochrome P450, family 707, subfamily A, polypeptide 1 | chr4	+	mRNA	4229.54	1.47656	0.332528	4.44041	8.97895e-06	0.000373038
contig_10454	pseudo3	2958961	2960413	1452	+	0.00073057	No description	+	mRNA	359.274	1.47639	0.346718	4.25819	2.06093e-05	0.00073057
contig_29585	pseudo7	309324	311097	1773	+	1.23437e-08	Protein kinase superfamily protein	+	mRNA	9102.73	1.4749	0.223885	6.58775	4.46552e-11	1.23437e-08
contig_51180	pseudo9	6362240	6364211	1971	+	6.61198e-08	No description	+	mRNA	6771.52	1.47395	0.233898	6.30167	2.94465e-10	6.61198e-08
contig_46351	pseudo9	1117860	1119865	2005	+	4.01684e-09	No description	+	mRNA	18649.5	1.47271	0.217022	6.78597	1.15308e-11	4.01684e-09
contig_15375	pseudo4	3206742	3209234	2492	+	3.79021e-09	No description	+	mRNA	18709.2	1.47256	0.216674	6.7962	1.07416e-11	3.79021e-09
contig_2734	pseudo1	5490413	5492162	1749	+	8.93204e-06	FER | Malectin/receptor-like protein kinase family protein |	+	mRNA	531.703	1.47213	0.276064	5.33255	9.68449e-08	8.93204e-06
contig_83352	pseudo15	5731512	5732643	1131	+	8.59294e-06	OXS3, ATOXS3 | oxidative stress 3 |	+	mRNA	2928.34	1.47179	0.275535	5.34159	9.21365e-08	8.59294e-06
contig_107975	pseudo19	7606043	7608393	2350	+	0.00063088	Protein kinase superfamily protein	+	mRNA	2804.33	1.4708	0.342175	4.2984	1.72038e-05	0.00063088
contig_73952	pseudo14	3000009	3000923	914	+	6.61181e-06	CAM5 | calmodulin 5 |	+	mRNA	9050.18	1.46931	0.27206	5.40069	6.6384e-08	6.61181e-06
contig_90360	pseudo16	4987099	4989128	2029	+	0.000348782	Protein of unknown function (DUF668)	+	mRNA	3695.08	1.46878	0.32947	4.45802	8.27212e-06	0.000348782
contig_17816	pseudo5	261675	263788	2113	+	0.000837675	Eukaryotic aspartyl protease family protein	+	mRNA	951.358	1.46805	0.347703	4.22214	2.41996e-05	0.000837675
contig_18769	pseudo5	2152919	2153698	779	+	0.000640422	RGLG2 | RING domain ligase2 |	+	mRNA	205.997	1.46781	0.34181	4.29422	1.75309e-05	0.000640422
contig_13245	pseudo3	7771643	7773247	1604	+	6.04699e-05	Nucleotide-sugar transporter family protein	+	mRNA	3490.27	1.46666	0.299751	4.89292	9.93498e-07	6.04699e-05
contig_101322	pseudo18	5542457	5543546	1089	+	1.04825e-05	catalytic LigB subunit of aromatic ring-opening dioxygenase family	+	mRNA	287.081	1.46491	0.276655	5.29507	1.18968e-07	1.04825e-05
contig_65159	pseudo12	6368961	6370356	1395	+	1.76333e-05	RING/FYVE/PHD zinc finger superfamily protein	+	mRNA	1502.38	1.46361	0.282608	5.17894	2.23154e-07	1.76333e-05
contig_99663	pseudo18	2277413	2281494	4081	+	5.56191e-05	ATRBOH F, ATRBOHF, RBOHAP108, RBOHF, RBOH F | respiratory burst oxidase protein F |	+	mRNA	2208.62	1.46256	0.29766	4.91352	8.94573e-07	5.56191e-05
contig_46197	pseudo9	903547	905349	1802	+	1.78163e-05	O-fucosyltransferase family protein	+	mRNA	1913.68	1.46221	0.282474	5.17643	2.26168e-07	1.78163e-05
contig_4851	pseudo2	1010521	1013152	2631	+	0.000405803	ATHSFA2, HSFA2 | heat shock transcription factor A2 |	+	mRNA	884.486	1.46186	0.330899	4.41784	9.96899e-06	0.000405803
contig_82967	pseudo15	5179489	5184261	4772	+	0.000398019	DCL2 | dicer-like 2 |	+	mRNA	3339.52	1.46081	0.330314	4.42249	9.75698e-06	0.000398019
contig_109531	pseudo20	1198237	1198816	579	+	0.000425343	SNAP33, ATSNAP33, SNP33, ATSNAP33B | soluble N-ethylmaleimide-sensitive factor adaptor protein 33 |	+	mRNA	340.697	1.46064	0.331628	4.40446	1.06048e-05	0.000425343
contig_18988	pseudo5	2592653	2594947	2294	+	0.00066709	Protein of unknown function (DUF668)	+	mRNA	2886.55	1.46037	0.341024	4.28231	1.84962e-05	0.00066709
contig_57508	pseudo11	1491766	1494486	2720	+	2.67437e-05	unknown protein; Has 25 Blast hits to 25 proteins in 9 species: Archae - 0; Bacteria - 0; Metazoa - 0; Fungi	+	mRNA	1153.42	1.46	0.287114	5.0851	3.67438e-07	2.67437e-05
contig_46279	pseudo9	1021328	1022515	1187	+	0.000300802	Cytochrome P450 superfamily protein chr5	+	mRNA	3648.98	1.45966	0.324653	4.49607	6.92204e-06	0.000300802
contig_65592	pseudo12	7266130	7269710	3580	+	5.14529e-06	EDR1, ATEDR1 | Protein kinase superfamily protein |	+	mRNA	2049.01	1.45961	0.26763	5.45382	4.92996e-08	5.14529e-06
contig_78146	pseudo14	8073222	8074192	970	+	0.000143252	No description	+	mRNA	6095.98	1.45833	0.311264	4.68519	2.79699e-06	0.000143252
contig_46745	pseudo9	1722969	1724375	1406	+	1.03166e-07	ADC2, SPE2, ATADC2 | arginine decarboxylase 2 |	+	mRNA	1484.94	1.45795	0.234398	6.21999	4.97177e-10	1.03166e-07
contig_20790	pseudo5	5330164	5332480	2316	+	1.45196e-06	KCS11 | 3-ketoacyl-CoA synthase 11 |	+	mRNA	3688.24	1.45774	0.254921	5.71842	1.07519e-08	1.45196e-06
contig_19030	pseudo5	2664811	2666776	1965	+	0.000178776	Glycolipid transfer protein (GLTP) family protein	+	mRNA	585.575	1.45602	0.314527	4.62923	3.67036e-06	0.000178776
contig_18990	pseudo5	2597153	2599853	2700	+	0.000607383	Protein of unknown function (DUF668)	+	mRNA	2917.73	1.45554	0.337728	4.30979	1.63409e-05	0.000607383
contig_92175	pseudo16	7170008	7172839	2831	+	0.000318368	ATHSFA2, HSFA2 | heat shock transcription factor A2 |	+	mRNA	1003.65	1.45344	0.324332	4.48134	7.41774e-06	0.000318368
contig_54466	pseudo10	3908202	3909289	1087	+	4.66317e-06	ERD4 | Early-responsive to dehydration stress protein (ERD4) |	+	mRNA	5242.91	1.45331	0.265404	5.47584	4.35446e-08	4.66317e-06
contig_55376	pseudo10	5847775	5849087	1312	+	0.000181058	HSP70, ATHSP70 | heat shock protein 70 |	+	mRNA	4542.3	1.45258	0.313999	4.62607	3.72668e-06	0.000181058
contig_10375	pseudo3	2803761	2806534	2773	+	0.00016569	No description	+	mRNA	1183.39	1.45197	0.312414	4.64759	3.35841e-06	0.00016569
contig_18126	pseudo5	897767	901292	3525	+	1.81838e-06	EDR1, ATEDR1 | Protein kinase superfamily protein |	+	mRNA	2049.14	1.45181	0.255852	5.67442	1.39162e-08	1.81838e-06
contig_68026	pseudo13	3541004	3542406	1402	+	6.54346e-05	ATGA2OX1, GA2OX1 | Arabidopsis thaliana gibberellin 2-oxidase 1 |	+	mRNA	310.095	1.45145	0.297901	4.87226	1.10327e-06	6.54346e-05
contig_94147	pseudo17	2799956	2802723	2767	+	1.06417e-05	hydroxyproline-rich glycoprotein family protein	+	mRNA	280.711	1.45091	0.274198	5.29146	1.21342e-07	1.06417e-05
contig_7578	pseudo2	5989005	5990880	1875	+	1.72989e-05	CIPK9, SnRK3.12, PKS6 | CBL-interacting protein kinase 9 |	+	mRNA	8412.17	1.45081	0.279913	5.18309	2.18245e-07	1.72989e-05
contig_46868	pseudo9	1915715	1917672	1957	+	8.69128e-05	CPK32, ATCPK32, CDPK32 | calcium-dependent protein kinase 32 |	+	mRNA	2438.48	1.45018	0.301859	4.80417	1.55394e-06	8.69128e-05
contig_63678	pseudo12	4085609	4088335	2726	+	4.39243e-05	MSH7, MSH6-2, ATMSH7 | MUTS homolog 7 |	+	mRNA	953.47	1.44906	0.291708	4.9675	6.78233e-07	4.39243e-05
contig_29945	pseudo7	773418	774720	1302	+	0.00087479	ATHSP23.6-MITO, HSP23.6-MITO | mitochondrion-localized small heat shock protein 23.6 |	+	mRNA	565.664	1.44841	0.344005	4.21044	2.54875e-05	0.00087479
contig_34323	pseudo7	5420478	5422014	1536	+	6.73593e-06	No description	+	mRNA	11466	1.44817	0.268411	5.39533	6.83986e-08	6.73593e-06
contig_27609	pseudo6	5554585	5556083	1498	+	0.000217094	No description	+	mRNA	227.524	1.44786	0.316038	4.58128	4.62149e-06	0.000217094
contig_54180	pseudo10	3248117	3250106	1989	+	7.51941e-08	alpha/beta-Hydrolases superfamily protein	+	mRNA	9348.06	1.4478	0.230546	6.27989	3.38805e-10	7.51941e-08
contig_46509	pseudo9	1346997	1349935	2938	+	2.97666e-05	No description	+	mRNA	1546.53	1.4478	0.286151	5.05955	4.20244e-07	2.97666e-05
contig_47179	pseudo9	2346631	2348013	1382	+	4.55807e-06	No description	+	mRNA	2451.4	1.44661	0.263962	5.48037	4.24441e-08	4.55807e-06
contig_105348	pseudo19	3764277	3765533	1256	+	5.55381e-06	No description	+	mRNA	10688	1.44655	0.265986	5.43845	5.37472e-08	5.55381e-06
contig_93746	pseudo17	1836780	1842778	5998	+	3.67619e-06	HSP70, ATHSP70 | heat shock protein 70 |	+	mRNA	3260.52	1.44634	0.261754	5.52558	3.28399e-08	3.67619e-06
contig_71455	pseudo13	8277732	8279840	2108	+	4.6945e-06	KCS11 | 3-ketoacyl-CoA synthase 11 |	+	mRNA	2418.67	1.44458	0.263902	5.47391	4.40211e-08	4.6945e-06
contig_40498	pseudo8	3734681	3736532	1851	+	0.000682452	RNA helicase family protein	+	mRNA	745.374	1.44453	0.337783	4.27651	1.89845e-05	0.000682452
contig_18142	pseudo5	926493	929230	2737	+	7.92261e-05	FAD7, FADD | fatty acid desaturase 7 |	+	mRNA	5271.81	1.44349	0.299151	4.82531	1.39788e-06	7.92261e-05
contig_78067	pseudo14	7932697	7934833	2136	+	3.50171e-05	GRX480, roxy19 | Thioredoxin superfamily protein |	+	mRNA	4110.79	1.44319	0.28744	5.02084	5.14469e-07	3.50171e-05
contig_16620	pseudo4	6069821	6072194	2373	+	0.000230935	DCL2 | dicer-like 2 |	+	mRNA	1660.92	1.44286	0.315998	4.56603	4.97043e-06	0.000230935
contig_29013	pseudo6	7819669	7822476	2807	+	0.000489657	ATHSFA2, HSFA2 | heat shock transcription factor A2 |	+	mRNA	1035.65	1.44228	0.330237	4.36742	1.25725e-05	0.000489657
contig_83243	pseudo15	5592115	5594144	2029	+	6.948e-05	ATMPK3, MPK3, ATMAPK3 | mitogen-activated protein kinase 3 |	+	mRNA	16149.3	1.44157	0.296724	4.85827	1.18418e-06	6.948e-05
contig_100173	pseudo18	3277184	3278819	1635	+	5.01292e-08	Leucine-rich repeat (LRR) family protein	+	mRNA	940.771	1.44103	0.226902	6.35088	2.14085e-10	5.01292e-08
contig_14989	pseudo4	2303578	2306509	2931	+	1.09644e-05	AIM1 | Enoyl-CoA hydratase/isomerase family |	+	mRNA	3634.07	1.44014	0.272562	5.28372	1.26586e-07	1.09644e-05
contig_9980	pseudo3	2060357	2064174	3817	+	0.000698149	FAR1 | FRS (FAR1 Related Sequences) transcription factor family |	+	mRNA	1851.78	1.43948	0.337058	4.27071	1.9485e-05	0.000698149
contig_11160	pseudo3	4224198	4225530	1332	+	1.56849e-08	ATGSTU8, GSTU8 | glutathione S-transferase TAU 8 |	+	mRNA	1164.64	1.4386	0.219724	6.5473	5.85863e-11	1.56849e-08
contig_99007	pseudo18	1300203	1302871	2668	+	2.20361e-06	CAD1 | MAC/Perforin domain-containing protein |	+	mRNA	1522.43	1.43775	0.255142	5.63508	1.74979e-08	2.20361e-06
contig_54394	pseudo10	3744982	3746421	1439	+	7.24443e-05	LOX4 | PLAT/LH2 domain-containing lipoxygenase family protein |	+	mRNA	5078.99	1.43661	0.296347	4.84772	1.24889e-06	7.24443e-05
contig_101227	pseudo18	5334501	5336408	1907	+	0.000599278	Haloacid dehalogenase-like hydrolase (HAD) superfamily protein	+	mRNA	14388.7	1.4364	0.332984	4.31373	1.60524e-05	0.000599278
contig_34317	pseudo7	5412584	5414143	1559	+	2.52769e-07	NAD(P)-linked oxidoreductase superfamily protein	+	mRNA	959.419	1.43639	0.237069	6.05897	1.37e-09	2.52769e-07
contig_69877	pseudo13	5882131	5882851	720	+	0.000486198	Cystathionine beta-synthase (CBS) family protein	+	mRNA	2733.94	1.43612	0.328676	4.3694	1.24588e-05	0.000486198
contig_99908	pseudo18	2706552	2709133	2581	+	3.22944e-05	alpha/beta-Hydrolases superfamily protein	+	mRNA	5588.4	1.43395	0.284448	5.04118	4.62681e-07	3.22944e-05
contig_75265	pseudo14	4901269	4902285	1016	+	4.13315e-05	PMSR1, ATMSRA1 | peptidemethionine sulfoxide reductase 1 |	+	mRNA	366.134	1.43297	0.287563	4.98314	6.25621e-07	4.13315e-05
contig_27611	pseudo6	5557930	5559374	1444	+	0.000371924	HIR1, ATHIR1 | SPFH/Band 7/PHB domain-containing membrane-associated protein family |	+	mRNA	267.205	1.43223	0.322489	4.44117	8.94728e-06	0.000371924
contig_47216	pseudo9	2409418	2411090	1672	+	7.32862e-09	Protein kinase superfamily protein	+	mRNA	8106.54	1.43217	0.214422	6.67921	2.40239e-11	7.32862e-09
contig_94180	pseudo17	2860968	2863104	2136	+	0.000244021	MLO8, ATMLO8 | Seven transmembrane MLO family protein |	+	mRNA	848.603	1.43201	0.314681	4.55066	5.34768e-06	0.000244021
contig_101297	pseudo18	5482883	5487611	4728	+	0.000386092	DCL2 | dicer-like 2 |	+	mRNA	3121.03	1.43159	0.323151	4.43009	9.41922e-06	0.000386092
contig_64767	pseudo12	5687481	5688850	1369	+	2.49285e-06	Protein with RING/U-box and TRAF-like domains	+	mRNA	403.036	1.43123	0.255266	5.60682	2.06078e-08	2.49285e-06
contig_62998	pseudo12	2816435	2818075	1640	+	2.38624e-06	SNARE associated Golgi protein family	+	mRNA	825.382	1.43044	0.254631	5.61769	1.93532e-08	2.38624e-06
contig_63377	pseudo12	3540290	3541489	1199	+	0.000126009	catalytic LigB subunit of aromatic ring-opening dioxygenase family	+	mRNA	1485.19	1.4274	0.302747	4.71483	2.41916e-06	0.000126009
contig_15199	pseudo4	2807998	2810207	2209	+	5.96088e-05	O-fucosyltransferase family protein	+	mRNA	2049.53	1.42575	0.291212	4.8959	9.78572e-07	5.96088e-05
contig_70801	pseudo13	7315254	7316208	954	+	2.92774e-05	Protein phosphatase 2C family protein	+	mRNA	3395.01	1.42469	0.28138	5.06324	4.12191e-07	2.92774e-05
contig_60423	pseudo11	6639123	6640295	1172	+	2.42373e-06	PMSR4 | peptide met sulfoxide reductase 4 |	+	mRNA	508.299	1.4245	0.25378	5.61312	1.98705e-08	2.42373e-06
contig_59796	pseudo11	5436627	5437830	1203	+	9.66578e-05	NAD(P)-linked oxidoreductase superfamily protein	+	mRNA	1086.69	1.42448	0.298183	4.77721	1.77741e-06	9.66578e-05
contig_83460	pseudo15	5871000	5872066	1066	+	0.000938424	No description	+	mRNA	554.499	1.42416	0.339829	4.19081	2.77964e-05	0.000938424
contig_33590	pseudo7	4308291	4310799	2508	+	0.000541123	Oligopeptide transporter OPT superfamily protein	+	mRNA	1502.94	1.42391	0.328006	4.34111	1.41767e-05	0.000541123
contig_58117	pseudo11	2687600	2692337	4737	+	4.2411e-10	MAP3KA | mitogen-activated protein kinase kinase kinase 3 |	+	mRNA	14121.9	1.42321	0.199155	7.14626	8.91767e-13	4.2411e-10
contig_46511	pseudo9	1350972	1353966	2994	+	4.85204e-05	No description	+	mRNA	1618.79	1.42284	0.28769	4.94575	7.58517e-07	4.85204e-05
contig_15201	pseudo4	2813105	2815434	2329	+	6.68005e-06	O-fucosyltransferase family protein	+	mRNA	765.39	1.42191	0.263455	5.39717	6.76999e-08	6.68005e-06
contig_70516	pseudo13	6890552	6891930	1378	+	4.88673e-09	No description	+	mRNA	5766.09	1.42189	0.210617	6.75104	1.46789e-11	4.88673e-09
contig_16464	pseudo4	5721752	5722900	1148	+	0.000110357	No description	+	mRNA	854.036	1.4203	0.299214	4.74678	2.06678e-06	0.000110357
contig_36452	pseudo7	7600665	7601691	1026	+	0.000547464	PLP1, PLA IVA, AtPLAIVA | Acyl transferase/acyl hydrolase/lysophospholipase superfamily protein |	+	mRNA	1276.57	1.41876	0.327071	4.33778	1.43928e-05	0.000547464
contig_19318	pseudo5	3169524	3170713	1189	+	0.000620731	UGT71B1 | UDP-glucosyl transferase 71B1 |	+	mRNA	93.6357	1.41769	0.329445	4.30327	1.68298e-05	0.000620731
contig_99098	pseudo18	1409710	1411270	1560	+	7.16685e-06	IQD24 | IQ-domain 24 |	+	mRNA	1100.05	1.41743	0.263376	5.38177	7.37567e-08	7.16685e-06
contig_107776	pseudo19	7306620	7308562	1942	+	1.44594e-08	Protein kinase superfamily protein	+	mRNA	7719.44	1.41715	0.216008	6.56064	5.35757e-11	1.44594e-08
contig_38137	pseudo8	698195	699087	892	+	0.000227964	Haloacid dehalogenase-like hydrolase (HAD) superfamily protein	+	mRNA	5276.93	1.416	0.309863	4.56977	4.88266e-06	0.000227964
contig_66841	pseudo13	1465521	1468811	3290	+	0.000103673	FRS3 | FAR1-related sequence 3 |	+	mRNA	1075.18	1.41443	0.297107	4.76068	1.92943e-06	0.000103673
contig_48387	pseudo9	4054418	4055645	1227	+	1.41421e-06	No description	+	mRNA	477.419	1.41413	0.247013	5.72491	1.0349e-08	1.41421e-06
contig_45030	pseudo8	8009042	8010178	1136	+	0.000858916	RNA helicase family protein	+	mRNA	332.345	1.41359	0.335366	4.21507	2.49702e-05	0.000858916
contig_66759	pseudo13	1298996	1300878	1882	+	0.000534915	FC1, FC-I, ATFC-I | ferrochelatase 1 |	+	mRNA	2379.06	1.41344	0.325364	4.34419	1.39791e-05	0.000534915
contig_41119	pseudo8	4375320	4375941	621	+	4.0925e-05	No description	+	mRNA	210.864	1.4129	0.283408	4.98538	6.184e-07	4.0925e-05
contig_63958	pseudo12	4572171	4573006	835	+	2.60266e-05	unknown protein; FUNCTIONS IN: molecular_function unknown; INVOLVED IN: biological_process unknown; LOCATED I	+	mRNA	312.744	1.4128	0.277482	5.09152	3.55206e-07	2.60266e-05
contig_104006	pseudo19	1918365	1919142	777	+	0.000846421	Reticulon family protein	+	mRNA	242.729	1.41176	0.334588	4.21939	2.44965e-05	0.000846421
contig_103092	pseudo19	463863	466936	3073	+	1.29664e-05	Target of Myb protein 1	+	mRNA	3567.77	1.41127	0.269	5.24638	1.55118e-07	1.29664e-05
contig_47115	pseudo9	2261330	2262860	1530	+	0.000208347	FAD7, FADD | fatty acid desaturase 7 |	+	mRNA	4149.64	1.41116	0.307366	4.59115	4.40808e-06	0.000208347
contig_9101	pseudo3	335487	337712	2225	+	0.000712313	HEMA1 | Glutamyl-tRNA reductase family protein |	+	mRNA	5973.69	1.41069	0.330769	4.26488	2.00012e-05	0.000712313
contig_30418	pseudo7	1338724	1340232	1508	+	2.36334e-06	Regulator of Vps4 activity in the MVB pathway protein	+	mRNA	1347.25	1.41029	0.250958	5.61963	1.91366e-08	2.36334e-06
contig_47431	pseudo9	2741914	2743245	1331	+	2.87294e-07	Integrin-linked protein kinase family	+	mRNA	1703.87	1.40944	0.233622	6.03298	1.60965e-09	2.87294e-07
contig_78273	pseudo14	8281529	8283356	1827	+	0.000123595	CIPK9, SnRK3.12, PKS6 | CBL-interacting protein kinase 9 |	+	mRNA	10754.3	1.40896	0.298509	4.71998	2.35869e-06	0.000123595
contig_45856	pseudo9	334412	335789	1377	+	9.72537e-07	No description	+	mRNA	3772.68	1.40802	0.242814	5.79875	6.68096e-09	9.72537e-07
contig_101628	pseudo18	6059359	6061177	1818	+	4.95618e-05	Protein kinase superfamily protein	+	mRNA	395.751	1.40796	0.284967	4.9408	7.78033e-07	4.95618e-05
contig_95630	pseudo17	5121661	5122934	1273	+	2.02547e-09	ERD15, LSR1, CID1 | dehydration-induced protein (ERD15) |	+	mRNA	6416.47	1.40756	0.203874	6.90409	5.0525e-12	2.02547e-09
contig_14044	pseudo4	853171	854372	1201	+	0.000963776	ATAUX2-11, IAA4 | AUX/IAA transcriptional regulator family protein |	+	mRNA	2885.13	1.40719	0.336354	4.18366	2.86858e-05	0.000963776
contig_20530	pseudo5	4977461	4979400	1939	+	0.000629694	UNE2 | Major facilitator superfamily protein |	+	mRNA	227.14	1.4066	0.327183	4.29912	1.71476e-05	0.000629694
contig_57163	pseudo11	744417	746529	2112	+	5.75789e-05	CYP707A1 | cytochrome P450, family 707, subfamily A, polypeptide 1 | chr4	+	mRNA	7694.55	1.40589	0.286629	4.90491	9.3472e-07	5.75789e-05
contig_75248	pseudo14	4879011	4881730	2719	+	0.00072898	ATHSFA2, HSFA2 | heat shock transcription factor A2 |	+	mRNA	949.293	1.40571	0.330074	4.25878	2.05549e-05	0.00072898
contig_102925	pseudo19	95551	100314	4763	+	4.3418e-10	MAP3KA | mitogen-activated protein kinase kinase kinase 3 |	+	mRNA	12386.6	1.40534	0.196767	7.14218	9.18611e-13	4.3418e-10
contig_44006	pseudo8	6646054	6647396	1342	+	0.000251541	Cystathionine beta-synthase (CBS) family protein	+	mRNA	4715.82	1.40494	0.309226	4.5434	5.5355e-06	0.000251541
contig_78068	pseudo14	7934934	7937119	2185	+	5.63142e-05	smr (Small MutS Related) domain-containing protein	+	mRNA	4317.15	1.40487	0.286121	4.91005	9.10512e-07	5.63142e-05
contig_65225	pseudo12	6506738	6512458	5720	+	6.85465e-05	FER | Malectin/receptor-like protein kinase family protein |	+	mRNA	7443.57	1.40379	0.288745	4.8617	1.16379e-06	6.85465e-05
contig_92081	pseudo16	6961117	6964514	3397	+	0.000910663	LOX3 | lipoxygenase 3 |	+	mRNA	10350.9	1.40351	0.334279	4.19862	2.68552e-05	0.000910663
contig_78199	pseudo14	8153615	8153929	314	+	0.000187087	ELI3-2, ELI3, ATCAD8, CAD-B2 | elicitor-activated gene 3-2 |	+	mRNA	308.232	1.40283	0.303803	4.61757	3.88253e-06	0.000187087
contig_67138	pseudo13	2008280	2009828	1548	+	1.36952e-06	Regulator of Vps4 activity in the MVB pathway protein	+	mRNA	1339.65	1.40261	0.244739	5.73106	9.98042e-09	1.36952e-06
contig_16814	pseudo4	6446548	6448624	2076	+	3.16056e-06	GORK | gated outwardly-rectifying K+ channel |	+	mRNA	3861.71	1.40244	0.252362	5.55727	2.74029e-08	3.16056e-06
contig_71912	pseudo14	502502	503915	1413	+	5.58822e-05	BEH4 | BES1/BZR1 homolog 4 |	+	mRNA	859.568	1.4023	0.285471	4.91224	9.00418e-07	5.58822e-05
contig_15458	pseudo4	3389178	3390236	1058	+	2.05242e-07	RAP2.12 | related to AP2 12 |	+	mRNA	3529.5	1.40158	0.229877	6.09708	1.08024e-09	2.05242e-07
contig_34314	pseudo7	5408718	5410356	1638	+	8.44487e-07	No description	+	mRNA	973.995	1.40135	0.240484	5.82722	5.63587e-09	8.44487e-07
contig_17741	pseudo5	102952	106467	3515	+	0.000152816	Leucine-rich repeat transmembrane protein kinase	+	mRNA	593.472	1.40033	0.299995	4.66786	3.04358e-06	0.000152816
contig_103060	pseudo19	398514	400722	2208	+	0.000501761	FC1, FC-I, ATFC-I | ferrochelatase 1 |	+	mRNA	2168.27	1.39939	0.320872	4.36119	1.29357e-05	0.000501761
contig_16200	pseudo4	5067219	5070095	2876	+	1.44594e-08	alpha/beta-Hydrolases superfamily protein	+	mRNA	2479.31	1.39869	0.213198	6.56049	5.3631e-11	1.44594e-08
contig_7455	pseudo2	5727498	5728150	652	+	0.000526732	UBQ11 | ubiquitin 11 |	+	mRNA	2400.04	1.39771	0.321452	4.34812	1.37309e-05	0.000526732
contig_65766	pseudo12	7624239	7625549	1310	+	7.28389e-05	catalytic LigB subunit of aromatic ring-opening dioxygenase family	+	mRNA	442.891	1.39722	0.288294	4.84649	1.25665e-06	7.28389e-05
contig_47430	pseudo9	2740873	2741813	940	+	6.08862e-07	No description	+	mRNA	1014.12	1.39696	0.237233	5.88853	3.89638e-09	6.08862e-07
contig_5277	pseudo2	1899876	1903028	3152	+	0.000487367	lectin protein kinase family protein	+	mRNA	1319.38	1.39547	0.319426	4.36866	1.2501e-05	0.000487367
contig_111162	pseudo20	3101660	3103302	1642	+	0.000352523	Cystathionine beta-synthase (CBS) family protein	+	mRNA	2967.49	1.39449	0.313039	4.45467	8.40229e-06	0.000352523
contig_93388	pseudo17	1130448	1132155	1707	+	1.70273e-05	Cystathionine beta-synthase (CBS) family protein	+	mRNA	3819.41	1.39372	0.26871	5.18671	2.14044e-07	1.70274e-05
contig_38068	pseudo8	597079	598289	1210	+	3.56856e-08	ATJ3, ATJ | DNAJ homologue 3 |	+	mRNA	4037.21	1.39343	0.217396	6.40963	1.45876e-10	3.56856e-08
contig_339	pseudo1	750748	751638	890	+	1.28068e-06	ERD4 | Early-responsive to dehydration stress protein (ERD4) |	+	mRNA	2494.8	1.3921	0.24232	5.74487	9.19907e-09	1.28068e-06
contig_58859	pseudo11	3875257	3876450	1193	+	0.000646883	A20/AN1-like zinc finger family protein	+	mRNA	4458.29	1.3911	0.32417	4.29125	1.77669e-05	0.000646883
contig_79551	pseudo15	1862138	1863805	1667	+	0.000467223	XXT5 | xyloglucan xylosyltransferase 5 |	+	mRNA	2823.91	1.39094	0.3176	4.37954	1.18928e-05	0.000467223
contig_47116	pseudo9	2262961	2264725	1764	+	0.000221809	FAD3 | fatty acid desaturase 3 |	+	mRNA	4541.23	1.39034	0.303841	4.57588	4.74215e-06	0.000221809
contig_46512	pseudo9	1354067	1357042	2975	+	6.0919e-05	Early-responsive to dehydration stress protein (ERD4)	+	mRNA	1599.99	1.39029	0.28426	4.89091	1.00371e-06	6.0919e-05
contig_27	pseudo1	51078	53546	2468	+	0.000793593	CAM6, ACAM-6 | calmodulin 6 |	+	mRNA	14134.6	1.39001	0.328068	4.23696	2.26566e-05	0.000793593
contig_47113	pseudo9	2258571	2260102	1531	+	0.000424854	FAD7, FADD | fatty acid desaturase 7 |	+	mRNA	3869.32	1.38919	0.315371	4.40494	1.05813e-05	0.000424854
contig_57281	pseudo11	988037	991713	3676	+	1.23299e-07	ATHSFA2, HSFA2 | heat shock transcription factor A2 |	+	mRNA	1336.75	1.38789	0.224326	6.18692	6.13523e-10	1.23299e-07
contig_18624	pseudo5	1865137	1866896	1759	+	2.42373e-06	Regulator of Vps4 activity in the MVB pathway protein	+	mRNA	1088.64	1.38641	0.24701	5.61278	1.99105e-08	2.42373e-06
contig_16813	pseudo4	6444483	6446447	1964	+	4.44122e-08	Integrin-linked protein kinase family	+	mRNA	3866.41	1.38558	0.217371	6.37424	1.83869e-10	4.44122e-08
contig_73951	pseudo14	2999216	2999908	692	+	7.08505e-06	CAM7 | calmodulin 7 |	+	mRNA	17931.9	1.38507	0.257231	5.38452	7.26373e-08	7.08505e-06
contig_27131	pseudo6	4762642	4763643	1001	+	3.05419e-05	CAM7 | calmodulin 7 |	+	mRNA	7964.66	1.38404	0.273866	5.05372	4.33276e-07	3.05419e-05
contig_87318	pseudo16	1119066	1120395	1329	+	1.54941e-05	Cystathionine beta-synthase (CBS) family protein	+	mRNA	3852.61	1.38347	0.265549	5.20984	1.88999e-07	1.54941e-05
contig_66758	pseudo13	1296895	1298895	2000	+	0.000874962	No description	+	mRNA	1368.73	1.3832	0.328538	4.21018	2.55167e-05	0.000874962
contig_16812	pseudo4	6442250	6444382	2132	+	1.91182e-06	AGC (cAMP-dependent, cGMP-dependent and protein kinase C) kinase family protein	+	mRNA	3782.23	1.38254	0.24409	5.66408	1.47814e-08	1.91182e-06
contig_78272	pseudo14	8279639	8281428	1789	+	0.000261133	SNRK2-10, SNRK2.10, SRK2B | SNF1-related protein kinase 2.10 |	+	mRNA	9755.57	1.38154	0.304753	4.5333	5.80703e-06	0.000261133
contig_66757	pseudo13	1294811	1296794	1983	+	0.000707332	FC1, FC-I, ATFC-I | ferrochelatase 1 |	+	mRNA	2486.67	1.37848	0.323059	4.26694	1.98173e-05	0.000707332
contig_82330	pseudo15	4374279	4376759	2480	+	0.000217987	ATPLC2, PLC2 | phospholipase C 2 |	+	mRNA	4806.37	1.37564	0.300339	4.58029	4.64334e-06	0.000217987
contig_100474	pseudo18	3770188	3772636	2448	+	0.000384542	ATARFA1F, ARFA1F | ADP-ribosylation factor A1F |	+	mRNA	9402.52	1.37466	0.310192	4.43165	9.35126e-06	0.000384542
contig_8164	pseudo2	7177878	7181718	3840	+	1.39022e-05	ATRBOH F, ATRBOHF, RBOHAP108, RBOHF, RBOH F | respiratory burst oxidase protein F |	+	mRNA	1482.09	1.37333	0.262481	5.23211	1.67584e-07	1.39022e-05
contig_45778	pseudo9	208382	209320	938	+	3.14022e-05	No description	+	mRNA	2782.04	1.37294	0.272001	5.04758	4.47437e-07	3.14022e-05
contig_78591	pseudo15	434649	435764	1115	+	0.000983909	ELI3-1, ELI3, ATCAD7, CAD7 | elicitor-activated gene 3-1 |	+	mRNA	3761.27	1.37273	0.328573	4.17786	2.94264e-05	0.000983909
contig_1939	pseudo1	4148183	4149933	1750	+	2.16445e-05	CAM1, TCH1, ACAM-1 | calmodulin 1 |	+	mRNA	12470.5	1.37265	0.267342	5.13446	2.82962e-07	2.16445e-05
contig_37900	pseudo8	354197	355118	921	+	5.82619e-08	ERD15 | dehydration-induced protein (ERD15) |	+	mRNA	7225.32	1.37198	0.2169	6.32537	2.52621e-10	5.82619e-08
contig_9330	pseudo3	725687	727139	1452	+	1.36942e-07	ERD15 | dehydration-induced protein (ERD15) |	+	mRNA	10722.9	1.37158	0.222345	6.16869	6.88562e-10	1.36942e-07
contig_60422	pseudo11	6637893	6639022	1129	+	6.61e-06	PMSR1, ATMSRA1 | peptidemethionine sulfoxide reductase 1 |	+	mRNA	580.578	1.37149	0.253926	5.40116	6.62131e-08	6.61e-06
contig_18816	pseudo5	2251031	2255298	4267	+	0.000587165	DCL2 | dicer-like 2 |	+	mRNA	3301.2	1.36892	0.316968	4.31881	1.56876e-05	0.000587165
contig_68140	pseudo13	3714133	3715651	1518	+	3.33227e-05	Calcium-dependent ARF-type GTPase activating protein family	+	mRNA	501.642	1.36882	0.271983	5.03275	4.83505e-07	3.33227e-05
contig_4297	pseudo1	8095155	8098134	2979	+	1.42843e-06	unknown protein; FUNCTIONS IN: molecular_function unknown; INVOLVED IN: biological_process unknown; LOCATED I	+	mRNA	2580.06	1.36863	0.239171	5.7224	1.0503e-08	1.42843e-06
contig_2041	pseudo1	4338563	4342950	4387	+	0.000700353	disease resistance protein (TIR-NBS-LRR class), putative	+	mRNA	710.744	1.36827	0.320454	4.2698	1.95648e-05	0.000700353
contig_83803	pseudo15	6255787	6257081	1294	+	8.90908e-05	VPS2.3 | vacuolar protein sorting-associated protein 2.3 |	+	mRNA	2694.09	1.36821	0.285142	4.79834	1.59986e-06	8.90908e-05
contig_76519	pseudo14	6121666	6122167	501	+	0.000247296	atnudt17, NUDT17 | nudix hydrolase homolog 17 |	+	mRNA	723.04	1.36797	0.300819	4.54748	5.42914e-06	0.000247296
contig_16185	pseudo4	5041080	5042810	1730	+	4.58193e-08	GBF3 | G-box binding factor 3 |	+	mRNA	2875.5	1.36789	0.214822	6.36754	1.92088e-10	4.58192e-08
contig_47678	pseudo9	3067496	3069455	1959	+	3.23834e-09	Protein of unknown function DUF92, transmembrane	+	mRNA	723.455	1.36697	0.20027	6.82562	8.75467e-12	3.23834e-09
contig_111968	pseudo20	4165155	4166328	1173	+	2.68842e-05	NAD(P)-linked oxidoreductase superfamily protein	+	mRNA	1173.28	1.36685	0.268887	5.08338	3.70774e-07	2.68842e-05
contig_103206	pseudo19	693060	694469	1409	+	2.77397e-07	RNA-binding (RRM/RBD/RNP motifs) family protein	+	mRNA	1535.41	1.36541	0.22607	6.03977	1.54333e-09	2.77397e-07
contig_78275	pseudo14	8285413	8287372	1959	+	0.000350474	CIPK3 | CBL-interacting protein kinase 3 |	+	mRNA	10022.2	1.36515	0.306335	4.4564	8.33463e-06	0.000350474
contig_46774	pseudo9	1762840	1763847	1007	+	0.000245885	catalytic LigB subunit of aromatic ring-opening dioxygenase family	+	mRNA	1621.41	1.36492	0.300062	4.54881	5.39496e-06	0.000245885
contig_52027	pseudo9	7965932	7968324	2392	+	0.00075785	FC1, FC-I, ATFC-I | ferrochelatase 1 |	+	mRNA	2332.1	1.36411	0.321077	4.24853	2.15174e-05	0.00075785
contig_60722	pseudo11	7165312	7166160	848	+	0.00078503	Calcium-binding EF-hand family protein	+	mRNA	6476.37	1.36332	0.321567	4.23961	2.23913e-05	0.00078503
contig_95629	pseudo17	5120176	5121560	1384	+	7.37647e-08	No description	+	mRNA	4073.65	1.36304	0.21693	6.28333	3.31401e-10	7.37647e-08
contig_45819	pseudo9	269332	272433	3101	+	9.12951e-05	EICBP.B, CAMTA1 | ethylene induced calmodulin binding protein |	+	mRNA	2220.77	1.36294	0.284412	4.79213	1.65018e-06	9.12951e-05
contig_89330	pseudo16	3622230	3623519	1289	+	5.17181e-06	Cystathionine beta-synthase (CBS) family protein	+	mRNA	4746.14	1.3591	0.249269	5.45233	4.97127e-08	5.17181e-06
contig_34793	pseudo7	6050524	6052280	1756	+	3.13059e-06	GBF3 | G-box binding factor 3 |	+	mRNA	3472.28	1.35734	0.244117	5.56022	2.69438e-08	3.13059e-06
contig_73267	pseudo14	1843982	1845956	1974	+	2.91392e-05	Target of Myb protein 1	+	mRNA	3818.9	1.3573	0.267993	5.06467	4.09104e-07	2.91392e-05
contig_15862	pseudo4	4322435	4324032	1597	+	7.86797e-05	BEH4 | BES1/BZR1 homolog 4 |	+	mRNA	494.906	1.35707	0.281125	4.82728	1.38413e-06	7.86797e-05
contig_3871	pseudo1	7092382	7094507	2125	+	0.000118944	CAM7 | calmodulin 7 |	+	mRNA	26958.3	1.35639	0.286795	4.72948	2.2509e-06	0.000118944
contig_12987	pseudo3	7231038	7233619	2581	+	6.75509e-05	Target of Myb protein 1	+	mRNA	4171.6	1.3561	0.278744	4.86506	1.14424e-06	6.75509e-05
contig_65045	pseudo12	6135274	6136713	1439	+	0.000486198	ELI3-2, ELI3, ATCAD8, CAD-B2 | elicitor-activated gene 3-2 |	+	mRNA	3720.89	1.3554	0.310211	4.3693	1.24647e-05	0.000486198
contig_6883	pseudo2	4530853	4532231	1378	+	0.000117178	No description	+	mRNA	46570	1.35342	0.285965	4.7328	2.21444e-06	0.000117178
contig_82181	pseudo15	4205219	4206533	1314	+	0.000112778	Cystathionine beta-synthase (CBS) family protein	+	mRNA	2355.25	1.35324	0.285402	4.74153	2.12115e-06	0.000112778
contig_15890	pseudo4	4384969	4386415	1446	+	0.00056575	catalytic LigB subunit of aromatic ring-opening dioxygenase family	+	mRNA	1628.87	1.35174	0.31225	4.32903	1.4977e-05	0.00056575
contig_59707	pseudo11	5246556	5247908	1352	+	5.58822e-05	KCS11 | 3-ketoacyl-CoA synthase 11 |	+	mRNA	917.061	1.35165	0.275163	4.9122	9.00608e-07	5.58822e-05
contig_46775	pseudo9	1763948	1765734	1786	+	0.000666357	No description	+	mRNA	1610.09	1.35159	0.31558	4.28287	1.84497e-05	0.000666357
contig_50922	pseudo9	5845032	5846160	1128	+	6.6532e-06	ATARFA1F, ARFA1F | ADP-ribosylation factor A1F |	+	mRNA	5234.5	1.35059	0.250163	5.39883	6.70762e-08	6.6532e-06
contig_62353	pseudo12	1479269	1480540	1271	+	7.36728e-06	Cystathionine beta-synthase (CBS) family protein	+	mRNA	6253.24	1.34943	0.251025	5.37567	7.63005e-08	7.36728e-06
contig_78274	pseudo14	8283457	8285312	1855	+	0.000466375	MPK12 | mitogen-activated protein kinase 12 |	+	mRNA	10503.7	1.34835	0.307832	4.38016	1.1859e-05	0.000466375
contig_56770	pseudo10	8179114	8181568	2454	+	0.000506391	CNBT1, CNGC20, ATCNGC20 | cyclic nucleotide-binding transporter 1 |	+	mRNA	665.176	1.34626	0.308872	4.35863	1.30882e-05	0.000506391
contig_62358	pseudo12	1491364	1492516	1152	+	7.08508e-06	ATBZIP53, BZIP53 | basic region/leucine zipper motif 53 |	+	mRNA	2565.92	1.34606	0.249997	5.38429	7.27301e-08	7.08508e-06
contig_8145	pseudo2	7144640	7146233	1593	+	0.00061846	30S ribosomal protein, putative	+	mRNA	4965.1	1.34556	0.312592	4.30452	1.6735e-05	0.00061846
contig_17225	pseudo4	7374173	7376165	1992	+	7.36046e-05	Late embryogenesis abundant (LEA) hydroxyproline-rich glycoprotein family	+	mRNA	2315.47	1.34355	0.277383	4.84366	1.27466e-06	7.36046e-05
contig_105033	pseudo19	3233835	3237049	3214	+	0.000131249	ERD4 | Early-responsive to dehydration stress protein (ERD4) |	+	mRNA	14572.4	1.34212	0.285212	4.70569	2.53005e-06	0.000131249
contig_13060	pseudo3	7389009	7391216	2207	+	0.000317405	ERD15, LSR1, CID1 | dehydration-induced protein (ERD15) |	+	mRNA	7583.08	1.33981	0.298924	4.4821	7.39115e-06	0.000317405
contig_46987	pseudo9	2068959	2070410	1451	+	5.82022e-07	GBF3 | G-box binding factor 3 |	+	mRNA	2289.66	1.338	0.226842	5.89836	3.67142e-09	5.82022e-07
contig_47502	pseudo9	2827794	2829686	1892	+	4.14048e-06	MAP3KA | mitogen-activated protein kinase kinase kinase 3 |	+	mRNA	5915.93	1.33732	0.243089	5.50135	3.76904e-08	4.14048e-06
contig_45818	pseudo9	266295	269231	2936	+	5.53117e-05	Calmodulin-binding transcription activator protein with CG-1 and Ankyrin domains	+	mRNA	1873.89	1.3369	0.271998	4.91511	8.87346e-07	5.53117e-05
contig_91855	pseudo16	6549307	6553788	4481	+	4.55985e-06	calmodulin binding	+	mRNA	2999.57	1.33656	0.243895	5.48005	4.25203e-08	4.55985e-06
contig_60727	pseudo11	7172333	7174533	2200	+	0.000490289	Protein kinase superfamily protein	+	mRNA	629.627	1.33591	0.305917	4.36691	1.26016e-05	0.000490289
contig_8204	pseudo2	7245645	7249257	3612	+	5.52713e-05	SNF7.1 | SNF7 family protein |	+	mRNA	1324.25	1.3351	0.271613	4.91547	8.8571e-07	5.52713e-05
contig_21755	pseudo5	6438992	6440190	1198	+	1.29584e-05	INVOLVED IN: 10-formyltetrahydrofolate biosynthetic process, folic acid and derivative biosynthetic process;	+	mRNA	5414.86	1.3351	0.254464	5.24669	1.54853e-07	1.29584e-05
contig_99927	pseudo18	2751835	2753081	1246	+	1.07951e-05	Cystathionine beta-synthase (CBS) family protein	+	mRNA	4914.8	1.33455	0.252413	5.28719	1.24209e-07	1.07951e-05
contig_73268	pseudo14	1846057	1848125	2068	+	7.79516e-05	ENTH/VHS/GAT family protein	+	mRNA	3830.35	1.33394	0.276186	4.82987	1.36623e-06	7.79516e-05
contig_88344	pseudo16	2481863	2483411	1548	+	7.98163e-07	Protein kinase superfamily protein	+	mRNA	539.619	1.33333	0.228403	5.83761	5.29545e-09	7.98163e-07
contig_55369	pseudo10	5836501	5837604	1103	+	2.90376e-05	alpha/beta-Hydrolases superfamily protein	+	mRNA	243.307	1.33124	0.262795	5.06569	4.06918e-07	2.90376e-05
contig_98857	pseudo18	1085991	1086581	590	+	1.07515e-05	EXGT-A4, XTH5 | xyloglucan endotransglucosylase/hydrolase 5 |	+	mRNA	548.265	1.3299	0.251487	5.28814	1.23566e-07	1.07515e-05
contig_101688	pseudo18	6148579	6151203	2624	+	9.44549e-05	ERD4 | Early-responsive to dehydration stress protein (ERD4) |	+	mRNA	14144.9	1.32968	0.27796	4.78371	1.72086e-06	9.44549e-05
contig_48084	pseudo9	3633489	3635020	1531	+	8.86593e-05	UDP-Glycosyltransferase superfamily protein	+	mRNA	178.168	1.32934	0.276977	4.79946	1.59096e-06	8.86593e-05
contig_75560	pseudo14	5250835	5251841	1006	+	9.68821e-05	PYE | basic helix-loop-helix (bHLH) DNA-binding superfamily protein |	+	mRNA	589.613	1.32921	0.278301	4.77617	1.78665e-06	9.68821e-05
contig_95669	pseudo17	5193372	5195913	2541	+	0.000808747	O-fucosyltransferase family protein	+	mRNA	2542.68	1.32812	0.313883	4.23127	2.32371e-05	0.000808747
contig_11559	pseudo3	4844522	4845673	1151	+	6.78602e-09	ATJ3, ATJ | DNAJ homologue 3 |	+	mRNA	7264.66	1.3272	0.198249	6.69461	2.16248e-11	6.78602e-09
contig_70812	pseudo13	7334168	7336286	2118	+	4.41831e-05	Protein kinase superfamily protein	+	mRNA	484.459	1.32704	0.267231	4.96591	6.83788e-07	4.41831e-05
contig_58740	pseudo11	3694004	3695352	1348	+	0.000670826	B-cell receptor-associated 31-like	+	mRNA	1157.85	1.32655	0.309871	4.28096	1.86085e-05	0.000670826
contig_71701	pseudo14	250324	250931	607	+	0.000273774	unknown protein; FUNCTIONS IN: molecular_function unknown; INVOLVED IN: biological_process unknown; LOCATED I	+	mRNA	237.875	1.32607	0.293349	4.52043	6.17135e-06	0.000273774
contig_8198	pseudo2	7236519	7237757	1238	+	1.63276e-07	PLSP1 | plastidic type i signal peptidase 1 |	+	mRNA	705.847	1.32585	0.216008	6.13796	8.35902e-10	1.63276e-07
contig_16186	pseudo4	5042911	5044441	1530	+	1.61452e-07	No description	+	mRNA	2420.35	1.32575	0.2159	6.14055	8.22347e-10	1.61452e-07
contig_63778	pseudo12	4280161	4281819	1658	+	0.00044719	UPM1 | urophorphyrin methylase 1 |	+	mRNA	136.062	1.32544	0.301838	4.39122	1.12719e-05	0.00044719
contig_47609	pseudo9	2975081	2976491	1410	+	6.35496e-08	ABIL2 | ABL interactor-like protein 2 |	+	mRNA	642.938	1.3224	0.209585	6.30963	2.79698e-10	6.35496e-08
contig_95062	pseudo17	4362340	4363896	1556	+	9.13309e-05	unknown protein; BEST Arabidopsis thaliana protein match is: unknown protein (TAIR:AT1G16520.1); Has 30201 Bl	+	mRNA	517.886	1.32231	0.275947	4.79191	1.65202e-06	9.13309e-05
contig_57054	pseudo11	508533	514231	5698	+	4.66655e-05	GYF domain-containing protein	+	mRNA	3985.28	1.32217	0.266885	4.95408	7.2674e-07	4.66655e-05
contig_57402	pseudo11	1270374	1272016	1642	+	1.41421e-06	ABIL2 | ABL interactor-like protein 2 |	+	mRNA	750.958	1.32148	0.230839	5.7247	1.03615e-08	1.41421e-06
contig_33714	pseudo7	4502556	4505206	2650	+	4.36862e-05	Protein kinase superfamily protein	+	mRNA	1777.12	1.32086	0.265788	4.96959	6.70962e-07	4.36862e-05
contig_82390	pseudo15	4455101	4456588	1487	+	0.000112778	CNI1, ATL31 | carbon/nitrogen insensitive 1 |	+	mRNA	1636.55	1.32021	0.278451	4.74126	2.12394e-06	0.000112778
contig_12837	pseudo3	6915829	6917197	1368	+	2.54981e-05	AtCXE20, CXE20 | carboxyesterase 20 |	+	mRNA	474.977	1.31908	0.258838	5.09613	3.46662e-07	2.54981e-05
contig_83801	pseudo15	6251864	6253645	1781	+	4.21587e-05	GBF3 | G-box binding factor 3 |	+	mRNA	3346.73	1.31833	0.264833	4.97797	6.42548e-07	4.21587e-05
contig_28808	pseudo6	7492995	7496742	3747	+	7.16658e-05	ckl4 | casein kinase I-like 4 |	+	mRNA	16169.7	1.31781	0.271679	4.85062	1.23079e-06	7.16658e-05
contig_67635	pseudo13	2890560	2891584	1024	+	0.000411306	Late embryogenesis abundant (LEA) hydroxyproline-rich glycoprotein family	+	mRNA	2522.57	1.31609	0.298161	4.41401	1.01471e-05	0.000411306
contig_23822	pseudo6	1232538	1233146	608	+	5.07193e-05	Protein kinase superfamily protein	+	mRNA	1130.93	1.31599	0.266645	4.93536	8.00023e-07	5.07193e-05
contig_103899	pseudo19	1742744	1744329	1585	+	2.345e-05	Cystathionine beta-synthase (CBS) family protein	+	mRNA	3736.42	1.3154	0.257097	5.11637	3.11466e-07	2.345e-05
contig_90226	pseudo16	4850657	4852351	1694	+	0.000818458	RmlC-like cupins superfamily protein	+	mRNA	1501.48	1.31495	0.310996	4.22818	2.35589e-05	0.000818458
contig_53600	pseudo10	2135531	2137145	1614	+	0.000150755	WRKY22, AtWRKY22 | WRKY family transcription factor |	+	mRNA	414.744	1.31356	0.28118	4.67159	2.98875e-06	0.000150755
contig_93263	pseudo17	897562	899271	1709	+	3.52853e-05	TWD1, UCU2, FKBP42, ATFKBP42 | FKBP-type peptidyl-prolyl cis-trans isomerase family protein |	+	mRNA	926.399	1.3128	0.261565	5.01902	5.19355e-07	3.52853e-05
contig_5530	pseudo2	2404716	2406952	2236	+	0.000796794	SNAP33, ATSNAP33, SNP33, ATSNAP33B | soluble N-ethylmaleimide-sensitive factor adaptor protein 33 |	+	mRNA	2528.66	1.31161	0.309667	4.23554	2.28e-05	0.000796794
contig_46787	pseudo9	1786353	1789162	2809	+	0.000190165	Protein of unknown function (DUF1423)	+	mRNA	3884.64	1.31057	0.284087	4.61327	3.96391e-06	0.000190165
contig_7583	pseudo2	5999938	6001120	1182	+	2.36557e-05	No description	+	mRNA	546.258	1.31056	0.256251	5.11435	3.14816e-07	2.36557e-05
contig_15200	pseudo4	2810308	2813004	2696	+	0.000607514	No description	+	mRNA	1618.11	1.31034	0.304049	4.30964	1.63524e-05	0.000607514
contig_65046	pseudo12	6136814	6138305	1491	+	0.000588785	HOT5, ADH2, GSNOR, ATGSNOR1, PAR2 | GroES-like zinc-binding dehydrogenase family protein |	+	mRNA	2598.93	1.30938	0.303233	4.31806	1.57406e-05	0.000588785
contig_78278	pseudo14	8294307	8299970	5663	+	8.02007e-05	GYF domain-containing protein	+	mRNA	4600.02	1.3081	0.271253	4.82243	1.41822e-06	8.02007e-05
contig_87048	pseudo16	656753	660408	3655	+	0.00033468	IQD13 | IQ-domain 13 |	+	mRNA	7654.37	1.308	0.292729	4.46828	7.88521e-06	0.00033468
contig_89110	pseudo16	3293601	3294950	1349	+	3.27882e-10	ATJ3, ATJ | DNAJ homologue 3 |	+	mRNA	3960.24	1.30563	0.181695	7.18583	6.68019e-13	3.27882e-10
contig_93869	pseudo17	2152423	2156542	4119	+	2.16115e-06	RPK2, TOAD2, CLI1 | receptor-like protein kinase 2 |	+	mRNA	4013.61	1.30516	0.231441	5.63928	1.7076e-08	2.16115e-06
contig_102478	pseudo18	7604331	7606112	1781	+	5.41953e-07	Protein of unknown function (DUF677)	+	mRNA	674.734	1.30452	0.220585	5.91391	3.3408e-09	5.41953e-07
contig_143	pseudo1	317578	321051	3473	+	9.68821e-05	ATPME1, PME1 | pectin methylesterase 1 |	+	mRNA	9350.33	1.30231	0.27268	4.77597	1.7884e-06	9.68821e-05
contig_22589	pseudo5	7619374	7621902	2528	+	5.45592e-05	MAPKKK20 | mitogen-activated protein kinase kinase kinase 20 |	+	mRNA	6803.38	1.30209	0.264733	4.91849	8.7216e-07	5.45592e-05
contig_33146	pseudo7	3558166	3559907	1741	+	2.15589e-07	Integrin-linked protein kinase family	+	mRNA	2687.93	1.30206	0.213873	6.08802	1.14314e-09	2.15589e-07
contig_65372	pseudo12	6815519	6817536	2017	+	5.72965e-05	GBF3 | G-box binding factor 3 |	+	mRNA	3486.46	1.3016	0.265292	4.90629	9.28141e-07	5.72965e-05
contig_9320	pseudo3	705469	708001	2532	+	0.000813818	CAM7 | calmodulin 7 |	+	mRNA	22024.7	1.30091	0.30756	4.22977	2.33934e-05	0.000813818
contig_16922	pseudo4	6667271	6669001	1730	+	1.96199e-05	LOL3, ATMCPB1, MCP1B, ATMC1, MC1 | metacaspase 1 |	+	mRNA	1358.56	1.30016	0.252222	5.15484	2.53854e-07	1.96199e-05
contig_9794	pseudo3	1678353	1679634	1281	+	0.00090841	catalytic LigB subunit of aromatic ring-opening dioxygenase family	+	mRNA	1311.11	1.29898	0.309319	4.19948	2.6753e-05	0.00090841
contig_47486	pseudo9	2807849	2809783	1934	+	3.98806e-06	LOL3, ATMCPB1, MCP1B, ATMC1, MC1 | metacaspase 1 |	+	mRNA	1240.28	1.29823	0.235647	5.50922	3.60425e-08	3.98806e-06
contig_102864	pseudo18	8309362	8310570	1208	+	9.58521e-05	ERD15 | dehydration-induced protein (ERD15) |	+	mRNA	13531.3	1.29774	0.271529	4.77939	1.75826e-06	9.58521e-05
contig_54254	pseudo10	3425340	3427523	2183	+	1.9523e-05	Protein phosphatase 2C family protein	+	mRNA	3212.06	1.29767	0.251669	5.15627	2.51913e-07	1.9523e-05
contig_15329	pseudo4	3093429	3094954	1525	+	0.000479462	ATTSPO, TSPO | TSPO(outer membrane tryptophan-rich sensory protein)-related |	+	mRNA	7351.24	1.29701	0.296616	4.37268	1.22732e-05	0.000479462
contig_100871	pseudo18	4691744	4693141	1397	+	5.65102e-08	AtPP2-A15, PP2-A15 | phloem protein 2-A15 |	+	mRNA	871.788	1.29573	0.204664	6.33102	2.4355e-10	5.65102e-08
contig_94263	pseudo17	3008849	3012346	3497	+	0.000146198	ATTPS6, TPS6 | UDP-Glycosyltransferase / trehalose-phosphatase family protein |	+	mRNA	1886.6	1.2949	0.276724	4.67938	2.87741e-06	0.000146198
contig_40192	pseudo8	3355676	3357359	1683	+	0.000905726	F-box family protein	+	mRNA	313.429	1.29457	0.308206	4.20035	2.66505e-05	0.000905726
contig_11335	pseudo3	4516874	4518927	2053	+	0.00028885	Uncharacterized conserved protein (DUF2215)	+	mRNA	1182.24	1.29389	0.287097	4.50678	6.58179e-06	0.00028885
contig_33759	pseudo7	4572825	4574183	1358	+	1.04899e-08	ATJ3, ATJ | DNAJ homologue 3 |	+	mRNA	5748.19	1.29357	0.1955	6.61676	3.67159e-11	1.04899e-08
contig_15603	pseudo4	3738807	3742532	3725	+	0.000998199	LOX3 | lipoxygenase 3 |	+	mRNA	9399.43	1.29325	0.309865	4.17359	2.99842e-05	0.000998199
contig_105371	pseudo19	3804806	3807243	2437	+	0.000547464	IQD13 | IQ-domain 13 |	+	mRNA	6086.02	1.29152	0.297731	4.33788	1.43867e-05	0.000547464
contig_15155	pseudo4	2699211	2700652	1441	+	0.000701869	NAD(P)-linked oxidoreductase superfamily protein	+	mRNA	1105.28	1.2901	0.302202	4.26901	1.96346e-05	0.000701869
contig_83181	pseudo15	5522340	5523469	1129	+	1.21329e-08	ATJ3, ATJ | DNAJ homologue 3 |	+	mRNA	7710.66	1.28875	0.19552	6.59138	4.35759e-11	1.21329e-08
contig_73857	pseudo14	2853071	2855487	2416	+	0.000412075	IQD13 | IQ-domain 13 |	+	mRNA	5968.94	1.28804	0.291856	4.41327	1.01819e-05	0.000412075
contig_82532	pseudo15	4646624	4647870	1246	+	0.000757995	ATTPS6, TPS6 | UDP-Glycosyltransferase / trehalose-phosphatase family protein |	+	mRNA	291.281	1.28772	0.303107	4.24839	2.15314e-05	0.000757995
contig_104302	pseudo19	2392292	2393917	1625	+	0.000803379	JAZ2, TIFY10B | TIFY domain/Divergent CCT motif family protein |	+	mRNA	16198.5	1.28765	0.304174	4.23328	2.30304e-05	0.000803379
contig_89478	pseudo16	3835451	3836447	996	+	3.19722e-06	MAP3KA | mitogen-activated protein kinase kinase kinase 3 |	+	mRNA	3555.95	1.28666	0.231662	5.55402	2.79171e-08	3.19722e-06
contig_60492	pseudo11	6759693	6761341	1648	+	0.000189066	F-box and associated interaction domains-containing protein	+	mRNA	251.509	1.28606	0.278678	4.61487	3.93348e-06	0.000189066
contig_9650	pseudo3	1404365	1408194	3829	+	2.17883e-05	RPK2, TOAD2, CLI1 | receptor-like protein kinase 2 |	+	mRNA	3701.23	1.28553	0.250443	5.13302	2.85127e-07	2.17883e-05
contig_56279	pseudo10	7300946	7303923	2977	+	2.59629e-05	transmembrane protein-related	+	mRNA	570.793	1.28417	0.252185	5.09216	3.53999e-07	2.59629e-05
contig_16066	pseudo4	4774654	4776221	1567	+	0.00073866	VPS2.3 | vacuolar protein sorting-associated protein 2.3 |	+	mRNA	1344.7	1.28311	0.301531	4.25531	2.08761e-05	0.00073866
contig_60925	pseudo11	7502581	7503335	754	+	1.0995e-05	FUNCTIONS IN: molecular_function unknown; INVOLVED IN: biological_process unknown; LOCATED IN: plasma membran	+	mRNA	2742.45	1.28306	0.242866	5.283	1.27082e-07	1.0995e-05
contig_72224	pseudo14	800272	801191	919	+	0.000185736	ATTSPO, TSPO | TSPO(outer membrane tryptophan-rich sensory protein)-related |	+	mRNA	5142.14	1.28199	0.277519	4.61947	3.84721e-06	0.000185736
contig_18361	pseudo5	1360996	1363289	2293	+	1.91815e-10	Protein phosphatase 2A regulatory B subunit family protein	+	mRNA	1316.34	1.27971	0.175968	7.27237	3.53222e-13	1.91815e-10
contig_25558	pseudo6	3441014	3441878	864	+	1.59325e-06	No description	+	mRNA	422.423	1.27944	0.224418	5.70112	1.19022e-08	1.59325e-06
contig_17336	pseudo4	7608740	7610355	1615	+	3.48954e-05	DHBP synthase RibB-like alpha/beta domain	+	mRNA	285.017	1.27943	0.254742	5.02246	5.10127e-07	3.48954e-05
contig_29402	pseudo7	49160	50320	1160	+	1.53029e-06	Protein phosphatase 2C family protein	+	mRNA	750.514	1.27903	0.22403	5.70918	1.13519e-08	1.53029e-06
contig_39514	pseudo8	2527912	2529591	1679	+	2.38677e-05	RMA1, ATRMA1 | RING membrane-anchor 1 |	+	mRNA	2463.12	1.27896	0.250179	5.11217	3.18474e-07	2.38677e-05
contig_46455	pseudo9	1269430	1270307	877	+	4.38409e-07	DNAJ heat shock family protein	+	mRNA	3112.66	1.27779	0.214673	5.95227	2.64454e-09	4.38409e-07
contig_73718	pseudo14	2626642	2626877	235	+	0.000869982	UBQ11 | ubiquitin 11 |	+	mRNA	911.96	1.27665	0.3031	4.21198	2.53147e-05	0.000869982
contig_73719	pseudo14	2626978	2627301	323	+	0.00087479	No description	+	mRNA	911.811	1.27632	0.303135	4.21041	2.54906e-05	0.00087479
contig_47093	pseudo9	2231715	2232772	1057	+	0.00030798	Protein phosphatase 2C family protein	+	mRNA	1674.13	1.27492	0.28395	4.48997	7.12342e-06	0.00030798
contig_110075	pseudo20	1887540	1888843	1303	+	2.87761e-06	ATJ3, ATJ | DNAJ homologue 3 |	+	mRNA	5969.35	1.27482	0.228583	5.57709	2.44578e-08	2.87761e-06
contig_111937	pseudo20	4117479	4119536	2057	+	4.45551e-05	ATRBP47B, RBP47B | RNA-binding protein 47B |	+	mRNA	7043.74	1.27153	0.256162	4.96379	6.91291e-07	4.45551e-05
contig_16019	pseudo4	4667954	4669176	1222	+	0.000285482	HAD superfamily, subfamily IIIB acid phosphatase	+	mRNA	455.086	1.27046	0.281722	4.5096	6.49493e-06	0.000285482
contig_16109	pseudo4	4875927	4878083	2156	+	8.24853e-05	Protein kinase superfamily protein	+	mRNA	11412.7	1.2701	0.263727	4.81594	1.46508e-06	8.24853e-05
contig_15905	pseudo4	4421140	4425128	3988	+	0.000487681	Protein of unknown function (DUF1423)	+	mRNA	3640.31	1.2697	0.290656	4.36841	1.25154e-05	0.000487681
contig_15779	pseudo4	4133783	4136435	2652	+	0.000268235	Protein kinase superfamily protein	+	mRNA	987.489	1.26942	0.280462	4.52617	6.00627e-06	0.000268235
contig_93931	pseudo17	2317772	2325434	7662	+	0.000445098	ATPase E1-E2 type family protein / haloacid dehalogenase-like hydrolase family protein	+	mRNA	9499	1.26938	0.288998	4.39235	1.12133e-05	0.000445098
contig_10819	pseudo3	3629850	3632573	2723	+	0.00060155	NTMC2TYPE5.2, NTMC2T5.2 | Calcium-dependent lipid-binding (CaLB domain) family protein |	+	mRNA	5611.6	1.26922	0.2943	4.31268	1.6129e-05	0.00060155
contig_16636	pseudo4	6099912	6102064	2152	+	0.000632031	VPS2.3 | vacuolar protein sorting-associated protein 2.3 |	+	mRNA	2094.88	1.26798	0.295025	4.29789	1.72434e-05	0.000632031
contig_105809	pseudo19	4622344	4624673	2329	+	1.15996e-06	Plant protein of unknown function (DUF639)	+	mRNA	1129.76	1.26734	0.219822	5.76532	8.1503e-09	1.15996e-06
contig_47503	pseudo9	2829787	2831344	1557	+	5.11485e-07	No description	+	mRNA	2657.72	1.26563	0.213615	5.92483	3.12627e-09	5.11485e-07
contig_54435	pseudo10	3836198	3839199	3001	+	0.000420465	O-fucosyltransferase family protein	+	mRNA	658.019	1.2644	0.286858	4.40776	1.04445e-05	0.000420465
contig_5439	pseudo2	2232251	2233179	928	+	7.40164e-05	PR4, HEL, PR-4 | pathogenesis-related 4 |	+	mRNA	1108.58	1.26409	0.261071	4.84196	1.28566e-06	7.40164e-05
contig_22679	pseudo5	7770417	7772364	1947	+	0.000145985	No description	+	mRNA	1516.95	1.26374	0.270041	4.67982	2.8713e-06	0.000145985
contig_74128	pseudo14	3262430	3265146	2716	+	0.000238445	O-fucosyltransferase family protein	+	mRNA	715.065	1.26367	0.277293	4.55716	5.18502e-06	0.000238445
contig_54943	pseudo10	4951435	4954030	2595	+	0.000137877	PHD finger family protein / SWIB complex BAF60b domain-containing protein / GYF domain-containing protein c	+	mRNA	4619.09	1.26323	0.26911	4.69412	2.67763e-06	0.000137877
contig_105139	pseudo19	3379899	3381590	1691	+	7.35314e-05	PLATZ transcription factor family protein	+	mRNA	4234.15	1.26235	0.260599	4.84401	1.27243e-06	7.35314e-05
contig_57509	pseudo11	1494587	1496248	1661	+	1.89338e-06	NRP1, ATNRP1 | nodulin-related protein 1 |	+	mRNA	1913.63	1.26015	0.222392	5.66632	1.45894e-08	1.89338e-06
contig_16794	pseudo4	6408696	6410876	2180	+	0.000504565	Protein phosphatase 2C family protein	+	mRNA	2081.9	1.25919	0.288822	4.35975	1.30212e-05	0.000504565
contig_7875	pseudo2	6572705	6574516	1811	+	4.91284e-05	GBF3 | G-box binding factor 3 |	+	mRNA	3592.03	1.25818	0.254547	4.94283	7.69948e-07	4.91284e-05
contig_83802	pseudo15	6253746	6255686	1940	+	0.000350192	GBF3 | G-box binding factor 3 |	+	mRNA	3603.2	1.25752	0.282154	4.45687	8.31652e-06	0.000350192
contig_71088	pseudo13	7729757	7732588	2831	+	0.000518987	IQD13 | IQ-domain 13 |	+	mRNA	5992.95	1.25745	0.288915	4.35233	1.34699e-05	0.000518987
contig_27472	pseudo6	5316808	5318144	1336	+	4.60824e-09	ATJ3, ATJ | DNAJ homologue 3 |	+	mRNA	6586.18	1.25663	0.185869	6.76081	1.3722e-11	4.60824e-09
contig_73697	pseudo14	2590466	2590914	448	+	8.43323e-05	Translation initiation factor SUI1 family protein	+	mRNA	1723.13	1.25425	0.260693	4.81122	1.50009e-06	8.43323e-05
contig_71089	pseudo13	7732689	7735546	2857	+	0.000265221	IQD13 | IQ-domain 13 |	+	mRNA	6073.54	1.25386	0.276821	4.52949	5.91274e-06	0.000265221
contig_40708	pseudo8	3967601	3968832	1231	+	0.000285142	HSA32 | Aldolase-type TIM barrel family protein |	+	mRNA	465.185	1.25366	0.277966	4.5101	6.47974e-06	0.000285142
contig_73696	pseudo14	2589576	2590365	789	+	0.000102612	No description	+	mRNA	1724	1.25291	0.263032	4.76332	1.90432e-06	0.000102612
contig_59817	pseudo11	5471731	5473065	1334	+	0.000173749	No description	+	mRNA	6206.22	1.25254	0.270174	4.63605	3.55127e-06	0.000173749
contig_73858	pseudo14	2855588	2858053	2465	+	0.000624715	No description	+	mRNA	5964.7	1.25247	0.291167	4.30153	1.69622e-05	0.000624715
contig_100719	pseudo18	4362539	4369543	7004	+	2.14792e-06	ATMPK4, MPK4 | MAP kinase 4 |	+	mRNA	9490.26	1.2513	0.221837	5.64062	1.69435e-08	2.14792e-06
contig_74976	pseudo14	4537928	4539641	1713	+	1.34521e-05	RING/FYVE/PHD zinc finger superfamily protein	+	mRNA	2524.67	1.25074	0.238763	5.23839	1.61982e-07	1.34521e-05
contig_58730	pseudo11	3681024	3682347	1323	+	3.73042e-06	No description	+	mRNA	459.118	1.25053	0.226474	5.52173	3.35679e-08	3.73042e-06
contig_70373	pseudo13	6671983	6673771	1788	+	0.000182659	ERD4 | Early-responsive to dehydration stress protein (ERD4) |	+	mRNA	6314.73	1.25033	0.270424	4.62359	3.77156e-06	0.000182659
contig_82308	pseudo15	4346882	4350436	3554	+	1.4789e-05	SBP1 | selenium-binding protein 1 |	+	mRNA	1349.42	1.24988	0.239429	5.22027	1.7866e-07	1.4789e-05
contig_81714	pseudo15	3597718	3599275	1557	+	3.6588e-08	FFC, 54CP, CPSRP54, SRP54CP | chloroplast signal recognition particle 54 kDa subunit |	+	mRNA	5327.44	1.2495	0.195071	6.40533	1.50043e-10	3.6588e-08
contig_101777	pseudo18	6282296	6285318	3022	+	6.30396e-05	BEH4 | BES1/BZR1 homolog 4 |	+	mRNA	1840.11	1.24909	0.255836	4.88239	1.04807e-06	6.30396e-05
contig_110828	pseudo20	2681391	2684256	2865	+	0.000620183	SIP1 | Raffinose synthase family protein |	+	mRNA	2830.44	1.24867	0.290148	4.30357	1.68068e-05	0.000620183
contig_15601	pseudo4	3734931	3736028	1097	+	4.95504e-08	Calcium-binding EF-hand family protein	+	mRNA	8061.35	1.24662	0.19622	6.35319	2.10894e-10	4.95504e-08
contig_72952	pseudo14	1306865	1308571	1706	+	3.96062e-05	IQ calmodulin-binding motif family protein	+	mRNA	4968.88	1.24596	0.249514	4.99355	5.92781e-07	3.96062e-05
contig_111278	pseudo20	3302043	3303291	1248	+	0.00029074	LEA14, LSR3 | Late embryogenesis abundant protein |	+	mRNA	728.833	1.24564	0.276493	4.50512	6.63353e-06	0.00029074
contig_34519	pseudo7	5696930	5697726	796	+	1.2376e-05	catalytic LigB subunit of aromatic ring-opening dioxygenase family	+	mRNA	758.424	1.24437	0.236716	5.25678	1.46601e-07	1.2376e-05
contig_56776	pseudo10	8188790	8189958	1168	+	2.02261e-09	NRP1, ATNRP1 | nodulin-related protein 1 |	+	mRNA	21610.3	1.24251	0.179942	6.90504	5.01895e-12	2.02261e-09
contig_58690	pseudo11	3615144	3617320	2176	+	0.000118592	Protein kinase superfamily protein	+	mRNA	2062.4	1.24197	0.262561	4.73023	2.24269e-06	0.000118592
contig_46453	pseudo9	1267309	1268262	953	+	8.64853e-09	No description	+	mRNA	2131.44	1.24097	0.186588	6.65085	2.91413e-11	8.64853e-09
contig_61169	pseudo11	7894877	7896192	1315	+	0.000419314	HSA32 | Aldolase-type TIM barrel family protein |	+	mRNA	698.647	1.24087	0.281466	4.40858	1.0405e-05	0.000419314
contig_92224	pseudo16	7276735	7279803	3068	+	7.90143e-05	Transmembrane CLPTM1 family protein	+	mRNA	13520.2	1.23972	0.256876	4.82613	1.39208e-06	7.90143e-05
contig_107840	pseudo19	7413923	7415325	1402	+	1.90767e-06	ATJ3, ATJ | DNAJ homologue 3 |	+	mRNA	4382.88	1.23951	0.218812	5.66474	1.47244e-08	1.90767e-06
contig_9055	pseudo3	263851	266044	2193	+	9.88508e-06	receptor serine/threonine kinase, putative	+	mRNA	589.197	1.23843	0.233338	5.30747	1.11155e-07	9.88508e-06
contig_69932	pseudo13	5985700	5987130	1430	+	0.00014495	No description	+	mRNA	7562.87	1.23832	0.264496	4.6818	2.84369e-06	0.00014495
contig_23529	pseudo6	798782	802254	3472	+	7.95805e-08	RING/U-box superfamily protein	+	mRNA	6352.53	1.23816	0.197552	6.2675	3.66884e-10	7.95805e-08
contig_96886	pseudo17	6873969	6875948	1979	+	1.65995e-06	GBF3 | G-box binding factor 3 |	+	mRNA	3095.12	1.2379	0.217411	5.69383	1.24221e-08	1.65995e-06
contig_105324	pseudo19	3724446	3725572	1126	+	7.34136e-05	Translation initiation factor SUI1 family protein	+	mRNA	1787.33	1.23776	0.255499	4.84448	1.26944e-06	7.34136e-05
contig_73695	pseudo14	2588981	2589475	494	+	0.000109417	No description	+	mRNA	1740.53	1.23753	0.260584	4.74908	2.04347e-06	0.000109417
contig_52849	pseudo10	1064565	1065261	696	+	6.49531e-05	unknown protein; FUNCTIONS IN: molecular_function unknown; INVOLVED IN: biological_process unknown; LOCATED I	+	mRNA	5264.48	1.23747	0.253877	4.87428	1.09208e-06	6.49531e-05
contig_57371	pseudo11	1205439	1209151	3712	+	0.000306596	ERD4 | Early-responsive to dehydration stress protein (ERD4) |	+	mRNA	12657.1	1.23738	0.275515	4.49117	7.08339e-06	0.000306596
contig_54963	pseudo10	5002317	5005799	3482	+	4.07877e-06	MSL6 | mechanosensitive channel of small conductance-like 6 |	+	mRNA	2647.37	1.23688	0.224693	5.50475	3.69688e-08	4.07877e-06
contig_5027	pseudo2	1390791	1394368	3577	+	0.000190165	Major facilitator superfamily protein	+	mRNA	907.556	1.23375	0.267442	4.61314	3.96627e-06	0.000190165
contig_13194	pseudo3	7650485	7651669	1184	+	0.000470052	ATRAB5A, ATRABF2A, RABF2A, RAB5A, RHA1, ATRAB-F2A, RAB-F2A | RAB homolog 1 |	+	mRNA	4685.46	1.23369	0.281799	4.37789	1.19832e-05	0.000470052
contig_110932	pseudo20	2779478	2782475	2997	+	5.889e-05	SD2-5 | S-domain-2 5 |	+	mRNA	1308.42	1.23334	0.251782	4.89844	9.66002e-07	5.889e-05
contig_101234	pseudo18	5350080	5354514	4434	+	3.18525e-05	AOX1A, ATAOX1A | alternative oxidase 1A |	+	mRNA	1362.54	1.23286	0.244404	5.04433	4.55102e-07	3.18525e-05
contig_22723	pseudo5	7845656	7846309	653	+	9.08868e-07	ATARFA1F, ARFA1F | ADP-ribosylation factor A1F |	+	mRNA	4235.22	1.23249	0.212071	5.8117	6.18423e-09	9.08868e-07
contig_62839	pseudo12	2509463	2510237	774	+	0.000383562	Thioredoxin superfamily protein	+	mRNA	264.697	1.23195	0.277947	4.43232	9.32243e-06	0.000383562
contig_4472	pseudo2	157712	158306	594	+	7.09474e-05	UBQ11 | ubiquitin 11 |	+	mRNA	3265.99	1.2319	0.253848	4.85291	1.2166e-06	7.09474e-05
contig_55780	pseudo10	6592562	6593905	1343	+	0.000151782	PYE | basic helix-loop-helix (bHLH) DNA-binding superfamily protein |	+	mRNA	1396.67	1.23045	0.263498	4.66966	3.01704e-06	0.000151782
contig_82245	pseudo15	4275473	4276377	904	+	1.35379e-06	ATARFA1F, ARFA1F | ADP-ribosylation factor A1F |	+	mRNA	2272.53	1.22975	0.214492	5.73332	9.84815e-09	1.35379e-06
contig_71090	pseudo13	7735647	7738525	2878	+	0.000560448	No description	+	mRNA	5985.37	1.22893	0.283731	4.33132	1.4822e-05	0.000560448
contig_77647	pseudo14	7195216	7195770	554	+	0.000541736	No description	+	mRNA	947.596	1.22815	0.282943	4.34064	1.42069e-05	0.000541736
contig_60891	pseudo11	7444298	7447519	3221	+	5.32051e-05	THE1 | protein kinase family protein |	+	mRNA	985.78	1.22662	0.249075	4.92469	8.44956e-07	5.32051e-05
contig_33251	pseudo7	3747397	3748804	1407	+	5.52061e-08	HSP70, ATHSP70 | heat shock protein 70 |	+	mRNA	4014.51	1.2262	0.193557	6.33509	2.37208e-10	5.52061e-08
contig_103912	pseudo19	1763198	1764600	1402	+	6.95135e-05	No description	+	mRNA	7348.06	1.2255	0.252264	4.85802	1.18566e-06	6.95134e-05
contig_60245	pseudo11	6304718	6306218	1500	+	6.91253e-05	alpha/beta-Hydrolases superfamily protein	+	mRNA	1717.19	1.22545	0.252165	4.85974	1.17543e-06	6.91253e-05
contig_15482	pseudo4	3453376	3454401	1025	+	9.61762e-08	ATJ3, ATJ | DNAJ homologue 3 |	+	mRNA	3424.26	1.22518	0.196572	6.2327	4.58467e-10	9.61762e-08
contig_78197	pseudo14	8150190	8151453	1263	+	6.61296e-07	DNAJ heat shock family protein	+	mRNA	4707.65	1.22455	0.208569	5.87118	4.32694e-09	6.61296e-07
contig_2134	pseudo1	4503154	4505102	1948	+	9.73522e-08	Protein phosphatase 2C family protein	+	mRNA	687.517	1.22453	0.196543	6.23037	4.65344e-10	9.73522e-08
contig_82938	pseudo15	5151855	5153500	1645	+	4.21532e-05	ATPAP2, ATLPP2, LPP2 | lipid phosphate phosphatase 2 |	+	mRNA	1697.32	1.22376	0.245817	4.97833	6.41362e-07	4.21532e-05
contig_8015	pseudo2	6877135	6877972	837	+	5.38989e-05	unknown protein; FUNCTIONS IN: molecular_function unknown; INVOLVED IN: biological_process unknown; LOCATED I	+	mRNA	6840.22	1.2226	0.248428	4.92135	8.59494e-07	5.38989e-05
contig_15013	pseudo4	2359658	2360993	1335	+	0.000637204	No description	+	mRNA	5501.12	1.22171	0.28442	4.29544	1.74345e-05	0.000637204
contig_46454	pseudo9	1268363	1269329	966	+	1.88064e-07	ATJ3, ATJ | DNAJ homologue 3 |	+	mRNA	2711.64	1.22099	0.199736	6.11303	9.77544e-10	1.88064e-07
contig_92973	pseudo17	327054	329121	2067	+	4.11492e-07	SNF7.1 | SNF7 family protein |	+	mRNA	887.597	1.21907	0.204368	5.96507	2.44523e-09	4.11492e-07
contig_12397	pseudo3	5970223	5970671	448	+	0.000104122	UBQ11 | ubiquitin 11 |	+	mRNA	2973.83	1.21829	0.255961	4.75967	1.93914e-06	0.000104122
contig_12441	pseudo3	6079732	6080931	1199	+	2.19724e-06	ATJ3, ATJ | DNAJ homologue 3 |	+	mRNA	6690.74	1.21493	0.21556	5.63614	1.73899e-08	2.19724e-06
contig_78195	pseudo14	8147592	8148780	1188	+	9.4481e-07	No description	+	mRNA	4546.21	1.21448	0.20924	5.80424	6.46581e-09	9.4481e-07
contig_45954	pseudo9	504486	505366	880	+	7.46196e-05	No description	+	mRNA	863.756	1.21368	0.25075	4.8402	1.29711e-06	7.46196e-05
contig_59902	pseudo11	5652290	5658116	5826	+	0.000565959	DCL2 | dicer-like 2 |	+	mRNA	2742	1.21367	0.280376	4.32873	1.49973e-05	0.000565959
contig_83180	pseudo15	5521033	5522239	1206	+	3.34095e-07	No description	+	mRNA	5947.34	1.21263	0.201955	6.00445	1.91986e-09	3.34095e-07
contig_78193	pseudo14	8144865	8146055	1190	+	9.11607e-06	DNAJ heat shock family protein	+	mRNA	4648.19	1.2119	0.227524	5.32649	1.00127e-07	9.11607e-06
contig_98850	pseudo18	1074638	1076103	1465	+	0.00035727	alpha/beta-Hydrolases superfamily protein	+	mRNA	1446.85	1.21152	0.272169	4.45133	8.53408e-06	0.00035727
contig_48815	pseudo9	4544800	4547966	3166	+	1.78981e-05	MSL6 | mechanosensitive channel of small conductance-like 6 |	+	mRNA	2074.43	1.20998	0.233795	5.17539	2.2744e-07	1.78981e-05
contig_78196	pseudo14	8148881	8150089	1208	+	6.24015e-07	ATJ3, ATJ | DNAJ homologue 3 |	+	mRNA	4140.6	1.20882	0.205449	5.88379	4.00966e-09	6.24015e-07
contig_15562	pseudo4	3624035	3627174	3139	+	0.000314605	No description	+	mRNA	2146.66	1.2076	0.269285	4.48447	7.30952e-06	0.000314605
contig_73842	pseudo14	2831260	2832422	1162	+	2.85175e-06	ATJ3, ATJ | DNAJ homologue 3 |	+	mRNA	6935.24	1.20673	0.216262	5.57994	2.40598e-08	2.85175e-06
contig_64836	pseudo12	5762761	5764469	1708	+	5.5775e-06	HIR1, ATHIR1 | SPFH/Band 7/PHB domain-containing membrane-associated protein family |	+	mRNA	3372.09	1.20625	0.221841	5.43745	5.40493e-08	5.5775e-06
contig_14220	pseudo4	1123180	1125593	2413	+	4.68859e-05	Pyridoxal phosphate (PLP)-dependent transferases superfamily protein	+	mRNA	884.609	1.20511	0.243315	4.95291	7.31129e-07	4.68859e-05
contig_15435	pseudo4	3327338	3328449	1111	+	0.000158547	ATRAB5A, ATRABF2A, RABF2A, RAB5A, RHA1, ATRAB-F2A, RAB-F2A | RAB homolog 1 |	+	mRNA	3478.8	1.20339	0.258304	4.6588	3.18051e-06	0.000158547
contig_33760	pseudo7	4574284	4575495	1211	+	2.90838e-05	ATERDJ3B, ERDJ3B | DNAJ heat shock family protein |	+	mRNA	3475.23	1.20156	0.237218	5.06521	4.07946e-07	2.90838e-05
contig_45777	pseudo9	206718	208281	1563	+	0.000241939	No description	+	mRNA	2916.73	1.20154	0.263915	4.55274	5.29516e-06	0.00024194
contig_15548	pseudo4	3595444	3598374	2930	+	0.000749058	KAM1, MUR3 | Exostosin family protein |	+	mRNA	2051.38	1.20036	0.282313	4.25187	2.11993e-05	0.000749058
contig_18041	pseudo5	728009	730863	2854	+	1.10582e-06	basic helix-loop-helix (bHLH) DNA-binding superfamily protein	+	mRNA	2895.28	1.19849	0.207555	5.77432	7.72657e-09	1.10582e-06
contig_100709	pseudo18	4342916	4346529	3613	+	0.000379002	RPL20 | ribosomal protein L20 |	+	mRNA	530.794	1.19752	0.269952	4.43606	9.16209e-06	0.000379002
contig_57478	pseudo11	1440919	1442248	1329	+	9.68821e-05	AT-HSFB2A, HSFB2A | heat shock transcription factor B2A |	+	mRNA	632.549	1.19741	0.250691	4.77645	1.78418e-06	9.68821e-05
contig_3998	pseudo1	7404039	7405527	1488	+	6.41822e-07	ATJ3, ATJ | DNAJ homologue 3 |	+	mRNA	4462.81	1.19462	0.203232	5.87808	4.15057e-09	6.41822e-07
contig_56150	pseudo10	7141919	7145638	3719	+	0.000384613	Protein kinase family protein with leucine-rich repeat domain	+	mRNA	805.176	1.19433	0.269509	4.4315	9.35802e-06	0.000384613
contig_65512	pseudo12	7102106	7104466	2360	+	4.66832e-06	ATEXO70B1, EXO70B1 | exocyst subunit exo70 family protein B1 |	+	mRNA	4234.5	1.19345	0.217966	5.4754	4.36537e-08	4.66832e-06
contig_103550	pseudo19	1244080	1245908	1828	+	0.000682535	unknown protein; FUNCTIONS IN: molecular_function unknown; INVOLVED IN: biological_process unknown; LOCATED I	+	mRNA	576.847	1.19072	0.27844	4.27638	1.89957e-05	0.000682535
contig_83182	pseudo15	5523570	5525003	1433	+	8.22272e-08	DNAJ heat shock family protein	+	mRNA	6718.78	1.1888	0.189885	6.26065	3.83381e-10	8.22272e-08
contig_57370	pseudo11	1204157	1205338	1181	+	2.04769e-05	ATRAB5A, ATRABF2A, RABF2A, RAB5A, RHA1, ATRAB-F2A, RAB-F2A | RAB homolog 1 |	+	mRNA	3012.35	1.18836	0.230962	5.14525	2.67164e-07	2.04769e-05
contig_47487	pseudo9	2809884	2813063	3179	+	0.000166533	LOL3, ATMCPB1, MCP1B, ATMC1, MC1 | metacaspase 1 |	+	mRNA	1253.83	1.18742	0.255563	4.64627	3.37986e-06	0.000166533
contig_62038	pseudo12	779259	780759	1500	+	0.000398898	DA1 | DA1 |	+	mRNA	444.416	1.18741	0.268536	4.42178	9.78894e-06	0.000398898
contig_25050	pseudo6	2902582	2903864	1282	+	3.14457e-05	Leucine-rich repeat protein kinase family protein	+	mRNA	1382.44	1.18556	0.234898	5.04714	4.48467e-07	3.14457e-05
contig_81715	pseudo15	3599376	3601891	2515	+	2.87067e-06	signal recognition particle receptor alpha subunit family protein	+	mRNA	9036.18	1.18555	0.21253	5.57826	2.42943e-08	2.87067e-06
contig_47401	pseudo9	2681924	2684386	2462	+	0.00010311	alpha/beta-Hydrolases superfamily protein	+	mRNA	8212.59	1.18539	0.248932	4.76192	1.91761e-06	0.00010311
contig_65270	pseudo12	6614080	6615779	1699	+	0.000170741	WRKY15 | WRKY DNA-binding protein 15 |	+	mRNA	4962.99	1.18534	0.255443	4.64032	3.47864e-06	0.000170741
contig_102675	pseudo18	7888342	7890447	2105	+	0.000565915	CAM7 | calmodulin 7 |	+	mRNA	7124.42	1.1851	0.273767	4.32885	1.49888e-05	0.000565915
contig_24188	pseudo6	1785015	1786266	1251	+	0.000378832	unknown protein; BEST Arabidopsis thaliana protein match is: unknown protein (TAIR:AT1G16520.1); Has 30201 Bl	+	mRNA	547.253	1.18398	0.26688	4.43639	9.14815e-06	0.000378832
contig_27470	pseudo6	5314725	5315467	742	+	1.24178e-07	No description	+	mRNA	1451.46	1.18348	0.191347	6.18497	6.2114e-10	1.24178e-07
contig_105169	pseudo19	3436584	3438541	1957	+	4.03192e-06	UBC8, ATUBC8 | ubiquitin conjugating enzyme 8 |	+	mRNA	12379.9	1.18338	0.214885	5.50704	3.64915e-08	4.03192e-06
contig_10986	pseudo3	3905092	3906345	1253	+	5.39578e-07	Uncharacterised protein family (UPF0497)	+	mRNA	1449.55	1.17927	0.199357	5.91533	3.31207e-09	5.39578e-07
contig_106593	pseudo19	5594760	5597152	2392	+	0.000612484	alpha/beta-Hydrolases superfamily protein	+	mRNA	604.396	1.17919	0.273751	4.30751	1.65102e-05	0.000612484
contig_103607	pseudo19	1325926	1328639	2713	+	9.54548e-05	ATPI4K GAMMA 4, UBDK GAMMA 4, PI4K GAMMA 4 | phosphoinositide 4-kinase gamma 4 |	+	mRNA	2792.63	1.17908	0.246624	4.78088	1.74531e-06	9.54548e-05
contig_466	pseudo1	1029312	1030435	1123	+	3.36064e-05	ATARFA1F, ARFA1F | ADP-ribosylation factor A1F |	+	mRNA	8386.72	1.17842	0.23425	5.0306	4.88938e-07	3.36064e-05
contig_108616	pseudo20	8606	10305	1699	+	9.03974e-05	EMB1265, CPSF100, ESP5, ATCPSF100 | cleavage and polyadenylation specificity factor 100 |	+	mRNA	9152.07	1.17777	0.245648	4.79455	1.63041e-06	9.03974e-05
contig_87161	pseudo16	837663	839565	1902	+	0.00089658	CAM3, acam-3 | calmodulin 3 |	+	mRNA	8986.58	1.1768	0.279988	4.20305	2.63345e-05	0.00089658
contig_81713	pseudo15	3596845	3597617	772	+	0.000629694	No description	+	mRNA	1437.56	1.17532	0.273392	4.29903	1.7155e-05	0.000629694
contig_65115	pseudo12	6292721	6295333	2612	+	0.000380106	Auxin-responsive family protein	+	mRNA	7957.11	1.17443	0.264835	4.43457	9.22567e-06	0.000380106
contig_1982	pseudo1	4217343	4219230	1887	+	0.000125077	DHBP synthase RibB-like alpha/beta domain	+	mRNA	287.252	1.17428	0.248967	4.71662	2.398e-06	0.000125077
contig_82939	pseudo15	5153601	5154544	943	+	0.000937863	No description	+	mRNA	811.549	1.17382	0.280078	4.19104	2.77676e-05	0.000937863
contig_12494	pseudo3	6186059	6187347	1288	+	1.80708e-08	UBC8 | ubiquitin conjugating enzyme 8 |	+	mRNA	9855.46	1.17365	0.17991	6.52352	6.86781e-11	1.80708e-08
contig_100668	pseudo18	4246685	4248378	1693	+	1.44576e-06	ATJ3, ATJ | DNAJ homologue 3 |	+	mRNA	15127.3	1.17321	0.205105	5.72005	1.06493e-08	1.44576e-06
contig_73746	pseudo14	2674439	2675997	1558	+	0.000587165	CHY-type/CTCHY-type/RING-type Zinc finger protein	+	mRNA	687.708	1.17247	0.271481	4.31878	1.56896e-05	0.000587165
contig_15007	pseudo4	2348457	2349444	987	+	2.96327e-05	PLATZ transcription factor family protein	+	mRNA	3172.33	1.1722	0.231626	5.06076	4.1758e-07	2.96327e-05
contig_94902	pseudo17	4083294	4088718	5424	+	0.000953937	GCS1, KNF | glucosidase 1 |	+	mRNA	11694.1	1.17135	0.279807	4.18629	2.83556e-05	0.000953937
contig_11151	pseudo3	4205773	4207378	1605	+	0.000404782	alpha/beta-Hydrolases superfamily protein	+	mRNA	8172.21	1.17121	0.265069	4.4185	9.93862e-06	0.000404782
contig_51955	pseudo9	7841381	7843400	2019	+	7.89671e-10	ATJ3, ATJ | DNAJ homologue 3 |	+	mRNA	7044.1	1.1707	0.166029	7.0512	1.77387e-12	7.89671e-10
contig_90203	pseudo16	4826191	4827429	1238	+	0.00031921	Protein with RING/U-box and TRAF-like domains	+	mRNA	351.954	1.1698	0.261116	4.48001	7.46388e-06	0.00031921
contig_111594	pseudo20	3774114	3778482	4368	+	2.71007e-06	signal recognition particle receptor alpha subunit family protein	+	mRNA	7149	1.16974	0.209241	5.59042	2.26521e-08	2.71007e-06
contig_27471	pseudo6	5315568	5316707	1139	+	2.11385e-06	DNAJ heat shock family protein	+	mRNA	4420.96	1.16664	0.206696	5.64423	1.65919e-08	2.11385e-06
contig_89109	pseudo16	3292138	3293500	1362	+	4.01684e-09	DNAJ heat shock family protein	+	mRNA	4279.97	1.1654	0.17174	6.78584	1.15413e-11	4.01684e-09
contig_87030	pseudo16	628550	629823	1273	+	3.53457e-07	ATJ3, ATJ | DNAJ homologue 3 |	+	mRNA	6367.01	1.16523	0.194417	5.99346	2.0542e-09	3.53457e-07
contig_46997	pseudo9	2080736	2082523	1787	+	5.82022e-07	Phosphatidic acid phosphatase (PAP2) family protein	+	mRNA	3906.56	1.16511	0.197488	5.89963	3.64322e-09	5.82022e-07
contig_51950	pseudo9	7831988	7834518	2530	+	0.000268235	MRH1 | Leucine-rich repeat protein kinase family protein |	+	mRNA	4201.85	1.165	0.257388	4.52623	6.00447e-06	0.000268235
contig_87029	pseudo16	627196	628449	1253	+	1.34794e-07	ATJ3, ATJ | DNAJ homologue 3 |	+	mRNA	4946.47	1.16446	0.18868	6.17161	6.76001e-10	1.34794e-07
contig_13285	pseudo3	7843059	7845310	2251	+	6.50551e-06	SNX2a | sorting nexin 2A |	+	mRNA	2626.94	1.16431	0.215408	5.40514	6.47587e-08	6.50551e-06
contig_27148	pseudo6	4788992	4790006	1014	+	5.82022e-07	PLATZ transcription factor family protein	+	mRNA	5104.58	1.16398	0.197326	5.89877	3.66231e-09	5.82022e-07
contig_16775	pseudo4	6362645	6364945	2300	+	6.25784e-05	alpha/beta-Hydrolases superfamily protein	+	mRNA	7696.71	1.16191	0.237879	4.88446	1.03713e-06	6.25784e-05
contig_27147	pseudo6	4787396	4788891	1495	+	6.53448e-07	PLATZ transcription factor family protein	+	mRNA	5298.67	1.16073	0.197599	5.87416	4.24999e-09	6.53448e-07
contig_47675	pseudo9	3063899	3064441	542	+	1.8721e-05	unknown protein; FUNCTIONS IN: molecular_function unknown; INVOLVED IN: biological_process unknown; LOCATED I	+	mRNA	340.577	1.16072	0.224692	5.16584	2.39363e-07	1.8721e-05
contig_65364	pseudo12	6804333	6807897	3564	+	0.000633754	No description	+	mRNA	1844.53	1.15738	0.269344	4.29705	1.73087e-05	0.000633754
contig_101449	pseudo18	5770601	5771703	1102	+	7.55204e-05	ATGSTU8, GSTU8 | glutathione S-transferase TAU 8 |	+	mRNA	526.996	1.15647	0.239086	4.83707	1.3177e-06	7.55204e-05
contig_16190	pseudo4	5047658	5049967	2309	+	1.25556e-06	No description	+	mRNA	4112.22	1.15609	0.201037	5.7506	8.89265e-09	1.25556e-06
contig_4393	pseudo1	8316503	8317891	1388	+	0.00021871	AT-HSFB2A, HSFB2A | heat shock transcription factor B2A |	+	mRNA	711.805	1.15588	0.252405	4.57947	4.66161e-06	0.00021871
contig_38962	pseudo8	1843156	1844801	1645	+	3.77392e-07	Phosphatidic acid phosphatase (PAP2) family protein	+	mRNA	3836.43	1.15584	0.193241	5.98135	2.21302e-09	3.77392e-07
contig_15564	pseudo4	3631128	3634394	3266	+	0.000241075	No description	+	mRNA	2136.71	1.1556	0.253766	4.5538	5.26847e-06	0.000241075
contig_9266	pseudo3	585917	587128	1211	+	3.45391e-08	UBC8 | ubiquitin conjugating enzyme 8 |	+	mRNA	10014.9	1.15524	0.180067	6.41558	1.40287e-10	3.45391e-08
contig_92577	pseudo16	7901653	7902900	1247	+	5.6125e-05	ATJ3, ATJ | DNAJ homologue 3 |	+	mRNA	5149.25	1.15493	0.235179	4.91087	9.0672e-07	5.6125e-05
contig_47677	pseudo9	3065286	3067395	2109	+	7.54363e-08	inter-alpha-trypsin inhibitor heavy chain-related	+	mRNA	907.818	1.15381	0.183784	6.27805	3.42852e-10	7.54363e-08
contig_109054	pseudo20	536242	539780	3538	+	2.0703e-06	signal recognition particle receptor alpha subunit family protein	+	mRNA	7977.11	1.15268	0.204072	5.64839	1.6196e-08	2.0703e-06
contig_60001	pseudo11	5837747	5838545	798	+	0.000412143	ATJ3, ATJ | DNAJ homologue 3 |	+	mRNA	3327.82	1.15213	0.261075	4.413	1.01947e-05	0.000412143
contig_92991	pseudo17	359166	360412	1246	+	0.000110071	Duplicated homeodomain-like superfamily protein	+	mRNA	2621.49	1.15184	0.242623	4.74745	2.06e-06	0.000110071
contig_5937	pseudo2	3193019	3195541	2522	+	0.000382436	Plant calmodulin-binding protein-related	+	mRNA	696.666	1.15168	0.259792	4.43307	9.29008e-06	0.000382436
contig_16191	pseudo4	5050068	5051844	1776	+	9.29747e-07	Phosphatidic acid phosphatase (PAP2) family protein	+	mRNA	4314.57	1.14918	0.197886	5.80725	6.35058e-09	9.29747e-07
contig_78194	pseudo14	8146156	8147491	1335	+	6.30658e-07	ATJ3, ATJ | DNAJ homologue 3 |	+	mRNA	3048.06	1.14842	0.195264	5.88137	4.06881e-09	6.30658e-07
contig_82551	pseudo15	4670272	4672381	2109	+	0.000297475	BIR1 | BAK1-interacting receptor-like kinase 1 |	+	mRNA	2551.72	1.1479	0.255108	4.49965	6.80663e-06	0.000297475
contig_5936	pseudo2	3190078	3192918	2840	+	0.000934937	No description	+	mRNA	803.877	1.14761	0.273764	4.19195	2.76565e-05	0.000934937
contig_45953	pseudo9	502847	504385	1538	+	2.29246e-05	No description	+	mRNA	2159.64	1.14705	0.223931	5.12232	3.01793e-07	2.29246e-05
contig_107156	pseudo19	6151546	6154177	2631	+	0.000463881	HSC70-1, HSP70-1, AT-HSC70-1, HSC70 | heat shock cognate protein 70-1 |	+	mRNA	5827.75	1.14431	0.261166	4.38156	1.17835e-05	0.000463881
contig_102100	pseudo18	6951212	6952132	920	+	1.12333e-05	No description	+	mRNA	1448.65	1.14161	0.216286	5.27825	1.30424e-07	1.12333e-05
contig_62554	pseudo12	1910080	1911976	1896	+	0.000733826	PLATZ transcription factor family protein	+	mRNA	3683.13	1.1406	0.267929	4.25709	2.07107e-05	0.000733826
contig_72135	pseudo14	727079	728082	1003	+	0.000679891	HVA22J | HVA22-like protein J |	+	mRNA	311.118	1.13853	0.266163	4.27756	1.88955e-05	0.000679891
contig_65975	pseudo12	8054147	8055751	1604	+	0.000125716	atnudt8, NUDT8 | nudix hydrolase homolog 8 |	+	mRNA	2519.95	1.13839	0.241417	4.71544	2.4119e-06	0.000125716
contig_60491	pseudo11	6757849	6759592	1743	+	0.000643133	Galactose oxidase/kelch repeat superfamily protein	+	mRNA	327.435	1.13811	0.265117	4.29286	1.76387e-05	0.000643133
contig_62278	pseudo12	1321311	1322735	1424	+	2.20933e-09	No description	+	mRNA	4287.18	1.13677	0.165017	6.8888	5.62654e-12	2.20933e-09
contig_89067	pseudo16	3220635	3223793	3158	+	0.000717432	No description	+	mRNA	1880.14	1.13588	0.26646	4.26286	2.01824e-05	0.000717432
contig_84317	pseudo15	6840658	6840830	172	+	0.000386092	PAL4 | phenylalanine ammonia-lyase 4 |	+	mRNA	702.811	1.13488	0.256173	4.43015	9.41662e-06	0.000386092
contig_17600	pseudo4	8125716	8129614	3898	+	5.80379e-05	unknown protein; INVOLVED IN: biological_process unknown; LOCATED IN: cellular_component unknown; EXPRESSED I	+	mRNA	4808.94	1.13298	0.231116	4.90219	9.47732e-07	5.80379e-05
contig_15707	pseudo4	3977687	3980580	2893	+	0.000112778	NPR3, ATNPR3 | NPR1-like protein 3 |	+	mRNA	5218.13	1.13293	0.238946	4.74138	2.1227e-06	0.000112778
contig_66302	pseudo13	380397	383797	3400	+	0.000626097	SYTF, ATSYTF, NTMC2TYPE3, NTMC2T3 | C2 domain-containing protein |	+	mRNA	1049.58	1.1325	0.263315	4.30093	1.7008e-05	0.000626097
contig_47314	pseudo9	2556866	2557836	970	+	0.000300964	Integrin-linked protein kinase family	+	mRNA	769.645	1.13243	0.251883	4.49584	6.9297e-06	0.000300964
contig_101233	pseudo18	5346719	5349979	3260	+	1.88667e-05	SBP1 | selenium-binding protein 1 |	+	mRNA	1370.42	1.13165	0.219141	5.16401	2.4172e-07	1.88667e-05
contig_46630	pseudo9	1532690	1534129	1439	+	0.0004581	MAC/Perforin domain-containing protein	+	mRNA	941.003	1.13151	0.258044	4.38496	1.16007e-05	0.0004581
contig_99335	pseudo18	1700780	1702643	1863	+	1.06923e-05	SKD1, VPS4, ATSKD1 | AAA-type ATPase family protein |	+	mRNA	3296.6	1.13109	0.213825	5.28978	1.22466e-07	1.06923e-05
contig_54659	pseudo10	4363973	4365156	1183	+	0.000168228	No description	+	mRNA	4406.21	1.13042	0.243434	4.64365	3.42305e-06	0.000168228
contig_46516	pseudo9	1359795	1363141	3346	+	0.00026839	No description	+	mRNA	1966.72	1.1294	0.249545	4.52586	6.01493e-06	0.00026839
contig_101293	pseudo18	5473234	5474791	1557	+	0.000137981	ATPAP2, ATLPP2, LPP2 | lipid phosphate phosphatase 2 |	+	mRNA	2331.92	1.12918	0.240566	4.69382	2.68145e-06	0.000137981
contig_19554	pseudo5	3567429	3569427	1998	+	4.38409e-07	AT-HSFB2B, HSFB2B | winged-helix DNA-binding transcription factor family protein |	+	mRNA	2699.21	1.12294	0.18866	5.95222	2.64526e-09	4.38409e-07
contig_46056	pseudo9	678451	680493	2042	+	3.54867e-05	signal recognition particle receptor alpha subunit family protein	+	mRNA	7637.12	1.12231	0.223667	5.01776	5.22784e-07	3.54867e-05
contig_22361	pseudo5	7209230	7211167	1937	+	2.62063e-05	RAP2.2 | related to AP2 2 |	+	mRNA	9821.87	1.12199	0.220445	5.08967	3.58686e-07	2.62063e-05
contig_14993	pseudo4	2311720	2313726	2006	+	1.92007e-05	ATPAP2, ATLPP2, LPP2 | lipid phosphate phosphatase 2 |	+	mRNA	2527.19	1.12198	0.217431	5.16015	2.46751e-07	1.92007e-05
contig_15255	pseudo4	2936552	2938525	1973	+	0.000270271	Protein kinase superfamily protein	+	mRNA	8258.37	1.12183	0.247986	4.52377	6.07473e-06	0.000270271
contig_45951	pseudo9	500023	501556	1533	+	3.7423e-05	ATPAP2, ATLPP2, LPP2 | lipid phosphate phosphatase 2 |	+	mRNA	2136.97	1.12002	0.223749	5.00567	5.56685e-07	3.7423e-05
contig_16115	pseudo4	4890591	4893424	2833	+	0.000344092	AtPP2-A15, PP2-A15 | phloem protein 2-A15 |	+	mRNA	891.883	1.11924	0.250865	4.46151	8.13842e-06	0.000344092
contig_3869	pseudo1	7086101	7089216	3115	+	8.13791e-06	No description	+	mRNA	12865	1.11891	0.209	5.35366	8.61947e-08	8.13791e-06
contig_37676	pseudo8	59791	61624	1833	+	2.73053e-08	UBC8 | ubiquitin conjugating enzyme 8 |	+	mRNA	5978.4	1.1188	0.173316	6.45523	1.08053e-10	2.73053e-08
contig_15006	pseudo4	2346915	2348356	1441	+	6.68005e-06	PLATZ transcription factor family protein	+	mRNA	5020.05	1.11656	0.206879	5.39717	6.76985e-08	6.68005e-06
contig_10345	pseudo3	2749540	2751644	2104	+	0.000953818	No description	+	mRNA	1423.46	1.11593	0.26656	4.18641	2.83396e-05	0.000953818
contig_65001	pseudo12	6045187	6047036	1849	+	1.68362e-06	AT-HSFB2B, HSFB2B | winged-helix DNA-binding transcription factor family protein |	+	mRNA	2521.5	1.11493	0.195918	5.69082	1.26433e-08	1.68362e-06
contig_66562	pseudo13	935539	937269	1730	+	0.000105601	Protein kinase superfamily protein	+	mRNA	6313.65	1.11476	0.234358	4.75668	1.96807e-06	0.000105601
contig_45978	pseudo9	556949	559236	2287	+	6.62662e-05	PLATZ transcription factor family protein	+	mRNA	3269.36	1.11442	0.228866	4.86931	1.11988e-06	6.62661e-05
contig_29720	pseudo7	488948	489842	894	+	0.000329628	No description	+	mRNA	661.495	1.11413	0.249128	4.47212	7.74465e-06	0.000329628
contig_55173	pseudo10	5436863	5439678	2815	+	0.000903462	Protein of unknown function (DUF668)	+	mRNA	1417.78	1.11333	0.265014	4.20102	2.65721e-05	0.000903462
contig_22912	pseudo5	8152672	8153991	1319	+	3.35154e-05	No description	+	mRNA	2332.53	1.11312	0.22124	5.0313	4.87176e-07	3.35154e-05
contig_60628	pseudo11	7014471	7015364	893	+	3.09106e-05	RALFL33 | ralf-like 33 |	+	mRNA	2964.66	1.1098	0.219721	5.05095	4.39624e-07	3.09106e-05
contig_46940	pseudo9	2003204	2005360	2156	+	0.000805864	Protein kinase superfamily protein	+	mRNA	10096.1	1.10918	0.262077	4.23228	2.31332e-05	0.000805864
contig_89044	pseudo16	3188212	3190741	2529	+	1.18311e-05	signal recognition particle receptor alpha subunit family protein	+	mRNA	8966.09	1.10856	0.210477	5.26689	1.38755e-07	1.18311e-05
contig_89043	pseudo16	3186032	3188111	2079	+	1.98752e-05	signal recognition particle receptor alpha subunit family protein	+	mRNA	7922.09	1.10772	0.215017	5.15179	2.58014e-07	1.98752e-05
contig_3868	pseudo1	7082998	7086000	3002	+	1.30219e-05	CCR1, ATGRP8, GR-RBP8, GRP8 | cold, circadian rhythm, and RNA binding 1 |	+	mRNA	13689.7	1.10755	0.211147	5.24539	1.55951e-07	1.30219e-05
contig_66561	pseudo13	933587	935438	1851	+	0.00015075	Protein kinase superfamily protein	+	mRNA	6655.27	1.10716	0.23699	4.67173	2.98669e-06	0.00015075
contig_3867	pseudo1	7079672	7082897	3225	+	1.5482e-05	signal recognition particle receptor alpha subunit family protein	+	mRNA	13136.2	1.10428	0.211946	5.21019	1.8865e-07	1.5482e-05
contig_7108	pseudo2	5017971	5021091	3120	+	0.000237027	Tetratricopeptide repeat (TPR)-like superfamily protein	+	mRNA	2771.17	1.10304	0.24196	4.55879	5.14489e-06	0.000237027
contig_98769	pseudo18	918077	921781	3704	+	1.67326e-05	signal recognition particle receptor alpha subunit family protein	+	mRNA	8567.25	1.10206	0.212245	5.1924	2.07604e-07	1.67326e-05
contig_27016	pseudo6	4551020	4551775	755	+	1.77079e-06	No description	+	mRNA	2214.22	1.10196	0.194013	5.67983	1.34829e-08	1.77079e-06
contig_56144	pseudo10	7133641	7135612	1971	+	0.00031921	IQ calmodulin-binding motif family protein	+	mRNA	4444.37	1.10195	0.245955	4.48027	7.4547e-06	0.00031921
contig_22913	pseudo5	8154092	8155358	1266	+	6.12399e-05	ALY4 | ALWAYS EARLY 4 |	+	mRNA	2928.07	1.10086	0.225141	4.88965	1.01015e-06	6.12399e-05
contig_23188	pseudo6	242354	243934	1580	+	1.04142e-05	PLATZ transcription factor family protein	+	mRNA	5586.31	1.10054	0.207779	5.29669	1.17922e-07	1.04142e-05
contig_59797	pseudo11	5437931	5439469	1538	+	3.50104e-05	ATPAP2, ATLPP2, LPP2 | lipid phosphate phosphatase 2 |	+	mRNA	2417.05	1.09933	0.218938	5.02121	5.13481e-07	3.50104e-05
contig_77312	pseudo14	6544945	6547256	2311	+	0.000523021	HSC70-1, HSP70-1, AT-HSC70-1, HSC70 | heat shock cognate protein 70-1 |	+	mRNA	3212.79	1.09739	0.252255	4.35033	1.35931e-05	0.000523021
contig_21135	pseudo5	5778420	5780752	2332	+	9.68821e-05	Galactosyltransferase family protein	+	mRNA	681.951	1.09578	0.229446	4.77575	1.79039e-06	9.68821e-05
contig_4539	pseudo2	304017	305881	1864	+	3.04196e-05	No description	+	mRNA	722.844	1.09558	0.216738	5.05488	4.30656e-07	3.04196e-05
contig_45834	pseudo9	301481	302489	1008	+	1.88379e-05	Duplicated homeodomain-like superfamily protein	+	mRNA	1198.68	1.09376	0.211785	5.16448	2.41105e-07	1.88379e-05
contig_17827	pseudo5	287418	289042	1624	+	3.99409e-05	Homeodomain-like superfamily protein	+	mRNA	447.995	1.09349	0.219074	4.99142	5.99356e-07	3.99409e-05
contig_103867	pseudo19	1690591	1691414	823	+	0.000143892	ATARFA1F, ARFA1F | ADP-ribosylation factor A1F |	+	mRNA	3471.26	1.09278	0.233307	4.68387	2.81511e-06	0.000143892
contig_23190	pseudo6	245589	247181	1592	+	1.13578e-05	No description	+	mRNA	5603.56	1.09231	0.207041	5.27582	1.32166e-07	1.13578e-05
contig_107853	pseudo19	7436822	7439006	2184	+	0.000230011	Protein kinase superfamily protein	+	mRNA	1603.22	1.09191	0.239074	4.56726	4.94135e-06	0.000230011
contig_63924	pseudo12	4518883	4522319	3436	+	4.26727e-05	Plant calmodulin-binding protein-related	+	mRNA	2447.4	1.09145	0.219381	4.97513	6.52053e-07	4.26727e-05
contig_92538	pseudo16	7815177	7819176	3999	+	7.40164e-05	unknown protein; INVOLVED IN: biological_process unknown; LOCATED IN: cellular_component unknown; EXPRESSED I	+	mRNA	4066.03	1.09086	0.225287	4.84209	1.28482e-06	7.40164e-05
contig_46240	pseudo9	957905	959986	2081	+	0.00035114	Protein kinase superfamily protein	+	mRNA	7512.22	1.08848	0.244293	4.45563	8.36474e-06	0.00035114
contig_63792	pseudo12	4305325	4307398	2073	+	0.00085602	AT-HSFA4A, HSF A4A | heat shock transcription factor A4A |	+	mRNA	2021.94	1.08482	0.257314	4.21593	2.48749e-05	0.00085602
contig_57357	pseudo11	1173154	1174194	1040	+	0.000818589	unknown protein; FUNCTIONS IN: molecular_function unknown; INVOLVED IN: biological_process unknown; LOCATED I	+	mRNA	2563.43	1.08477	0.256565	4.22804	2.35734e-05	0.000818589
contig_28504	pseudo6	7033471	7035314	1843	+	4.39116e-05	ATHVA22C, HVA22C | HVA22 homologue C |	+	mRNA	634.046	1.08463	0.218326	4.96793	6.76719e-07	4.39116e-05
contig_28671	pseudo6	7279467	7281415	1948	+	0.00013138	ALDH7B4 | aldehyde dehydrogenase 7B4 |	+	mRNA	2348.82	1.08444	0.23047	4.70535	2.53429e-06	0.00013138
contig_53356	pseudo10	1837742	1839553	1811	+	0.000260695	unknown protein; FUNCTIONS IN: molecular_function unknown; INVOLVED IN: biological_process unknown; LOCATED I	+	mRNA	537.284	1.08116	0.238457	4.53399	5.78799e-06	0.000260694
contig_67505	pseudo13	2666408	2670963	4555	+	6.62702e-05	ketose-bisphosphate aldolase class-II family protein	+	mRNA	2288.29	1.07998	0.2218	4.86915	1.12082e-06	6.62702e-05
contig_93947	pseudo17	2361203	2363813	2610	+	2.92652e-05	BIR1 | BAK1-interacting receptor-like kinase 1 |	+	mRNA	3036.26	1.07669	0.212637	5.0635	4.11622e-07	2.92652e-05
contig_16356	pseudo4	5485357	5487925	2568	+	0.000546295	ATEXO70B1, EXO70B1 | exocyst subunit exo70 family protein B1 |	+	mRNA	3653.5	1.07536	0.247866	4.33847	1.43478e-05	0.000546295
contig_60235	pseudo11	6289823	6291197	1374	+	5.91938e-06	Uncharacterised protein family (UPF0497)	+	mRNA	1193.49	1.07356	0.197903	5.42468	5.80582e-08	5.91938e-06
contig_82466	pseudo15	4561843	4562718	875	+	1.95086e-05	NRP1, ATNRP1 | nodulin-related protein 1 |	+	mRNA	11262.8	1.07236	0.207959	5.1566	2.51473e-07	1.95086e-05
contig_65276	pseudo12	6625818	6626873	1055	+	1.26097e-05	ATTIM17-2, TIM17, TIM17-2 | translocase inner membrane subunit 17-2 |	+	mRNA	1685.58	1.07172	0.204031	5.25273	1.49862e-07	1.26097e-05
contig_77573	pseudo14	7066175	7067386	1211	+	9.10935e-07	No description	+	mRNA	1861.16	1.06994	0.184123	5.811	6.21019e-09	9.10935e-07
contig_46998	pseudo9	2082624	2083645	1021	+	9.68567e-06	No description	+	mRNA	1590.78	1.06963	0.201367	5.31182	1.08534e-07	9.68567e-06
contig_80229	pseudo15	2557316	2560900	3584	+	0.00077188	ARM repeat superfamily protein	+	mRNA	312.349	1.06866	0.251824	4.2437	2.19863e-05	0.00077188
contig_6062	pseudo2	3404625	3406748	2123	+	0.000542692	Ankyrin repeat family protein	+	mRNA	3055.87	1.06854	0.246206	4.34003	1.42461e-05	0.000542693
contig_73527	pseudo14	2299259	2301756	2497	+	0.000693879	ATCOL5, COL5 | CONSTANS-like 5 |	+	mRNA	8601.01	1.06719	0.24978	4.2725	1.93295e-05	0.000693878
contig_99744	pseudo18	2406356	2407741	1385	+	0.000280783	WRKY15 | WRKY DNA-binding protein 15 |	+	mRNA	816.468	1.06709	0.236384	4.51422	6.35502e-06	0.000280783
contig_46432	pseudo9	1234750	1236746	1996	+	0.000126646	No description	+	mRNA	6542.06	1.06706	0.22639	4.71338	2.43636e-06	0.000126646
contig_26844	pseudo6	4244074	4246406	2332	+	9.03342e-08	HSP70, ATHSP70 | heat shock protein 70 |	+	mRNA	11201.2	1.06641	0.170784	6.24423	4.25899e-10	9.03342e-08
contig_95764	pseudo17	5357819	5359461	1642	+	0.000309559	No description	+	mRNA	631.526	1.06619	0.237537	4.48852	7.17207e-06	0.000309559
contig_102049	pseudo18	6839910	6842603	2693	+	5.80379e-05	TEM1, EDF1 | AP2/B3 transcription factor family protein |	+	mRNA	12703.7	1.06605	0.217469	4.90209	9.48235e-07	5.80379e-05
contig_33617	pseudo7	4350935	4352334	1399	+	4.35012e-07	PLATZ transcription factor family protein	+	mRNA	5193.83	1.06603	0.179038	5.9542	2.6134e-09	4.35012e-07
contig_15076	pseudo4	2521066	2524473	3407	+	1.60336e-05	signal recognition particle receptor alpha subunit family protein	+	mRNA	7361.13	1.06376	0.204494	5.20191	1.97255e-07	1.60336e-05
contig_65287	pseudo12	6647765	6649285	1520	+	4.69538e-08	No description	+	mRNA	23763.4	1.06188	0.166901	6.36235	1.98684e-10	4.69538e-08
contig_28781	pseudo6	7442639	7443707	1068	+	1.67444e-05	Translation initiation factor SUI1 family protein	+	mRNA	8494.3	1.0606	0.204273	5.19207	2.07968e-07	1.67444e-05
contig_59443	pseudo11	4720913	4723617	2704	+	0.000984199	ATCOL5, COL5 | CONSTANS-like 5 |	+	mRNA	10740.2	1.06007	0.253746	4.17769	2.94479e-05	0.000984199
contig_59568	pseudo11	4976470	4979493	3023	+	3.28785e-06	No description	+	mRNA	2495.15	1.05894	0.19086	5.54824	2.88554e-08	3.28785e-06
contig_58359	pseudo11	3095148	3097060	1912	+	0.000825935	F-box/RNI-like/FBD-like domains-containing protein	+	mRNA	546.372	1.05785	0.250337	4.22573	2.38173e-05	0.000825935
contig_91565	pseudo16	5946401	5952005	5604	+	0.000879019	DCL2 | dicer-like 2 |	+	mRNA	2379.41	1.05714	0.251165	4.20893	2.5658e-05	0.000879019
contig_73550	pseudo14	2330674	2333185	2511	+	7.22289e-06	SKD1, VPS4, ATSKD1 | AAA-type ATPase family protein |	+	mRNA	1842.4	1.05652	0.19639	5.37968	7.46164e-08	7.22289e-06
contig_111985	pseudo20	4194051	4194777	726	+	7.24336e-05	No description	+	mRNA	3668.07	1.05494	0.217607	4.8479	1.24776e-06	7.24336e-05
contig_63185	pseudo12	3193266	3195087	1821	+	7.98938e-05	Per1-like family protein	+	mRNA	1591.98	1.05433	0.218584	4.82349	1.41071e-06	7.98938e-05
contig_26846	pseudo6	4249614	4252365	2751	+	3.51575e-08	HSC70-1, HSP70-1, AT-HSC70-1, HSC70 | heat shock cognate protein 70-1 |	+	mRNA	8184.43	1.05384	0.164344	6.41239	1.43258e-10	3.51575e-08
contig_95809	pseudo17	5424738	5426469	1731	+	2.54424e-05	Translation initiation factor SUI1 family protein	+	mRNA	7874.03	1.05273	0.206549	5.09673	3.45572e-07	2.54424e-05
contig_77726	pseudo14	7346532	7349395	2863	+	3.46708e-05	myb-like transcription factor family protein	+	mRNA	2593.84	1.0509	0.209178	5.02393	5.06236e-07	3.46708e-05
contig_70307	pseudo13	6574522	6577073	2551	+	8.78023e-05	IQ calmodulin-binding motif family protein	+	mRNA	7272.94	1.04805	0.218273	4.80155	1.57443e-06	8.78023e-05
contig_51320	pseudo9	6654391	6655709	1318	+	8.09799e-06	UBC8 | ubiquitin conjugating enzyme 8 |	+	mRNA	4215.42	1.04664	0.195442	5.35522	8.54547e-08	8.09799e-06
contig_47856	pseudo9	3305291	3306061	770	+	0.000236149	Target SNARE coiled-coil domain protein	+	mRNA	973.076	1.04633	0.229461	4.55995	5.11658e-06	0.000236149
contig_94076	pseudo17	2643870	2645633	1763	+	0.000707332	DHBP synthase RibB-like alpha/beta domain	+	mRNA	252.707	1.0463	0.245216	4.26686	1.98244e-05	0.000707332
contig_111141	pseudo20	3078066	3079665	1599	+	2.02142e-06	UBC28 | ubiquitin-conjugating enzyme 28 |	+	mRNA	6458.53	1.04629	0.185073	5.65336	1.57344e-08	2.02142e-06
contig_87980	pseudo16	2120561	2123386	2825	+	0.000497746	ATAIB, AIB | ABA-inducible BHLH-type transcription factor |	+	mRNA	4424.29	1.04622	0.239766	4.3635	1.27997e-05	0.000497746
contig_5255	pseudo2	1852977	1855797	2820	+	0.000406079	ckl3 | casein kinase I-like 3 |	+	mRNA	1878.99	1.04616	0.236817	4.41758	9.98107e-06	0.000406079
contig_22289	pseudo5	7058471	7061127	2656	+	0.000891489	S-adenosyl-L-methionine-dependent methyltransferases superfamily protein	+	mRNA	3385.19	1.04562	0.248683	4.20464	2.61501e-05	0.000891489
contig_89756	pseudo16	4244892	4246224	1332	+	0.000124931	ALY4 | ALWAYS EARLY 4 |	+	mRNA	2468.8	1.04536	0.221609	4.71713	2.39195e-06	0.000124931
contig_73577	pseudo14	2377964	2378924	960	+	1.22224e-06	No description	+	mRNA	1839.39	1.04387	0.181348	5.75618	8.60381e-09	1.22224e-06
contig_31	pseudo1	63325	66622	3297	+	0.000847756	TRAF-type zinc finger-related	+	mRNA	3435.7	1.04331	0.24731	4.21863	2.45794e-05	0.000847756
contig_5143	pseudo2	1629734	1631991	2257	+	0.000441676	unknown protein; BEST Arabidopsis thaliana protein match is: unknown protein (TAIR:AT5G45410.3); Has 35333 Bl	+	mRNA	977.56	1.04233	0.237197	4.39436	1.11098e-05	0.000441676
contig_27513	pseudo6	5390604	5392238	1634	+	6.49531e-05	RAP2.2 | related to AP2 2 |	+	mRNA	6354.22	1.04115	0.213606	4.87418	1.0926e-06	6.49531e-05
contig_46553	pseudo9	1410182	1412032	1850	+	0.000704311	ATRBP47C', RBP47C' | RNA-binding protein 47C' |	+	mRNA	2800.3	1.04077	0.243854	4.26802	1.97213e-05	0.000704311
contig_58341	pseudo11	3066282	3068996	2714	+	1.22523e-05	myb-like transcription factor family protein	+	mRNA	3109.04	1.03849	0.197467	5.25903	1.44814e-07	1.22523e-05
contig_111994	pseudo20	4212339	4214122	1783	+	0.00010209	SMT2, CVP1, FRL1 | sterol methyltransferase 2 |	+	mRNA	4971.23	1.03721	0.217695	4.76449	1.8933e-06	0.00010209
contig_46430	pseudo9	1230876	1232735	1859	+	0.000126699	RAP2.12 | related to AP2 12 |	+	mRNA	5727.67	1.03633	0.21988	4.71316	2.43903e-06	0.000126699
contig_109616	pseudo20	1317585	1319753	2168	+	0.000977094	TPPJ | Haloacid dehalogenase-like hydrolase (HAD) superfamily protein |	+	mRNA	894.504	1.03586	0.247812	4.18004	2.9146e-05	0.000977094
contig_102061	pseudo18	6867689	6869330	1641	+	0.000123596	SMT2, CVP1, FRL1 | sterol methyltransferase 2 |	+	mRNA	5463.68	1.03574	0.219449	4.71973	2.36153e-06	0.000123596
contig_41524	pseudo8	4759071	4760046	975	+	5.91938e-06	ATRMA3, RMA3 | RING membrane-anchor 3 |	+	mRNA	772.236	1.03503	0.190798	5.42474	5.80381e-08	5.91938e-06
contig_46552	pseudo9	1407444	1410081	2637	+	0.000615166	ATRBP47C, RBP47C | RNA-binding protein 47C |	+	mRNA	2671.24	1.03418	0.240171	4.30603	1.66214e-05	0.000615166
contig_52947	pseudo10	1221806	1222912	1106	+	0.000743004	PIRL4 | plant intracellular ras group-related LRR 4 |	+	mRNA	453.907	1.03406	0.243091	4.25379	2.10183e-05	0.000743004
contig_63042	pseudo12	2902215	2903976	1761	+	8.87598e-06	myb-like transcription factor family protein	+	mRNA	3650.42	1.03279	0.193602	5.33461	9.5751e-08	8.87598e-06
contig_28209	pseudo6	6579966	6582590	2624	+	9.58521e-05	MPK16 | mitogen-activated protein kinase 16 |	+	mRNA	4893.61	1.03137	0.215799	4.77933	1.75883e-06	9.58521e-05
contig_92565	pseudo16	7877357	7880776	3419	+	0.000388092	Protein phosphatase 2C family protein	+	mRNA	6248.27	1.02905	0.232357	4.42875	9.47815e-06	0.000388092
contig_69814	pseudo13	5794094	5795800	1706	+	0.00019041	No description	+	mRNA	6050.57	1.02884	0.223043	4.61274	3.97386e-06	0.00019041
contig_92340	pseudo16	7457865	7459600	1735	+	4.19626e-06	ATRMA3, RMA3 | RING membrane-anchor 3 |	+	mRNA	996.531	1.02861	0.187071	5.49848	3.83078e-08	4.19626e-06
contig_47117	pseudo9	2264826	2265506	680	+	0.000424053	No description	+	mRNA	515.35	1.0272	0.233159	4.40558	1.05502e-05	0.000424053
contig_107272	pseudo19	6380038	6382864	2826	+	5.56191e-05	myb-like transcription factor family protein	+	mRNA	2619.68	1.02705	0.209029	4.91344	8.94915e-07	5.56191e-05
contig_39037	pseudo8	1931574	1933576	2002	+	7.40164e-05	myb-like transcription factor family protein	+	mRNA	3956.25	1.02681	0.212063	4.84203	1.2852e-06	7.40164e-05
contig_60097	pseudo11	6022596	6024558	1962	+	0.000267801	ALY4 | ALWAYS EARLY 4 |	+	mRNA	3391.73	1.0262	0.22669	4.5269	5.98543e-06	0.000267801
contig_14897	pseudo4	2086322	2088626	2304	+	2.07017e-06	No description	+	mRNA	10756.8	1.02608	0.181649	5.64869	1.61679e-08	2.07017e-06
contig_66591	pseudo13	987637	990236	2599	+	0.000124251	ALY4 | ALWAYS EARLY 4 |	+	mRNA	2426.09	1.02371	0.216956	4.71852	2.37567e-06	0.000124251
contig_13715	pseudo4	279314	280787	1473	+	0.00014495	ATPAP2, ATLPP2, LPP2 | lipid phosphate phosphatase 2 |	+	mRNA	2172.91	1.02191	0.218269	4.68188	2.84252e-06	0.00014495
contig_71268	pseudo13	8018906	8020770	1864	+	5.14529e-06	UNE18, ORP3A | Oxysterol-binding family protein |	+	mRNA	3465.12	1.02145	0.187293	5.45373	4.93234e-08	5.14529e-06
contig_22406	pseudo5	7297116	7299887	2771	+	0.00018295	ATEXO70E1, EXO70E1 | exocyst subunit exo70 family protein E1 |	+	mRNA	8931	1.01929	0.220477	4.62313	3.77995e-06	0.00018295
contig_65493	pseudo12	7073227	7074630	1403	+	1.70273e-05	ORP3B | OSBP(oxysterol binding protein)-related protein 3B |	+	mRNA	1765.51	1.01921	0.196503	5.18673	2.14019e-07	1.70274e-05
contig_59567	pseudo11	4973505	4976369	2864	+	1.97179e-06	GroES-like zinc-binding alcohol dehydrogenase family protein	+	mRNA	2797.83	1.01904	0.18009	5.65849	1.52708e-08	1.97179e-06
contig_50942	pseudo9	5881002	5883209	2207	+	0.000135478	RAP2.2 | related to AP2 2 |	+	mRNA	6085.13	1.01761	0.216575	4.69866	2.61872e-06	0.000135477
contig_46431	pseudo9	1232836	1234649	1813	+	0.000419401	No description	+	mRNA	7748.57	1.01607	0.230485	4.40842	1.04126e-05	0.000419401
contig_105545	pseudo19	4145757	4147956	2199	+	0.000297696	GBF3 | G-box binding factor 3 |	+	mRNA	1228.04	1.01591	0.225815	4.49888	6.83112e-06	0.000297696
contig_4065	pseudo1	7568911	7570199	1288	+	2.68564e-05	DC1 domain-containing protein	+	mRNA	1944.36	1.01542	0.199738	5.08378	3.69992e-07	2.68564e-05
contig_47867	pseudo9	3318695	3319762	1067	+	0.000847321	Uncharacterised protein family (UPF0497)	+	mRNA	540.379	1.01336	0.240187	4.21905	2.45336e-05	0.000847321
contig_47082	pseudo9	2213614	2215273	1659	+	0.000160723	SKD1, VPS4, ATSKD1 | AAA-type ATPase family protein |	+	mRNA	2049.01	1.01333	0.217684	4.65506	3.23886e-06	0.000160723
contig_59617	pseudo11	5077855	5080133	2278	+	0.000148983	BIR1 | BAK1-interacting receptor-like kinase 1 |	+	mRNA	3350.69	1.01306	0.216707	4.6748	2.94233e-06	0.000148983
contig_6992	pseudo2	4774971	4776387	1416	+	0.000743004	UBC8 | ubiquitin conjugating enzyme 8 |	+	mRNA	1988.91	1.01296	0.23813	4.25382	2.10158e-05	0.000743004
contig_15234	pseudo4	2887378	2891975	4597	+	0.000299884	lectin protein kinase family protein	+	mRNA	1601.47	1.01236	0.225115	4.49708	6.88915e-06	0.000299884
contig_96181	pseudo17	5923013	5924440	1427	+	8.81975e-07	RING/FYVE/PHD zinc finger superfamily protein	+	mRNA	3563.58	1.01165	0.173901	5.81737	5.9782e-09	8.81975e-07
contig_70876	pseudo13	7426446	7427655	1209	+	0.000566702	ALY4 | ALWAYS EARLY 4 |	+	mRNA	1414.1	1.0105	0.233473	4.32811	1.50392e-05	0.000566702
contig_44501	pseudo8	7372174	7373972	1798	+	0.000232365	SKD1, VPS4, ATSKD1 | AAA-type ATPase family protein |	+	mRNA	2262.37	1.01048	0.221404	4.56397	5.01942e-06	0.000232365
contig_57224	pseudo11	879893	884418	4525	+	0.000340833	Plant protein of unknown function (DUF639)	+	mRNA	2894.93	1.00958	0.226171	4.46379	8.05244e-06	0.000340833
contig_9833	pseudo3	1758797	1760639	1842	+	8.04361e-05	myb-like transcription factor family protein	+	mRNA	3983.61	1.00845	0.209148	4.82169	1.42343e-06	8.04361e-05
contig_47081	pseudo9	2211646	2213513	1867	+	2.29266e-06	P-loop containing nucleoside triphosphate hydrolases superfamily protein	+	mRNA	1843	1.00468	0.17856	5.62655	1.83846e-08	2.29266e-06
contig_66098	pseudo12	8296398	8297732	1334	+	0.000384977	SYP52, ATSYP52 | syntaxin of plants 52 |	+	mRNA	2729.24	0.999208	0.225495	4.43118	9.3719e-06	0.000384977
contig_10601	pseudo3	3231059	3234565	3506	+	9.44531e-05	HERK1 | hercules receptor kinase 1 |	+	mRNA	2079.94	0.995887	0.208174	4.78393	1.71905e-06	9.44531e-05
contig_87170	pseudo16	852163	853603	1440	+	0.000890175	RNA-binding (RRM/RBD/RNP motifs) family protein	+	mRNA	1383.75	0.994002	0.23637	4.20527	2.60766e-05	0.000890175
contig_91541	pseudo16	5891539	5894325	2786	+	8.90321e-06	SKD1, VPS4, ATSKD1 | AAA-type ATPase family protein |	+	mRNA	4455.16	0.993612	0.186296	5.3335	9.63374e-08	8.90321e-06
contig_83931	pseudo15	6404310	6405448	1138	+	5.07984e-05	Auxin-responsive family protein	+	mRNA	2542.82	0.993403	0.201303	4.93486	8.0209e-07	5.07983e-05
contig_69813	pseudo13	5792707	5793993	1286	+	0.000309933	No description	+	mRNA	5669.83	0.99187	0.220998	4.48814	7.18478e-06	0.000309933
contig_26847	pseudo6	4252466	4255328	2862	+	6.73593e-06	HSP70, ATHSP70 | heat shock protein 70 |	+	mRNA	15517	0.991809	0.183831	5.39521	6.84422e-08	6.73593e-06
contig_54043	pseudo10	2963172	2964354	1182	+	3.12171e-05	Translation initiation factor SUI1 family protein	+	mRNA	9761.73	0.991782	0.196436	5.04889	4.44391e-07	3.12171e-05
contig_21900	pseudo5	6606268	6608407	2139	+	0.000181209	RAP2.2 | related to AP2 2 |	+	mRNA	8449.9	0.99161	0.214367	4.62577	3.73214e-06	0.000181209
contig_45114	pseudo8	8098976	8101393	2417	+	5.07193e-05	Duplicated homeodomain-like superfamily protein	+	mRNA	2929.39	0.991315	0.200861	4.93532	8.00179e-07	5.07193e-05
contig_13795	pseudo4	405428	407469	2041	+	6.48415e-05	Protein kinase superfamily protein	+	mRNA	1712.31	0.989287	0.202906	4.8756	1.0848e-06	6.48415e-05
contig_107261	pseudo19	6363665	6365067	1402	+	0.000301037	SRC2, (AT)SRC2 | soybean gene regulated by cold-2 |	+	mRNA	18798.8	0.98923	0.220041	4.49566	6.93531e-06	0.000301037
contig_59618	pseudo11	5080234	5082346	2112	+	0.000232533	Leucine-rich repeat protein kinase family protein	+	mRNA	3034.22	0.987538	0.21639	4.5637	5.02609e-06	0.000232533
contig_93888	pseudo17	2204397	2206282	1885	+	6.14117e-05	VPS2.1 | SNF7 family protein |	+	mRNA	3027.41	0.98372	0.20122	4.88879	1.01459e-06	6.14117e-05
contig_37790	pseudo8	215382	216411	1029	+	2.82233e-05	Translation initiation factor SUI1 family protein	+	mRNA	7550.3	0.98034	0.193278	5.07217	3.93295e-07	2.82233e-05
contig_111986	pseudo20	4194878	4195564	686	+	0.000710303	No description	+	mRNA	3059.23	0.977299	0.229111	4.26561	1.99355e-05	0.000710303
contig_52164	pseudo9	8222558	8223739	1181	+	0.000953818	VPS2.1 | SNF7 family protein |	+	mRNA	3687.94	0.977002	0.233371	4.18647	2.83325e-05	0.000953818
contig_7245	pseudo2	5285472	5288431	2959	+	0.000891891	Protein phosphatase 2C family protein	+	mRNA	7208.24	0.976027	0.232142	4.20444	2.61735e-05	0.000891891
contig_3870	pseudo1	7089317	7092281	2964	+	0.000258798	signal recognition particle receptor alpha subunit family protein	+	mRNA	11688.7	0.976021	0.215189	4.53565	5.74251e-06	0.000258798
contig_62240	pseudo12	1222900	1224935	2035	+	0.000268943	RNA-binding (RRM/RBD/RNP motifs) family protein	+	mRNA	3428.55	0.974641	0.215387	4.52507	6.03758e-06	0.000268943
contig_5315	pseudo2	1971431	1973506	2075	+	0.0008914	Protein kinase superfamily protein	+	mRNA	391.385	0.973302	0.231471	4.20486	2.61242e-05	0.000891399
contig_57068	pseudo11	542356	543913	1557	+	0.000541963	ATNDT1, NDT1 | NAD+ transporter 1 |	+	mRNA	549.06	0.973094	0.224193	4.34044	1.42199e-05	0.000541963
contig_23198	pseudo6	265734	267467	1733	+	0.000844693	SNAP33, ATSNAP33, SNP33, ATSNAP33B | soluble N-ethylmaleimide-sensitive factor adaptor protein 33 |	+	mRNA	4591.61	0.97121	0.230136	4.22016	2.44133e-05	0.000844693
contig_38233	pseudo8	840858	841854	996	+	5.21067e-05	ATRBP47B, RBP47B | RNA-binding protein 47B |	+	mRNA	3026.31	0.970355	0.196854	4.92931	8.25209e-07	5.21067e-05
contig_46950	pseudo9	2017357	2018395	1038	+	5.72965e-05	EXGT-A4, XTH5 | xyloglucan endotransglucosylase/hydrolase 5 |	+	mRNA	1294.13	0.969929	0.197695	4.90619	9.28638e-07	5.72965e-05
contig_3877	pseudo1	7107812	7109921	2109	+	0.00031921	PLATZ transcription factor family protein	+	mRNA	2910.77	0.967828	0.216027	4.48014	7.45954e-06	0.00031921
contig_15281	pseudo4	2990264	2991591	1327	+	0.000937056	SRC2, (AT)SRC2 | soybean gene regulated by cold-2 |	+	mRNA	5752.47	0.963016	0.229763	4.19134	2.77315e-05	0.000937056
contig_3876	pseudo1	7104287	7107711	3424	+	1.21902e-05	ATU2AF65A | U2 snRNP auxilliary factor, large subunit, splicing factor |	+	mRNA	7369.22	0.961558	0.182793	5.26037	1.43762e-07	1.21902e-05
contig_83715	pseudo15	6166281	6167615	1334	+	5.85267e-05	Uncharacterised protein family (UPF0497)	+	mRNA	1137.17	0.960515	0.196018	4.90013	9.57749e-07	5.85267e-05
contig_16400	pseudo4	5582531	5584087	1556	+	0.000148815	unknown protein; CONTAINS InterPro DOMAIN/s: Protein of unknown function DUF814 (InterPro:IPR008532); Has 180	+	mRNA	928.412	0.957695	0.20484	4.67533	2.93475e-06	0.000148815
contig_55382	pseudo10	5857624	5859209	1585	+	0.000869513	Pectin lyase-like superfamily protein	+	mRNA	2511.2	0.955586	0.226861	4.2122	2.52897e-05	0.000869513
contig_62889	pseudo12	2622200	2623851	1651	+	1.33663e-05	SNF7.2, VPS32 | SNF7 family protein |	+	mRNA	1954.59	0.954075	0.182069	5.24017	1.60426e-07	1.33663e-05
contig_65448	pseudo12	6990992	6992829	1837	+	1.0297e-05	No description	+	mRNA	1965.85	0.95402	0.180025	5.29939	1.16191e-07	1.0297e-05
contig_5817	pseudo2	2995971	2997236	1265	+	4.73287e-05	NCBP | novel cap-binding protein |	+	mRNA	1953.46	0.953469	0.192591	4.95075	7.3927e-07	4.73287e-05
contig_15870	pseudo4	4344165	4346027	1862	+	9.21805e-05	VPS2.1 | SNF7 family protein |	+	mRNA	3063.84	0.953399	0.199049	4.78976	1.66979e-06	9.21805e-05
contig_825	pseudo1	1850776	1852039	1263	+	1.06923e-05	unknown protein; CONTAINS InterPro DOMAIN/s: Protein of unknown function DUF814 (InterPro:IPR008532); Has 180	+	mRNA	2101.51	0.951417	0.179855	5.28992	1.22367e-07	1.06923e-05
contig_824	pseudo1	1849365	1850675	1310	+	2.74952e-05	No description	+	mRNA	1703.94	0.949039	0.186871	5.07857	3.80277e-07	2.74952e-05
contig_57523	pseudo11	1525481	1527413	1932	+	0.000289247	unknown protein; BEST Arabidopsis thaliana protein match is: unknown protein (TAIR:AT4G30780.1); Has 101 Blas	+	mRNA	2512.3	0.948518	0.210485	4.50634	6.59569e-06	0.000289247
contig_33400	pseudo7	3996529	3997299	770	+	5.78585e-05	Heat shock protein 70 (Hsp 70) family protein	+	mRNA	4091.2	0.945136	0.192766	4.90301	9.43793e-07	5.78585e-05
contig_47705	pseudo9	3103850	3105848	1998	+	8.43726e-05	Galactosyltransferase family protein	+	mRNA	1618.09	0.944539	0.19633	4.81098	1.50191e-06	8.43726e-05
contig_46110	pseudo9	776607	777705	1098	+	0.00090841	No description	+	mRNA	1918.16	0.944019	0.224795	4.19948	2.67532e-05	0.00090841
contig_83264	pseudo15	5616230	5617119	889	+	0.000114874	unknown protein; CONTAINS InterPro DOMAIN/s: Protein of unknown function DUF814 (InterPro:IPR008532); Has 180	+	mRNA	874.038	0.940178	0.198477	4.73697	2.16938e-06	0.000114873
contig_63450	pseudo12	3681076	3682932	1856	+	0.00029761	Protein phosphatase 2C family protein	+	mRNA	1651.06	0.938715	0.208647	4.49907	6.82527e-06	0.00029761
contig_111997	pseudo20	4217211	4219770	2559	+	0.000458502	Serinc-domain containing serine and sphingolipid biosynthesis protein	+	mRNA	12868.9	0.937587	0.213834	4.38466	1.16169e-05	0.000458502
contig_29042	pseudo6	7870460	7871633	1173	+	0.000386265	unknown protein; BEST Arabidopsis thaliana protein match is: unknown protein (TAIR:AT2G24100.1); Has 109 Blas	+	mRNA	1295.43	0.937196	0.211562	4.42988	9.42848e-06	0.000386265
contig_73120	pseudo14	1581254	1582220	966	+	0.000448128	unknown protein; BEST Arabidopsis thaliana protein match is: unknown protein (TAIR:AT3G57785.1); Has 115 Blas	+	mRNA	755.676	0.935534	0.213074	4.39065	1.13014e-05	0.000448128
contig_17953	pseudo5	530257	531356	1099	+	5.76651e-05	UBC28 | ubiquitin-conjugating enzyme 28 |	+	mRNA	3861.84	0.935309	0.190724	4.90398	9.39132e-07	5.76651e-05
contig_17177	pseudo4	7264110	7266585	2475	+	0.00066037	PEPKR1 | phosphoenolpyruvate carboxylase-related kinase 1 |	+	mRNA	1885.16	0.931311	0.217311	4.28561	1.82236e-05	0.00066037
contig_100051	pseudo18	3036611	3038070	1459	+	1.73252e-06	Polynucleotidyl transferase, ribonuclease H-like superfamily protein	+	mRNA	6975.34	0.92689	0.163057	5.68445	1.31236e-08	1.73252e-06
contig_4516	pseudo2	253018	256114	3096	+	0.000676173	GBF3 | G-box binding factor 3 |	+	mRNA	4017.07	0.921909	0.21545	4.27899	1.87745e-05	0.000676173
contig_89743	pseudo16	4224594	4226346	1752	+	0.000576431	S-adenosyl-L-methionine-dependent methyltransferases superfamily protein	+	mRNA	594.178	0.920154	0.212805	4.32393	1.53275e-05	0.000576431
contig_87171	pseudo16	853704	856927	3223	+	0.000982508	No description	+	mRNA	1397.62	0.919959	0.220176	4.17828	2.93717e-05	0.000982508
contig_100762	pseudo18	4463743	4467302	3559	+	0.000425343	ATILP1, ILP1 | IAP-like protein 1 |	+	mRNA	1050.07	0.919404	0.208749	4.40435	1.06101e-05	0.000425343
contig_47180	pseudo9	2348114	2350455	2341	+	0.000412143	AtTLP5, TLP5 | tubby like protein 5 |	+	mRNA	3252.07	0.918138	0.208051	4.41304	1.01931e-05	0.000412143
contig_78782	pseudo15	730487	733901	3414	+	0.000306914	HERK1 | hercules receptor kinase 1 |	+	mRNA	942.636	0.91636	0.204052	4.49083	7.09476e-06	0.000306914
contig_27149	pseudo6	4790107	4791731	1624	+	0.000794818	PLATZ transcription factor family protein	+	mRNA	2978.33	0.91505	0.216007	4.2362	2.27331e-05	0.000794818
contig_59257	pseudo11	4344964	4347191	2227	+	0.000641695	HSC70-1, HSP70-1, AT-HSC70-1, HSC70 | heat shock cognate protein 70-1 |	+	mRNA	10041.2	0.913011	0.212641	4.29367	1.75741e-05	0.000641695
contig_9757	pseudo3	1600573	1602249	1676	+	6.50551e-06	ATMKK4, MKK4, ATMEK4 | mitogen-activated protein kinase kinase 4 |	+	mRNA	5491.22	0.912403	0.168809	5.40495	6.48265e-08	6.50551e-06
contig_98839	pseudo18	1053868	1055291	1423	+	0.00038894	SRC2, (AT)SRC2 | soybean gene regulated by cold-2 |	+	mRNA	12877.9	0.912269	0.206015	4.42816	9.50395e-06	0.00038894
contig_95672	pseudo17	5197968	5199414	1446	+	7.65318e-06	Polynucleotidyl transferase, ribonuclease H-like superfamily protein	+	mRNA	7073.78	0.911762	0.169888	5.36684	8.01283e-08	7.65318e-06
contig_15975	pseudo4	4569014	4571375	2361	+	0.000338402	BIR1 | BAK1-interacting receptor-like kinase 1 |	+	mRNA	4694.63	0.909864	0.203741	4.46579	7.97731e-06	0.000338402
contig_15080	pseudo4	2532879	2536441	3562	+	0.000153185	Translation initiation factor SUI1 family protein	+	mRNA	12633	0.909467	0.194862	4.66723	3.05293e-06	0.000153185
contig_16946	pseudo4	6716139	6719661	3522	+	4.32432e-05	ATU2AF65A | U2 snRNP auxilliary factor, large subunit, splicing factor |	+	mRNA	7628.03	0.908706	0.182763	4.97206	6.62465e-07	4.32432e-05
contig_4506	pseudo2	238297	240118	1821	+	0.000454014	unknown protein; BEST Arabidopsis thaliana protein match is: unknown protein (TAIR:AT5G44860.1); Has 338 Blas	+	mRNA	978.028	0.906626	0.206656	4.38713	1.14854e-05	0.000454014
contig_93004	pseudo17	386218	389391	3173	+	0.000221389	myb-like transcription factor family protein	+	mRNA	3766.63	0.906559	0.198091	4.57647	4.72884e-06	0.000221389
contig_53313	pseudo10	1781798	1784517	2719	+	0.000558542	S-adenosyl-L-methionine-dependent methyltransferases superfamily protein	+	mRNA	1752.66	0.905768	0.209053	4.33272	1.47279e-05	0.000558542
contig_70873	pseudo13	7422848	7423978	1130	+	0.000241075	No description	+	mRNA	2639.42	0.904583	0.198647	4.55372	5.27053e-06	0.000241075
contig_100506	pseudo18	3858482	3861491	3009	+	0.000109991	Fatty acid/sphingolipid desaturase	+	mRNA	8019.63	0.903682	0.19034	4.74774	2.05706e-06	0.000109991
contig_16330	pseudo4	5417814	5420326	2512	+	3.18779e-05	SKD1, VPS4, ATSKD1 | AAA-type ATPase family protein |	+	mRNA	1304.39	0.903093	0.179043	5.04401	4.55881e-07	3.18779e-05
contig_18204	pseudo5	1049384	1051269	1885	+	0.000497944	unknown protein; BEST Arabidopsis thaliana protein match is: unknown protein (TAIR:AT4G30780.1); Has 101 Blas	+	mRNA	2379.65	0.901143	0.206528	4.3633	1.28113e-05	0.000497944
contig_111725	pseudo20	3902120	3903500	1380	+	0.000236387	2-oxoglutarate (2OG) and Fe(II)-dependent oxygenase superfamily protein	+	mRNA	779.034	0.901077	0.197627	4.55949	5.12791e-06	0.000236387
contig_86868	pseudo16	317182	318575	1393	+	5.37678e-05	ATARFA1F, ARFA1F | ADP-ribosylation factor A1F |	+	mRNA	3898.39	0.897802	0.182406	4.92199	8.567e-07	5.37678e-05
contig_92545	pseudo16	7829453	7830255	802	+	0.000750527	SRC2, (AT)SRC2 | soybean gene regulated by cold-2 |	+	mRNA	8353.31	0.890419	0.20945	4.25122	2.12605e-05	0.000750527
contig_19582	pseudo5	3608013	3612547	4534	+	0.000805296	RFR1, MED33A | REF4-related 1 |	+	mRNA	1743.34	0.885848	0.209295	4.23254	2.31064e-05	0.000805296
contig_46109	pseudo9	774684	776506	1822	+	0.000466607	ATRBP47B, RBP47B | RNA-binding protein 47B |	+	mRNA	8711.3	0.88316	0.201637	4.37994	1.1871e-05	0.000466607
contig_106076	pseudo19	5003639	5005672	2033	+	0.000903462	RAP2.2 | related to AP2 2 |	+	mRNA	9918.56	0.88236	0.210031	4.2011	2.65621e-05	0.000903462
contig_3775	pseudo1	6867184	6869582	2398	+	0.000350474	HSP70, ATHSP70 | heat shock protein 70 |	+	mRNA	10079.3	0.881118	0.19772	4.45639	8.33513e-06	0.000350474
contig_46108	pseudo9	773510	774583	1073	+	8.71701e-05	CCCH-type zinc fingerfamily protein with RNA-binding domain	+	mRNA	3698.7	0.877808	0.182757	4.80314	1.56196e-06	8.71701e-05
contig_70613	pseudo13	7044039	7045192	1153	+	4.01255e-05	Polynucleotidyl transferase, ribonuclease H-like superfamily protein	+	mRNA	4411.18	0.86898	0.174143	4.99003	6.03698e-07	4.01255e-05
contig_67278	pseudo13	2267413	2270118	2705	+	0.000199076	U-box domain-containing protein kinase family protein	+	mRNA	1376.3	0.865297	0.188018	4.60219	4.18073e-06	0.000199076
contig_4966	pseudo2	1257072	1258386	1314	+	7.40164e-05	VPS24.1 | SNF7 family protein |	+	mRNA	1591.31	0.864469	0.178532	4.84209	1.28483e-06	7.40164e-05
contig_23976	pseudo6	1470694	1471893	1199	+	0.000820756	Plant invertase/pectin methylesterase inhibitor superfamily	+	mRNA	1671.1	0.863104	0.204172	4.22735	2.36465e-05	0.000820756
contig_4780	pseudo2	854751	856809	2058	+	0.000980277	RHF2A | RING-H2 group F2A |	+	mRNA	3275.37	0.85729	0.205147	4.1789	2.92922e-05	0.000980277
contig_77574	pseudo14	7067487	7068320	833	+	0.000313182	UBC8 | ubiquitin conjugating enzyme 8 |	+	mRNA	1995.39	0.855331	0.190681	4.48568	7.26826e-06	0.000313182
contig_14574	pseudo4	1612504	1614143	1639	+	0.000221389	SH3 domain-containing protein	+	mRNA	1169.39	0.854724	0.186757	4.57665	4.72476e-06	0.000221389
contig_16243	pseudo4	5189219	5191080	1861	+	0.000137406	VIK | VH1-interacting kinase |	+	mRNA	5326.84	0.851334	0.181324	4.69509	2.66492e-06	0.000137406
contig_17205	pseudo4	7328710	7332516	3806	+	9.01561e-05	inter-alpha-trypsin inhibitor heavy chain-related	+	mRNA	2028.96	0.845226	0.176253	4.79552	1.62253e-06	9.01561e-05
contig_110400	pseudo20	2257585	2259263	1678	+	0.000230011	RD26, ANAC072 | NAC (No Apical Meristem) domain transcriptional regulator superfamily protein |	+	mRNA	1905.28	0.840894	0.184114	4.56725	4.94153e-06	0.000230011
contig_47033	pseudo9	2145247	2147155	1908	+	0.000238103	VIK | VH1-interacting kinase |	+	mRNA	4707.36	0.840195	0.184351	4.55759	5.17445e-06	0.000238103
contig_17207	pseudo4	7334149	7338079	3930	+	6.76785e-05	inter-alpha-trypsin inhibitor heavy chain-related	+	mRNA	2285.8	0.840188	0.172717	4.86453	1.14729e-06	6.76786e-05
contig_655	pseudo1	1484364	1487615	3251	+	0.000713819	SKD1, VPS4, ATSKD1 | AAA-type ATPase family protein |	+	mRNA	5186.29	0.836367	0.196132	4.2643	2.00528e-05	0.000713819
contig_220	pseudo1	475352	477724	2372	+	0.000973559	Protein kinase superfamily protein	+	mRNA	1453.18	0.82433	0.197163	4.18096	2.90279e-05	0.000973559
contig_9151	pseudo3	409148	411148	2000	+	0.00095022	No description	+	mRNA	11679.7	0.818896	0.195549	4.18767	2.81831e-05	0.00095022
contig_101189	pseudo18	5243449	5245957	2508	+	0.0002392	ARFA1E | ADP-ribosylation factor A1E |	+	mRNA	2114.33	0.814346	0.178727	4.55637	5.20454e-06	0.0002392
contig_15129	pseudo4	2643711	2645782	2071	+	0.000917458	ATRBP47B, RBP47B | RNA-binding protein 47B |	+	mRNA	8373.22	0.812225	0.193538	4.19673	2.70796e-05	0.000917458
contig_29256	pseudo6	8195231	8198674	3443	+	0.000612743	DHHC-type zinc finger family protein	+	mRNA	1280.09	0.809268	0.187883	4.30729	1.65266e-05	0.000612743
contig_59863	pseudo11	5568211	5570128	1917	+	0.000969115	RAP2.2 | related to AP2 2 |	+	mRNA	5811.5	0.797246	0.190624	4.1823	2.88574e-05	0.000969115
contig_1405	pseudo1	3122142	3125845	3703	+	0.00033103	inter-alpha-trypsin inhibitor heavy chain-related	+	mRNA	2192.78	0.795006	0.177815	4.47098	7.78625e-06	0.00033103
contig_87225	pseudo16	962519	964558	2039	+	6.49446e-05	FUS9, EMB144, COP10, CIN4 | Ubiquitin-conjugating enzyme family protein |	+	mRNA	7971.69	0.792625	0.162601	4.87467	1.08992e-06	6.49446e-05
contig_70647	pseudo13	7094026	7095047	1021	+	0.000605438	ATRAB5A, ATRABF2A, RABF2A, RAB5A, RHA1, ATRAB-F2A, RAB-F2A | RAB homolog 1 |	+	mRNA	1215.77	0.785731	0.182278	4.31061	1.62807e-05	0.000605438
contig_21603	pseudo5	6293815	6295083	1268	+	0.000498849	Leucine-rich repeat (LRR) family protein	+	mRNA	2580.05	0.762449	0.174762	4.3628	1.28411e-05	0.000498849
contig_29257	pseudo6	8198775	8202242	3467	+	0.000636588	TIP1 | Ankyrin repeat family protein with DHHC zinc finger domain |	+	mRNA	1976.14	0.762069	0.1774	4.29576	1.74093e-05	0.000636588
contig_1179	pseudo1	2591923	2594601	2678	+	0.000847756	MTHSC70-2, HSC70-5 | mitochondrial HSO70 2 |	+	mRNA	1919.44	-0.78691	0.186531	-4.21866	2.45757e-05	0.000847756
contig_100599	pseudo18	4085669	4092413	6744	+	0.000951789	EMB86, EMB1030, EMB263 | Alanyl-tRNA synthetase, class IIc |	+	mRNA	2987.92	-0.801467	0.191413	-4.1871	2.82545e-05	0.000951789
contig_33689	pseudo7	4457110	4461655	4545	+	0.000507243	No description	+	mRNA	2178.67	-0.81706	0.187479	-4.35815	1.31168e-05	0.000507243
contig_702	pseudo1	1584720	1587633	2913	+	0.000350192	Ribose 5-phosphate isomerase, type A protein	+	mRNA	5321.58	-0.819618	0.183903	-4.4568	8.31929e-06	0.000350192
contig_12396	pseudo3	5967661	5970122	2461	+	0.000490289	BETA-UP, PYD3 | beta-ureidopropionase |	+	mRNA	2789.2	-0.845194	0.193543	-4.36695	1.25992e-05	0.000490289
contig_34868	pseudo7	6175062	6176538	1476	+	0.000275288	phosphoglycerate/bisphosphoglycerate mutase family protein	+	mRNA	1751.72	-0.864383	0.191277	-4.51902	6.21267e-06	0.000275288
contig_65689	pseudo12	7480215	7484418	4203	+	1.5571e-05	LACS6, ATLACS6 | long-chain acyl-CoA synthetase 6 |	+	mRNA	9764.44	-0.869222	0.166889	-5.20837	1.90509e-07	1.5571e-05
contig_35331	pseudo7	6739744	6742910	3166	+	0.000679254	FZL | FZO-like |	+	mRNA	1140.62	-0.869647	0.20329	-4.27787	1.88689e-05	0.000679254
contig_57098	pseudo11	588195	590910	2715	+	0.000253474	Glyoxalase/Bleomycin resistance protein/Dioxygenase superfamily protein	+	mRNA	3650.52	-0.873501	0.192331	-4.54166	5.58133e-06	0.000253474
contig_33341	pseudo7	3887889	3891355	3466	+	0.000651523	CRTISO, CCR2 | carotenoid isomerase |	+	mRNA	7437.99	-0.888718	0.207197	-4.28924	1.79284e-05	0.000651523
contig_92671	pseudo16	8102891	8104198	1307	+	0.000203402	phosphoglycerate/bisphosphoglycerate mutase family protein	+	mRNA	1652.85	-0.892687	0.194175	-4.59732	4.27955e-06	0.000203402
contig_33340	pseudo7	3884608	3887788	3180	+	0.000603674	FAD/NAD(P)-binding oxidoreductase family protein	+	mRNA	7595.9	-0.894627	0.207499	-4.31147	1.62175e-05	0.000603674
contig_105306	pseudo19	3692360	3695601	3241	+	0.000855225	AAP7 | amino acid permease 7 |	+	mRNA	1487.82	-0.900933	0.213681	-4.21624	2.48406e-05	0.000855225
contig_32849	pseudo7	3071635	3074615	2980	+	0.000601529	SHM1, STM, SHMT1 | serine transhydroxymethyltransferase 1 |	+	mRNA	1338.67	-0.915725	0.212328	-4.31279	1.61206e-05	0.000601529
contig_7077	pseudo2	4953716	4956852	3136	+	0.000559407	FAD/NAD(P)-binding oxidoreductase family protein	+	mRNA	8212.18	-0.916281	0.211513	-4.33204	1.47732e-05	0.000559407
contig_75306	pseudo14	4956078	4956985	907	+	0.000228336	Glyoxalase/Bleomycin resistance protein/Dioxygenase superfamily protein	+	mRNA	2901.5	-0.917804	0.200869	-4.56917	4.89661e-06	0.000228336
contig_13023	pseudo3	7316325	7318105	1780	+	6.58369e-05	ROC2 | rotamase cyclophilin 2 |	+	mRNA	1416.1	-0.924565	0.189814	-4.8709	1.11091e-06	6.58369e-05
contig_79015	pseudo15	1076978	1078495	1517	+	0.000109909	EMB1241 | Co-chaperone GrpE family protein |	+	mRNA	941.284	-0.946909	0.199432	-4.74803	2.0541e-06	0.000109909
contig_35365	pseudo7	6775076	6776511	1435	+	0.000230942	NIP6;1, NIP6, NLM7 | NOD26-like intrinsic protein 6;1 |	+	mRNA	1511.9	-0.949333	0.207918	-4.5659	4.97359e-06	0.000230942
contig_385	pseudo1	862437	865360	2923	+	3.62398e-05	TPR16 | Heat shock protein DnaJ with tetratricopeptide repeat |	+	mRNA	2278.18	-0.958746	0.191263	-5.0127	5.36717e-07	3.62398e-05
contig_6421	pseudo2	3932448	3940077	7629	+	0.000174826	EGY1 | Peptidase M50 family protein |	+	mRNA	17747.2	-0.959227	0.206969	-4.63464	3.57556e-06	0.000174826
contig_54176	pseudo10	3236404	3239656	3252	+	0.00068045	Haloacid dehalogenase-like hydrolase (HAD) superfamily protein	+	mRNA	3131.48	-0.966445	0.225949	-4.27727	1.89199e-05	0.00068045
contig_1481	pseudo1	3271607	3273623	2016	+	0.000285117	Translation initiation factor 3 protein	+	mRNA	1638.5	-0.967669	0.214549	-4.51024	6.47545e-06	0.000285117
contig_77870	pseudo14	7583684	7585170	1486	+	0.000230804	Haloacid dehalogenase-like hydrolase (HAD) superfamily protein	+	mRNA	3268.65	-0.970341	0.212502	-4.56628	4.96459e-06	0.000230804
contig_20271	pseudo5	4637095	4643495	6400	+	0.000562468	AtGLDP1, GLDP1 | glycine decarboxylase P-protein 1 |	+	mRNA	70086.4	-0.971171	0.224267	-4.33042	1.48828e-05	0.000562468
contig_91562	pseudo16	5942120	5943369	1249	+	6.46288e-06	unknown protein; FUNCTIONS IN: molecular_function unknown; INVOLVED IN: biological_process unknown; LOCATED I	+	mRNA	2041.25	-0.973924	0.180136	-5.4066	6.42329e-08	6.46288e-06
contig_489	pseudo1	1064552	1066661	2109	+	0.000851766	HPR, ATHPR1 | hydroxypyruvate reductase |	+	mRNA	16573.3	-0.976123	0.231459	-4.21726	2.4729e-05	0.000851766
contig_70082	pseudo13	6214329	6218223	3894	+	0.000308328	CUT1, POP1, CER6, G2, KCS6 | 3-ketoacyl-CoA synthase 6 |	+	mRNA	40790.7	-0.981834	0.21869	-4.48961	7.1355e-06	0.000308328
contig_6545	pseudo2	4093207	4097126	3919	+	7.36636e-06	DNA mismatch repair protein MutS, type 2	+	mRNA	807.841	-0.989162	0.183999	-5.37591	7.61948e-08	7.36636e-06
contig_70081	pseudo13	6210030	6214228	4198	+	0.000222754	CUT1, POP1, CER6, G2, KCS6 | 3-ketoacyl-CoA synthase 6 |	+	mRNA	32959.9	-0.998116	0.218174	-4.57487	4.76526e-06	0.000222754
contig_8978	pseudo3	160047	162075	2028	+	1.67495e-05	AP2 | Integrase-type DNA-binding superfamily protein |	+	mRNA	833.316	-0.998658	0.192352	-5.19182	2.0825e-07	1.67495e-05
contig_29420	pseudo7	75668	77158	1490	+	0.000295492	Small GTP-binding protein	+	mRNA	1404.82	-1.00387	0.223004	-4.50155	6.74582e-06	0.000295492
contig_56841	pseudo10	8333449	8334786	1337	+	0.00065215	Haloacid dehalogenase-like hydrolase (HAD) superfamily protein	+	mRNA	3844.01	-1.00851	0.235142	-4.28892	1.79542e-05	0.00065215
contig_77337	pseudo14	6632403	6637051	4648	+	0.000258614	Protein of unknown function (DUF1223)	+	mRNA	2108.21	-1.01488	0.223736	-4.53605	5.73167e-06	0.000258614
contig_27365	pseudo6	5153305	5156331	3026	+	2.58547e-07	Eukaryotic translation initiation factor eIF2A family protein	+	mRNA	5451.47	-1.01656	0.167933	-6.0534	1.41819e-09	2.58547e-07
contig_33733	pseudo7	4536049	4536996	947	+	0.000893373	No description	+	mRNA	1536.68	-1.02072	0.2428	-4.20396	2.62287e-05	0.000893373
contig_5058	pseudo2	1449359	1452653	3294	+	0.000280169	No description	+	mRNA	618.39	-1.02235	0.226438	-4.51493	6.3338e-06	0.000280169
contig_14037	pseudo4	840630	842887	2257	+	0.000806389	ROC4 | rotamase CYP 4 |	+	mRNA	1621.13	-1.02567	0.242359	-4.23203	2.31588e-05	0.000806389
contig_24048	pseudo6	1577541	1580953	3412	+	0.000111811	ANT, DRG, CKC, CKC1 | Integrase-type DNA-binding superfamily protein |	+	mRNA	929.742	-1.0265	0.216399	-4.74357	2.09986e-06	0.000111811
contig_93457	pseudo17	1293258	1295488	2230	+	0.000526046	ARM repeat superfamily protein	+	mRNA	874.796	-1.02653	0.236059	-4.34863	1.36992e-05	0.000526046
contig_84041	pseudo15	6533402	6535157	1755	+	0.000470329	AtGLDP1, GLDP1 | glycine decarboxylase P-protein 1 |	+	mRNA	18952.2	-1.03482	0.236393	-4.37752	1.20036e-05	0.000470329
contig_54199	pseudo10	3291792	3294766	2974	+	4.00151e-07	PGM3 | Phosphoglucomutase/phosphomannomutase family protein |	+	mRNA	9698	-1.03764	0.173777	-5.97108	2.35694e-09	4.00151e-07
contig_70080	pseudo13	6207864	6209929	2065	+	3.04168e-05	No description	+	mRNA	35818.1	-1.04783	0.207283	-5.05508	4.30218e-07	3.04168e-05
contig_5057	pseudo2	1446609	1449258	2649	+	4.66655e-05	ACR6 | ACT domain repeat 6 |	+	mRNA	565.96	-1.04854	0.211655	-4.95399	7.27082e-07	4.66655e-05
contig_28571	pseudo6	7126341	7127480	1139	+	0.000151592	Plastid-lipid associated protein PAP / fibrillin family protein	+	mRNA	1205.46	-1.05526	0.225963	-4.67005	3.01129e-06	0.000151592
contig_70079	pseudo13	6205712	6207763	2051	+	2.82315e-05	ATLFNR2 | ferredoxin-NADP(+)-oxidoreductase 2 |	+	mRNA	36430.4	-1.05593	0.208197	-5.0718	3.94078e-07	2.82315e-05
contig_100707	pseudo18	4340378	4341442	1064	+	0.000827071	FKBP-like peptidyl-prolyl cis-trans isomerase family protein	+	mRNA	473.392	-1.05995	0.250862	-4.22521	2.38716e-05	0.000827071
contig_93793	pseudo17	1960829	1963738	2909	+	1.63276e-07	PGM3 | Phosphoglucomutase/phosphomannomutase family protein |	+	mRNA	8882.44	-1.06046	0.172765	-6.13817	8.34754e-10	1.63276e-07
contig_111116	pseudo20	3027894	3035303	7409	+	2.32592e-06	EGY1 | Peptidase M50 family protein |	+	mRNA	20951.4	-1.06846	0.190003	-5.62339	1.87241e-08	2.32592e-06
contig_22486	pseudo5	7418266	7419940	1674	+	1.28947e-05	ATLFNR2 | ferredoxin-NADP(+)-oxidoreductase 2 |	+	mRNA	33989.3	-1.07288	0.204436	-5.248	1.53755e-07	1.28947e-05
contig_28197	pseudo6	6560275	6561866	1591	+	8.1433e-06	ATLFNR2, FNR2 | ferredoxin-NADP(+)-oxidoreductase 2 |	+	mRNA	45869.7	-1.07941	0.201634	-5.35331	8.63582e-08	8.1433e-06
contig_22821	pseudo5	7994939	7997365	2426	+	0.000263747	Small GTP-binding protein	+	mRNA	2526.74	-1.07968	0.238292	-4.53091	5.87299e-06	0.000263747
contig_22487	pseudo5	7420041	7422018	1977	+	6.8662e-06	ATLFNR2 | ferredoxin-NADP(+)-oxidoreductase 2 |	+	mRNA	30440.6	-1.08122	0.200566	-5.39085	7.01246e-08	6.8662e-06
contig_78797	pseudo15	753543	754856	1313	+	3.82215e-05	Small GTP-binding protein	+	mRNA	1141.13	-1.08854	0.217668	-5.00092	5.70559e-07	3.82215e-05
contig_77872	pseudo14	7586397	7587731	1334	+	0.000111226	Small GTP-binding protein	+	mRNA	2126.66	-1.09165	0.230072	-4.74481	2.08697e-06	0.000111226
contig_28953	pseudo6	7722234	7723601	1367	+	0.000826084	Sulfite exporter TauE/SafE family protein	+	mRNA	2599.47	-1.0933	0.258733	-4.22558	2.38324e-05	0.000826084
contig_33946	pseudo7	4862877	4864983	2106	+	3.56996e-05	Major facilitator superfamily protein	+	mRNA	700.931	-1.099	0.219079	-5.01644	5.26386e-07	3.56996e-05
contig_57904	pseudo11	2294851	2296147	1296	+	0.000920016	ATCCS, CCS | copper chaperone for SOD1 |	+	mRNA	1748.54	-1.10215	0.262668	-4.196	2.71671e-05	0.000920016
contig_82061	pseudo15	4036438	4038645	2207	+	0.000461304	ATPAP22, PAP22 | purple acid phosphatase 22 |	+	mRNA	564.448	-1.10274	0.251595	-4.38299	1.1706e-05	0.000461304
contig_5096	pseudo2	1537074	1539533	2459	+	2.50934e-05	Small GTP-binding protein	+	mRNA	3719.2	-1.10499	0.216654	-5.10026	3.39192e-07	2.50934e-05
contig_62241	pseudo12	1225036	1227294	2258	+	4.95504e-08	PGM3 | Phosphoglucomutase/phosphomannomutase family protein |	+	mRNA	10135	-1.11026	0.174758	-6.35314	2.10966e-10	4.95504e-08
contig_30873	pseudo7	1782275	1783862	1587	+	0.000663168	No description	+	mRNA	421.541	-1.11292	0.259771	-4.28425	1.83354e-05	0.000663168
contig_52411	pseudo10	317102	318755	1653	+	1.73913e-05	APG3 | Peptide chain release factor 1 |	+	mRNA	1686.39	-1.11402	0.214983	-5.1819	2.19637e-07	1.73913e-05
contig_29093	pseudo6	7949422	7952830	3408	+	0.000344528	ANT, DRG, CKC, CKC1 | Integrase-type DNA-binding superfamily protein |	+	mRNA	982.57	-1.11779	0.250576	-4.46088	8.16222e-06	0.000344528
contig_1313	pseudo1	2913613	2915112	1499	+	0.000374283	RNA-binding (RRM/RBD/RNP motifs) family protein	+	mRNA	2288.83	-1.11815	0.251861	-4.43957	9.01381e-06	0.000374283
contig_7635	pseudo2	6105932	6107536	1604	+	5.59666e-05	P-loop containing nucleoside triphosphate hydrolases superfamily protein	+	mRNA	2063.58	-1.12173	0.228378	-4.91174	9.02698e-07	5.59666e-05
contig_43828	pseudo8	6333148	6334183	1035	+	0.000909801	No description	+	mRNA	2373.78	-1.12313	0.267481	-4.19893	2.68179e-05	0.000909801
contig_77944	pseudo14	7711295	7713765	2470	+	3.31403e-05	CYP97A3, LUT5 | cytochrome P450, family 97, subfamily A, polypeptide 3	+	mRNA	4298.1	-1.12485	0.223444	-5.03414	4.79993e-07	3.31403e-05
contig_13602	pseudo4	86953	89272	2319	+	0.000267801	ANTR2, PHT4;4 | Major facilitator superfamily protein |	+	mRNA	849.804	-1.12534	0.248594	-4.52682	5.98773e-06	0.000267801
contig_52305	pseudo10	127866	129070	1204	+	3.45956e-05	S-adenosyl-L-methionine-dependent methyltransferases superfamily protein	+	mRNA	412.06	-1.13105	0.225106	-5.02452	5.04686e-07	3.45956e-05
contig_54039	pseudo10	2955306	2958396	3090	+	7.87265e-05	PDS3, PDS, PDE226 | phytoene desaturase 3 |	+	mRNA	2902.58	-1.13208	0.234531	-4.82701	1.38598e-06	7.87265e-05
contig_4559	pseudo2	343115	345588	2473	+	0.000175619	CYP97A3, LUT5 | cytochrome P450, family 97, subfamily A, polypeptide 3	+	mRNA	4415.67	-1.13263	0.24444	-4.63357	3.59408e-06	0.000175619
contig_87	pseudo1	190254	192962	2708	+	3.60831e-05	PDS3, PDS, PDE226 | phytoene desaturase 3 |	+	mRNA	2963.96	-1.13307	0.225987	-5.01387	5.33454e-07	3.60831e-05
contig_34392	pseudo7	5510867	5512362	1495	+	3.49037e-05	P-loop containing nucleoside triphosphate hydrolases superfamily protein	+	mRNA	1654.59	-1.13392	0.225785	-5.02213	5.11003e-07	3.49037e-05
contig_66680	pseudo13	1139477	1141978	2501	+	2.4582e-05	CYP97A3, LUT5 | cytochrome P450, family 97, subfamily A, polypeptide 3	+	mRNA	4799.3	-1.13659	0.222615	-5.10562	3.29712e-07	2.4582e-05
contig_28196	pseudo6	6558255	6560174	1919	+	5.80555e-07	No description	+	mRNA	34472.9	-1.13758	0.192783	-5.90083	3.61667e-09	5.80555e-07
contig_28269	pseudo6	6658426	6660155	1729	+	0.000176015	PDS3, PDS, PDE226 | phytoene desaturase 3 |	+	mRNA	2082.31	-1.14063	0.246199	-4.63297	3.60455e-06	0.000176015
contig_44660	pseudo8	7577758	7579374	1616	+	0.000215554	RNA-binding (RRM/RBD/RNP motifs) family protein	+	mRNA	1659.55	-1.14156	0.249085	-4.58302	4.58308e-06	0.000215554
contig_54198	pseudo10	3288643	3291691	3048	+	4.60984e-08	No description	+	mRNA	6507.82	-1.14267	0.179506	-6.36565	1.94462e-10	4.60984e-08
contig_107631	pseudo19	7050954	7052425	1471	+	2.75045e-05	Uncharacterized protein family (UPF0016)	+	mRNA	567.791	-1.14743	0.225955	-5.07815	3.81124e-07	2.75045e-05
contig_29097	pseudo6	7955456	7956872	1416	+	0.000211908	RNA-binding (RRM/RBD/RNP motifs) family protein	+	mRNA	2174.26	-1.14783	0.250222	-4.58723	4.49172e-06	0.000211908
contig_44538	pseudo8	7422309	7423288	979	+	0.000449974	Gibberellin-regulated family protein	+	mRNA	283.184	-1.14988	0.261967	-4.38942	1.13656e-05	0.000449974
contig_96837	pseudo17	6803353	6805054	1701	+	0.000302981	DFR, TT3, M318 | dihydroflavonol 4-reductase |	+	mRNA	973.937	-1.15284	0.256527	-4.49405	6.98799e-06	0.00030298
contig_24857	pseudo6	2666044	2667732	1688	+	0.00063088	CBS domain-containing protein with a domain of unknown function (DUF21)	+	mRNA	485.801	-1.1548	0.268656	-4.29843	1.72009e-05	0.00063088
contig_4106	pseudo1	7652936	7656907	3971	+	1.61409e-05	LOS2, ENO2 | Enolase |	+	mRNA	2451.86	-1.15517	0.222137	-5.20027	1.98997e-07	1.61409e-05
contig_1845	pseudo1	3961665	3963059	1394	+	0.000963203	alpha/beta-Hydrolases superfamily protein	+	mRNA	461.334	-1.15582	0.276252	-4.18392	2.86528e-05	0.000963203
contig_33082	pseudo7	3465119	3466519	1400	+	9.64163e-05	S-adenosyl-L-methionine-dependent methyltransferases superfamily protein	+	mRNA	700.834	-1.15657	0.242068	-4.77786	1.77171e-06	9.64163e-05
contig_44989	pseudo8	7961584	7964306	2722	+	0.000319753	emb1967 | Forkhead-associated (FHA) domain-containing protein |	+	mRNA	1409.42	-1.15788	0.258488	-4.47945	7.48342e-06	0.000319753
contig_7976	pseudo2	6786754	6789432	2678	+	0.000364351	Pentatricopeptide repeat (PPR) superfamily protein	+	mRNA	220.196	-1.15795	0.260444	-4.44606	8.74605e-06	0.000364351
contig_106038	pseudo19	4958459	4959966	1507	+	0.000421758	UGT84A1 | UDP-Glycosyltransferase superfamily protein |	+	mRNA	859.703	-1.1607	0.263377	-4.40698	1.04821e-05	0.000421758
contig_43836	pseudo8	6343623	6345681	2058	+	7.01831e-05	Leucine-rich repeat protein kinase family protein	+	mRNA	384.816	-1.16225	0.239359	-4.85567	1.19983e-06	7.01831e-05
contig_23918	pseudo6	1364984	1366295	1311	+	0.000675335	Major facilitator superfamily protein	+	mRNA	1018.82	-1.165	0.272236	-4.27937	1.87424e-05	0.000675335
contig_51214	pseudo9	6431730	6432802	1072	+	4.29713e-05	ATPSK4, ATPSK3 (FORMER SYMBOL), PSK4 | phytosulfokine 4 precursor |	+	mRNA	876.017	-1.16606	0.234458	-4.97344	6.57738e-07	4.29712e-05
contig_97230	pseudo17	7306765	7308250	1485	+	0.000501389	Sulfite exporter TauE/SafE family protein	+	mRNA	2630.69	-1.16846	0.267898	-4.36157	1.2913e-05	0.000501389
contig_103916	pseudo19	1769675	1770880	1205	+	0.000658199	LHCA6, LHCA2*1 | photosystem I light harvesting complex gene 6 |	+	mRNA	2399.63	-1.17415	0.273901	-4.28677	1.81293e-05	0.000658199
contig_18829	pseudo5	2288170	2291091	2921	+	9.09694e-05	ISA1, ATISA1 | isoamylase 1 |	+	mRNA	819.166	-1.18356	0.246935	-4.79299	1.6431e-06	9.09694e-05
contig_13783	pseudo4	386548	388807	2259	+	8.0694e-05	GATB | GLU-ADT subunit B |	+	mRNA	1258.6	-1.18375	0.245546	-4.82091	1.42905e-06	8.0694e-05
contig_56824	pseudo10	8296417	8299255	2838	+	0.000138516	SQD1 | sulfoquinovosyldiacylglycerol 1 |	+	mRNA	1495.53	-1.18395	0.252285	-4.6929	2.69365e-06	0.000138516
contig_7129	pseudo2	5061327	5063947	2620	+	2.33903e-05	PDS3, PDS, PDE226 | phytoene desaturase 3 |	+	mRNA	2613.75	-1.18545	0.23165	-5.11741	3.09757e-07	2.33903e-05
contig_51558	pseudo9	7107989	7108830	841	+	0.000524227	Gibberellin-regulated family protein	+	mRNA	374.002	-1.18633	0.27275	-4.3495	1.3645e-05	0.000524227
contig_100616	pseudo18	4124017	4129337	5320	+	2.96328e-05	AtGLDP1, GLDP1 | glycine decarboxylase P-protein 1 |	+	mRNA	53747.5	-1.18668	0.234495	-5.06059	4.17968e-07	2.96328e-05
contig_91570	pseudo16	5962695	5965335	2640	+	0.00070775	Phosphatidylinositol 3- and 4-kinase ;Ubiquitin family protein	+	mRNA	151.684	-1.18816	0.278477	-4.26662	1.98454e-05	0.00070775
contig_96704	pseudo17	6550160	6551342	1182	+	0.000406597	PGRL1B | PGR5-like B |	+	mRNA	1803.63	-1.19059	0.269545	-4.41703	1.00069e-05	0.000406597
contig_7047	pseudo2	4887930	4890001	2071	+	0.000925958	Major facilitator superfamily protein	+	mRNA	1695.82	-1.19302	0.284443	-4.19424	2.73788e-05	0.000925958
contig_76016	pseudo14	5735074	5736784	1710	+	0.000909522	CYP93D1 | cytochrome P450, family 93, subfamily D, polypeptide 1 | chr5	+	mRNA	972.278	-1.19381	0.284302	-4.1991	2.67978e-05	0.000909522
contig_9439	pseudo3	944319	946980	2661	+	0.000266972	emb1967 | Forkhead-associated (FHA) domain-containing protein |	+	mRNA	1157.75	-1.19441	0.263799	-4.52772	5.96223e-06	0.000266972
contig_24859	pseudo6	2668111	2669981	1870	+	0.000425343	No description	+	mRNA	432.154	-1.19523	0.271362	-4.40458	1.0599e-05	0.000425343
contig_63024	pseudo12	2866021	2868132	2111	+	1.84472e-05	No description	+	mRNA	2633.66	-1.19589	0.231351	-5.16917	2.3514e-07	1.84472e-05
contig_63448	pseudo12	3676700	3678740	2040	+	4.37848e-05	Calcineurin-like metallo-phosphoesterase superfamily protein	+	mRNA	981.454	-1.19709	0.240924	-4.96874	6.73887e-07	4.37848e-05
contig_46247	pseudo9	970769	972963	2194	+	0.000231706	PAP13, ATPAP13 | purple acid phosphatase 13 |	+	mRNA	874.657	-1.20077	0.263041	-4.56493	4.99664e-06	0.000231706
contig_97115	pseudo17	7184628	7187919	3291	+	0.000254238	Tetratricopeptide repeat (TPR)-like superfamily protein	+	mRNA	3634.96	-1.20077	0.264446	-4.54069	5.60702e-06	0.000254238
contig_57958	pseudo11	2403682	2404968	1286	+	2.51453e-05	HYR1 | UDP-Glycosyltransferase superfamily protein |	+	mRNA	725.518	-1.20591	0.236468	-5.09968	3.40223e-07	2.51453e-05
contig_93802	pseudo17	1988472	1992720	4248	+	2.507e-05	AGL13 | AGAMOUS-like 13 |	+	mRNA	5510.64	-1.20602	0.236426	-5.10104	3.37783e-07	2.507e-05
contig_22482	pseudo5	7412070	7414333	2263	+	0.000885201	No description	+	mRNA	998.314	-1.21269	0.288262	-4.20691	2.58885e-05	0.000885201
contig_33909	pseudo7	4793733	4796551	2818	+	0.000152524	THIC | thiaminC |	+	mRNA	5518.01	-1.21785	0.260871	-4.66838	3.03578e-06	0.000152524
contig_65813	pseudo12	7711532	7712891	1359	+	9.80486e-06	Uncharacterised protein family (UPF0497)	+	mRNA	325.858	-1.22142	0.230058	-5.30917	1.10125e-07	9.80486e-06
contig_93803	pseudo17	1992821	1995925	3104	+	4.03373e-05	ATPS3, PS3 | phosphate starvation-induced gene 3 |	+	mRNA	5373.15	-1.22254	0.245062	-4.98868	6.07939e-07	4.03373e-05
contig_86928	pseudo16	437055	439196	2141	+	2.17662e-07	ATLFNR1 | ferredoxin-NADP(+)-oxidoreductase 1 |	+	mRNA	10912.3	-1.22367	0.201072	-6.0857	1.15982e-09	2.17662e-07
contig_9831	pseudo3	1754562	1756779	2217	+	0.000133209	APL3 | Glucose-1-phosphate adenylyltransferase family protein |	+	mRNA	691.84	-1.22918	0.261394	-4.70239	2.57131e-06	0.000133209
contig_24163	pseudo6	1751154	1752099	945	+	1.06296e-07	NDH18 | NAD(P)H dehydrogenase 18 |	+	mRNA	1118.28	-1.2305	0.198006	-6.21445	5.15041e-10	1.06297e-07
contig_78514	pseudo15	332658	334482	1824	+	4.78844e-06	SNARE associated Golgi protein family	+	mRNA	1359.08	-1.23162	0.225162	-5.46991	4.5027e-08	4.78844e-06
contig_27730	pseudo6	5759655	5761878	2223	+	0.000823459	FAD/NAD(P)-binding oxidoreductase family protein	+	mRNA	3098.5	-1.23343	0.291833	-4.2265	2.37351e-05	0.000823459
contig_56785	pseudo10	8203789	8205463	1674	+	0.000569202	FUNCTIONS IN: molecular_function unknown; INVOLVED IN: biological_process unknown; LOCATED IN: cellular_compo	+	mRNA	361.47	-1.23476	0.285366	-4.32693	1.51204e-05	0.000569202
contig_4207	pseudo1	7886698	7888700	2002	+	1.02801e-07	LUT1, CYP97C1 | Cytochrome P450 superfamily protein | chr3	+	mRNA	1112.24	-1.25021	0.200967	-6.22099	4.94039e-10	1.02801e-07
contig_13872	pseudo4	538549	540005	1456	+	7.00916e-05	FUNCTIONS IN: molecular_function unknown; INVOLVED IN: biological_process unknown; LOCATED IN: chloroplast; E	+	mRNA	937.019	-1.25187	0.257794	-4.85608	1.19735e-06	7.00917e-05
contig_58711	pseudo11	3653062	3655787	2725	+	4.16735e-05	PRORP1 | proteinaceous RNase P 1 |	+	mRNA	700.505	-1.25339	0.251623	-4.98121	6.31887e-07	4.16735e-05
contig_10233	pseudo3	2530455	2532665	2210	+	0.000551051	DRB2 | dsRNA-binding protein 2 |	+	mRNA	728.987	-1.25538	0.289517	-4.33613	1.45015e-05	0.000551051
contig_69516	pseudo13	5436552	5438683	2131	+	0.000149793	Ribonuclease III family protein	+	mRNA	319.891	-1.25675	0.268921	-4.67331	2.96381e-06	0.000149793
contig_56773	pseudo10	8184044	8185779	1735	+	4.30478e-06	AAP8, ATAAP8 | amino acid permease 8 |	+	mRNA	1491.65	-1.2574	0.2289	-5.49322	3.94671e-08	4.30478e-06
contig_5579	pseudo2	2502135	2502946	811	+	0.0004338	DUT1 | DUTP-PYROPHOSPHATASE-LIKE 1 |	+	mRNA	314.044	-1.26277	0.28706	-4.39899	1.08756e-05	0.0004338
contig_89331	pseudo16	3623620	3624670	1050	+	1.50557e-05	Uncharacterised protein family (UPF0497)	+	mRNA	261.598	-1.26313	0.242138	-5.21656	1.82275e-07	1.50557e-05
contig_14006	pseudo4	788086	791524	3438	+	0.000473589	THI1, TZ, THI4 | thiazole biosynthetic enzyme, chloroplast (ARA6) (THI1) (THI4) |	+	mRNA	4946.06	-1.26489	0.289065	-4.37581	1.20981e-05	0.000473589
contig_27729	pseudo6	5757317	5759554	2237	+	0.000629509	FAD/NAD(P)-binding oxidoreductase family protein	+	mRNA	2924.51	-1.26732	0.294771	-4.29933	1.71315e-05	0.000629509
contig_62317	pseudo12	1408613	1409930	1317	+	0.000612743	VTC4 | Inositol monophosphatase family protein |	+	mRNA	2973.43	-1.26925	0.294681	-4.3072	1.65332e-05	0.000612743
contig_77753	pseudo14	7394304	7395560	1256	+	4.57667e-08	AAP1, NAT2 | amino acid permease 1 |	+	mRNA	1196.54	-1.27156	0.199658	-6.36867	1.90672e-10	4.57667e-08
contig_3623	pseudo1	6693998	6697825	3827	+	0.000612484	SRS2, ATSRS2 | P-loop containing nucleoside triphosphate hydrolases superfamily protein |	+	mRNA	250.861	-1.27163	0.295209	-4.30756	1.65064e-05	0.000612484
contig_2865	pseudo1	5678944	5681415	2471	+	0.00045781	2-oxoglutarate (2OG) and Fe(II)-dependent oxygenase superfamily protein	+	mRNA	315.338	-1.27205	0.290078	-4.38521	1.15874e-05	0.00045781
contig_8828	pseudo2	8286374	8289015	2641	+	1.5939e-05	PRORP1 | proteinaceous RNase P 1 |	+	mRNA	742.547	-1.27349	0.244752	-5.2032	1.95883e-07	1.5939e-05
contig_1736	pseudo1	3746585	3748656	2071	+	0.000664159	SQD1 | sulfoquinovosyldiacylglycerol 1 |	+	mRNA	1464	-1.2736	0.297313	-4.28371	1.83802e-05	0.000664158
contig_27628	pseudo6	5598227	5599744	1517	+	0.000397412	GDSL-like Lipase/Acylhydrolase superfamily protein	+	mRNA	566.483	-1.27441	0.288137	-4.42293	9.73691e-06	0.000397412
contig_5670	pseudo2	2695078	2696224	1146	+	0.000349236	BBX32 | B-box 32 |	+	mRNA	299.03	-1.27482	0.285988	-4.45762	8.28746e-06	0.000349236
contig_67260	pseudo13	2224826	2229440	4614	+	2.66662e-05	No description	+	mRNA	263.763	-1.27554	0.250795	-5.08599	3.65707e-07	2.66662e-05
contig_71721	pseudo14	274629	276898	2269	+	0.000263114	Phototropic-responsive NPH3 family protein	+	mRNA	371.85	-1.27716	0.281838	-4.53154	5.85546e-06	0.000263114
contig_73637	pseudo14	2483160	2483880	720	+	6.5938e-07	AAP1, NAT2 | amino acid permease 1 |	+	mRNA	486.99	-1.27895	0.217804	-5.872	4.30579e-09	6.5938e-07
contig_57006	pseudo11	408068	410536	2468	+	8.11819e-05	ATPS3, PS3 | phosphate starvation-induced gene 3 |	+	mRNA	7073.04	-1.27912	0.265403	-4.81956	1.43875e-06	8.11819e-05
contig_52513	pseudo10	494476	496704	2228	+	0.00058389	Major facilitator superfamily protein	+	mRNA	1645.36	-1.2825	0.296837	-4.32055	1.5564e-05	0.00058389
contig_62010	pseudo12	708567	709916	1349	+	2.51689e-06	LHCB4.3 | light harvesting complex photosystem II |	+	mRNA	19150.1	-1.28385	0.229071	-5.60461	2.0873e-08	2.51689e-06
contig_24499	pseudo6	2192289	2192841	552	+	6.30909e-05	NDF2, NDH45 | NDH-dependent cyclic electron flow 1 |	+	mRNA	340.99	-1.28411	0.263026	-4.88208	1.04974e-06	6.30909e-05
contig_108517	pseudo19	8243999	8247814	3815	+	6.58498e-05	THIC | thiaminC |	+	mRNA	6313.26	-1.28485	0.263792	-4.87071	1.11199e-06	6.58498e-05
contig_78509	pseudo15	326163	328105	1942	+	0.000205459	alpha/beta-Hydrolases superfamily protein	+	mRNA	1476.67	-1.28598	0.279876	-4.59484	4.33087e-06	0.000205459
contig_65812	pseudo12	7710131	7711431	1300	+	1.15674e-05	No description	+	mRNA	418.245	-1.28785	0.244279	-5.27205	1.34909e-07	1.15674e-05
contig_79058	pseudo15	1151222	1152847	1625	+	0.000690659	No description	+	mRNA	309.154	-1.28845	0.301487	-4.27364	1.92308e-05	0.000690659
contig_73910	pseudo14	2933373	2935446	2073	+	4.23174e-09	ATLFNR1, FNR1 | ferredoxin-NADP(+)-oxidoreductase 1 |	+	mRNA	24758.4	-1.28893	0.190229	-6.77571	1.23798e-11	4.23174e-09
contig_82237	pseudo15	4266647	4268336	1689	+	0.000366979	AAP8, ATAAP8 | amino acid permease 8 |	+	mRNA	608.56	-1.2985	0.292173	-4.44428	8.81874e-06	0.000366979
contig_100883	pseudo18	4718178	4719491	1313	+	0.00041451	Phosphoglycerate mutase family protein	+	mRNA	786.179	-1.30093	0.29489	-4.41158	1.02618e-05	0.00041451
contig_70927	pseudo13	7505023	7506458	1435	+	4.78844e-06	SQD1 | sulfoquinovosyldiacylglycerol 1 |	+	mRNA	1515.86	-1.30155	0.23794	-5.47007	4.49857e-08	4.78844e-06
contig_33910	pseudo7	4796652	4798373	1721	+	0.000186771	No description	+	mRNA	3525.07	-1.30208	0.281945	-4.61819	3.87109e-06	0.000186771
contig_33577	pseudo7	4284047	4285714	1667	+	0.00088352	NDF2, NDH45 | NDH-dependent cyclic electron flow 1 |	+	mRNA	2377.25	-1.30478	0.310109	-4.20747	2.5824e-05	0.00088352
contig_43930	pseudo8	6512704	6514321	1617	+	0.00043584	Aldolase superfamily protein	+	mRNA	8341.74	-1.30698	0.297202	-4.3976	1.09455e-05	0.00043584
contig_29119	pseudo6	7982118	7984017	1899	+	0.000232032	2-oxoglutarate (2OG) and Fe(II)-dependent oxygenase superfamily protein	+	mRNA	248.234	-1.30742	0.286439	-4.5644	5.00919e-06	0.000232032
contig_16141	pseudo4	4950356	4951496	1140	+	1.73642e-07	S-adenosyl-L-methionine-dependent methyltransferases superfamily protein	+	mRNA	638.384	-1.30809	0.213512	-6.12655	8.98043e-10	1.73642e-07
contig_100611	pseudo18	4114853	4116391	1538	+	2.76226e-05	unknown protein; BEST Arabidopsis thaliana protein match is: unknown protein (TAIR:AT1G64680.1); Has 143 Blas	+	mRNA	400.032	-1.3123	0.258489	-5.0768	3.83842e-07	2.76226e-05
contig_8631	pseudo2	7991180	7992504	1324	+	6.28761e-05	sequence-specific DNA binding transcription factors	+	mRNA	306.34	-1.31268	0.268807	-4.88337	1.04288e-06	6.28761e-05
contig_1273	pseudo1	2812191	2814445	2254	+	0.00056642	2-oxoglutarate (2OG) and Fe(II)-dependent oxygenase superfamily protein	+	mRNA	277.233	-1.31433	0.303649	-4.32844	1.50169e-05	0.00056642
contig_44812	pseudo8	7760318	7761657	1339	+	8.13791e-06	alpha/beta-Hydrolases superfamily protein	+	mRNA	704.039	-1.315	0.245627	-5.35367	8.61877e-08	8.13791e-06
contig_82060	pseudo15	4034089	4036337	2248	+	1.68502e-05	ATPAP27, PAP27 | purple acid phosphatase 27 |	+	mRNA	357.435	-1.31834	0.25402	-5.18992	2.10383e-07	1.68502e-05
contig_107283	pseudo19	6399769	6402182	2413	+	0.000196614	O-acyltransferase (WSD1-like) family protein	+	mRNA	671.054	-1.32094	0.286841	-4.60512	4.12234e-06	0.000196614
contig_44343	pseudo8	7151020	7152119	1099	+	0.000160804	UGT84A2 | UDP-Glycosyltransferase superfamily protein |	+	mRNA	263.64	-1.32315	0.284257	-4.65478	3.24334e-06	0.000160804
contig_94573	pseudo17	3557389	3558788	1399	+	0.000268702	alpha/beta-Hydrolases superfamily protein	+	mRNA	301.264	-1.32328	0.292406	-4.5255	6.02543e-06	0.000268702
contig_79661	pseudo15	2007927	2009472	1545	+	0.000979542	Nucleotide/sugar transporter family protein	+	mRNA	695.11	-1.32394	0.316788	-4.17926	2.92461e-05	0.000979542
contig_33881	pseudo7	4752989	4754028	1039	+	2.10216e-08	NDH18 | NAD(P)H dehydrogenase 18 |	+	mRNA	733.763	-1.32419	0.203744	-6.49926	8.0716e-11	2.10216e-08
contig_7683	pseudo2	6213028	6214455	1427	+	6.95404e-08	Uncharacterized protein family (UPF0016)	+	mRNA	858.778	-1.32752	0.210954	-6.29294	3.11515e-10	6.95404e-08
contig_104663	pseudo19	2873311	2874186	875	+	0.00039358	Uncharacterised conserved protein (UCP012943)	+	mRNA	131.517	-1.32823	0.300154	-4.42514	9.63788e-06	0.00039358
contig_93378	pseudo17	1105498	1107331	1833	+	0.000460557	Aldolase superfamily protein	+	mRNA	2746.29	-1.32893	0.303169	-4.38346	1.1681e-05	0.000460557
contig_51144	pseudo9	6296392	6297621	1229	+	0.000715469	ATFBP7, FBP7 | F-box protein 7 |	+	mRNA	764.823	-1.32905	0.311713	-4.26368	2.01085e-05	0.000715469
contig_78822	pseudo15	788730	789899	1169	+	3.05419e-05	Plastid-lipid associated protein PAP / fibrillin family protein	+	mRNA	594.049	-1.3304	0.263242	-5.05392	4.32839e-07	3.05419e-05
contig_97152	pseudo17	7222689	7224351	1662	+	1.08312e-05	PGR5-LIKE A | PGR5-LIKE A |	+	mRNA	2257.01	-1.33223	0.252012	-5.28637	1.24765e-07	1.08312e-05
contig_43766	pseudo8	6249205	6251016	1811	+	0.000159378	PGDH | D-3-phosphoglycerate dehydrogenase |	+	mRNA	1038.41	-1.33468	0.286592	-4.65706	3.20759e-06	0.000159378
contig_86944	pseudo16	467243	468906	1663	+	0.000318658	Aldolase superfamily protein	+	mRNA	8945.66	-1.33579	0.298108	-4.4809	7.4328e-06	0.000318658
contig_107201	pseudo19	6255676	6259203	3527	+	0.000505141	UDP-Glycosyltransferase superfamily protein	+	mRNA	2999.44	-1.33715	0.306729	-4.35939	1.30427e-05	0.000505141
contig_2861	pseudo1	5674810	5675659	849	+	0.000701831	ATFBP7, FBP7 | F-box protein 7 |	+	mRNA	338.399	-1.33736	0.313264	-4.26912	1.96244e-05	0.000701831
contig_23146	pseudo6	192805	194849	2044	+	5.45995e-05	Plant protein of unknown function (DUF247)	+	mRNA	1933.35	-1.33769	0.27199	-4.91818	8.73518e-07	5.45995e-05
contig_107521	pseudo19	6873146	6874581	1435	+	2.8704e-05	SNARE associated Golgi protein family	+	mRNA	679.724	-1.33796	0.263979	-5.06843	4.0112e-07	2.8704e-05
contig_77473	pseudo14	6894103	6897246	3143	+	0.000417895	UDP-Glycosyltransferase superfamily protein	+	mRNA	3060.42	-1.33932	0.303725	-4.40963	1.03547e-05	0.000417895
contig_44817	pseudo8	7766764	7768008	1244	+	5.18737e-05	LSH3 | Protein of unknown function (DUF640) |	+	mRNA	392.587	-1.34014	0.271809	-4.93045	8.20424e-07	5.18737e-05
contig_87765	pseudo16	1804743	1806459	1716	+	0.000179283	O-acyltransferase (WSD1-like) family protein	+	mRNA	741.876	-1.34169	0.289884	-4.62838	3.68546e-06	0.000179283
contig_7769	pseudo2	6374975	6376558	1583	+	0.000635052	CHS, TT4, ATCHS | Chalcone and stilbene synthase family protein |	+	mRNA	6118.97	-1.34532	0.313128	-4.29641	1.7359e-05	0.000635052
contig_77375	pseudo14	6706208	6707924	1716	+	3.62201e-06	PGR5-LIKE A | PGR5-LIKE A |	+	mRNA	2067.79	-1.34695	0.243605	-5.52922	3.21667e-08	3.62201e-06
contig_78480	pseudo15	287669	288846	1177	+	6.39731e-06	unknown protein; BEST Arabidopsis thaliana protein match is: unknown protein (TAIR:AT1G64680.1); Has 143 Blas	+	mRNA	351.721	-1.34739	0.249095	-5.40913	6.33306e-08	6.39731e-06
contig_62100	pseudo12	903109	907863	4754	+	4.19471e-05	PDR12, ATPDR12, ABCG40, ATABCG40 | pleiotropic drug resistance 12 |	+	mRNA	2997.93	-1.35077	0.27126	-4.97961	6.37132e-07	4.19471e-05
contig_86943	pseudo16	465602	467142	1540	+	0.000379066	No description	+	mRNA	8062.13	-1.35206	0.304816	-4.43566	9.17887e-06	0.000379066
contig_33952	pseudo7	4876228	4877311	1083	+	0.000995267	LOG1, ATLOG1 | Putative lysine decarboxylase family protein |	+	mRNA	1064.11	-1.35642	0.32494	-4.17436	2.98831e-05	0.000995268
contig_8773	pseudo2	8206996	8208622	1626	+	0.000463737	2-oxoglutarate (2OG) and Fe(II)-dependent oxygenase superfamily protein	+	mRNA	232.281	-1.35783	0.309885	-4.38174	1.17737e-05	0.000463737
contig_23147	pseudo6	194950	196911	1961	+	8.32081e-06	Plant protein of unknown function (DUF247)	+	mRNA	1784.73	-1.36226	0.25472	-5.34808	8.88926e-08	8.32081e-06
contig_14436	pseudo4	1435480	1437471	1991	+	0.000504016	PKp3 | plastidial pyruvate kinase 3 |	+	mRNA	445.514	-1.36273	0.312545	-4.3601	1.30004e-05	0.000504016
contig_10416	pseudo3	2885873	2887063	1190	+	0.00015242	LSH6 | Protein of unknown function (DUF640) |	+	mRNA	409.967	-1.36723	0.292854	-4.66866	3.03171e-06	0.00015242
contig_69738	pseudo13	5672934	5674613	1679	+	0.000258286	ATEXPA10, AT-EXP10, ATEXP10, ATHEXP ALPHA 1.1, EXP10, EXPA10 | expansin A10 |	+	mRNA	1028.1	-1.37298	0.302655	-4.53645	5.72102e-06	0.000258286
contig_73320	pseudo14	1942978	1944593	1615	+	0.000508906	No description	+	mRNA	871.475	-1.3758	0.315769	-4.35699	1.31864e-05	0.000508906
contig_22356	pseudo5	7198793	7201500	2707	+	0.000295922	THI1, TZ, THI4 | thiazole biosynthetic enzyme, chloroplast (ARA6) (THI1) (THI4) |	+	mRNA	4728.61	-1.37604	0.30571	-4.50112	6.75949e-06	0.000295922
contig_79057	pseudo15	1149386	1151121	1735	+	0.000770922	No description	+	mRNA	240.428	-1.38566	0.326486	-4.24416	2.19416e-05	0.000770922
contig_23145	pseudo6	190649	192704	2055	+	8.75252e-06	Plant protein of unknown function (DUF247)	+	mRNA	1773.21	-1.38663	0.259786	-5.33759	9.41906e-08	8.75252e-06
contig_104711	pseudo19	2928733	2931464	2731	+	6.89089e-05	Tetratricopeptide repeat (TPR)-like superfamily protein	+	mRNA	942.692	-1.38681	0.285322	-4.86051	1.17085e-06	6.89089e-05
contig_87066	pseudo16	686695	687812	1117	+	0.00031921	No description	+	mRNA	1488.49	-1.38748	0.309695	-4.48015	7.45894e-06	0.00031921
contig_22355	pseudo5	7195374	7198692	3318	+	0.000211028	No description	+	mRNA	4699.56	-1.38946	0.302826	-4.58833	4.46796e-06	0.000211028
contig_107286	pseudo19	6406110	6407583	1473	+	0.000426957	UGT84A1 | UDP-Glycosyltransferase superfamily protein |	+	mRNA	576.768	-1.39426	0.31664	-4.4033	1.06615e-05	0.000426957
contig_33794	pseudo7	4622454	4624364	1910	+	0.000793912	No description	+	mRNA	1689.54	-1.39436	0.329119	-4.23664	2.26889e-05	0.000793912
contig_22484	pseudo5	7416135	7417873	1738	+	4.19147e-07	No description	+	mRNA	901.833	-1.39593	0.234177	-5.96099	2.50714e-09	4.19147e-07
contig_57930	pseudo11	2347351	2349222	1871	+	0.000474106	Tetratricopeptide repeat (TPR)-like superfamily protein	+	mRNA	155.721	-1.39639	0.31914	-4.37546	1.21175e-05	0.000474106
contig_77434	pseudo14	6822042	6823273	1231	+	4.22555e-12	RPH1 | resistance to phytophthora 1 |	+	mRNA	1235.66	-1.39673	0.178497	-7.82499	5.07712e-15	4.22555e-12
contig_57687	pseudo11	1844418	1845675	1257	+	0.000609184	NAD(P)-binding Rossmann-fold superfamily protein	+	mRNA	425.484	-1.39706	0.324225	-4.30892	1.64053e-05	0.000609184
contig_8032	pseudo2	6916372	6917835	1463	+	1.6557e-05	CRR6 | chlororespiratory reduction 6 |	+	mRNA	589.375	-1.39728	0.268959	-5.19515	2.0456e-07	1.6557e-05
contig_63023	pseudo12	2864099	2865920	1821	+	2.88246e-06	PGR5-LIKE A | PGR5-LIKE A |	+	mRNA	2299.32	-1.39733	0.25058	-5.5764	2.45553e-08	2.88246e-06
contig_95264	pseudo17	4657072	4660594	3522	+	8.69232e-07	Plant protein of unknown function (DUF247)	+	mRNA	3803.67	-1.399	0.240333	-5.82109	5.84642e-09	8.69232e-07
contig_35327	pseudo7	6733512	6734867	1355	+	2.92652e-05	ATPS3, PS3 | phosphate starvation-induced gene 3 |	+	mRNA	3450.32	-1.40127	0.27674	-5.0635	4.11637e-07	2.92652e-05
contig_8212	pseudo2	7261327	7263035	1708	+	0.000526718	NDF5 | NDH-dependent cyclic electron flow 5 |	+	mRNA	425.634	-1.40201	0.322433	-4.34824	1.37236e-05	0.000526718
contig_79437	pseudo15	1711310	1712739	1429	+	6.43684e-05	Leucine carboxyl methyltransferase	+	mRNA	663.829	-1.40204	0.287469	-4.8772	1.07604e-06	6.43684e-05
contig_91609	pseudo16	6038720	6040169	1449	+	2.72223e-07	S-adenosyl-L-methionine-dependent methyltransferases superfamily protein	+	mRNA	425.504	-1.40222	0.232034	-6.04319	1.51099e-09	2.72223e-07
contig_17680	pseudo4	8301733	8303083	1350	+	0.000108946	ATEXPA15, EXP15, ATEXP15, ATHEXP ALPHA 1.3, EXPA15 | expansin A15 |	+	mRNA	1842.51	-1.40341	0.29544	-4.75023	2.03183e-06	0.000108946
contig_16411	pseudo4	5609065	5610407	1342	+	7.18535e-05	LSH6 | Protein of unknown function (DUF640) |	+	mRNA	420.29	-1.40461	0.289632	-4.84964	1.23683e-06	7.18535e-05
contig_104856	pseudo19	3061249	3063313	2064	+	0.000978472	Polynucleotide adenylyltransferase family protein	+	mRNA	152.756	-1.40495	0.336143	-4.17962	2.91999e-05	0.000978472
contig_53978	pseudo10	2814529	2816010	1481	+	0.000535656	No description	+	mRNA	847.876	-1.40597	0.323682	-4.34367	1.40125e-05	0.000535656
contig_46777	pseudo9	1766467	1769196	2729	+	2.34791e-06	PGDH | D-3-phosphoglycerate dehydrogenase |	+	mRNA	2895.14	-1.40721	0.250335	-5.62132	1.89503e-08	2.34791e-06
contig_56614	pseudo10	7783463	7784787	1324	+	5.20584e-12	RPH1 | resistance to phytophthora 1 |	+	mRNA	1723.38	-1.40942	0.18088	-7.79201	6.59492e-15	5.20584e-12
contig_33297	pseudo7	3828742	3831183	2441	+	7.18813e-06	Galactose mutarotase-like superfamily protein	+	mRNA	3675.82	-1.41131	0.262286	-5.38078	7.41635e-08	7.18813e-06
contig_107634	pseudo19	7056375	7058492	2117	+	0.000827459	BMY5, BAM6 | beta-amylase 6 |	+	mRNA	817.687	-1.41148	0.334077	-4.225	2.38936e-05	0.000827459
contig_23025	pseudo5	8323767	8326575	2808	+	3.22568e-06	FDH | formate dehydrogenase |	+	mRNA	2537.16	-1.41375	0.254633	-5.5521	2.82256e-08	3.22568e-06
contig_57184	pseudo11	787459	788859	1400	+	0.000380106	No description	+	mRNA	1132.98	-1.41601	0.319316	-4.4345	9.22849e-06	0.000380106
contig_59748	pseudo11	5325352	5329061	3709	+	3.59661e-05	glycosyl hydrolase family 81 protein	+	mRNA	304.892	-1.41818	0.282797	-5.01484	5.30786e-07	3.59661e-05
contig_40659	pseudo8	3913294	3915037	1743	+	8.93204e-06	UDP-Glycosyltransferase superfamily protein	+	mRNA	178.33	-1.41976	0.26626	-5.33221	9.70223e-08	8.93204e-06
contig_64941	pseudo12	5922045	5923367	1322	+	0.000528799	No description	+	mRNA	527.553	-1.42111	0.326915	-4.34704	1.37985e-05	0.000528799
contig_109985	pseudo20	1790645	1791853	1208	+	0.00099147	LOG1, ATLOG1 | Putative lysine decarboxylase family protein |	+	mRNA	1263.28	-1.42466	0.341184	-4.17562	2.97173e-05	0.00099147
contig_78892	pseudo15	898194	900131	1937	+	0.000803379	No description	+	mRNA	785.753	-1.4261	0.33687	-4.23337	2.30216e-05	0.000803379
contig_84110	pseudo15	6613009	6613334	325	+	3.68305e-05	No description	+	mRNA	990.891	-1.42622	0.284727	-5.00908	5.46909e-07	3.68305e-05
contig_2808	pseudo1	5593246	5596231	2985	+	7.81121e-05	ATISA2, ISA2, DBE1, BE2 | debranching enzyme 1 |	+	mRNA	263.707	-1.42714	0.295544	-4.82887	1.37313e-06	7.81121e-05
contig_29271	pseudo6	8218825	8221013	2188	+	0.000239512	F-box/RNI-like/FBD-like domains-containing protein	+	mRNA	169.519	-1.42715	0.313265	-4.55572	5.22073e-06	0.000239512
contig_29104	pseudo6	7966084	7968049	1965	+	2.37786e-05	Leucine carboxyl methyltransferase	+	mRNA	626.627	-1.42795	0.279268	-5.11319	3.16762e-07	2.37786e-05
contig_22483	pseudo5	7414434	7416034	1600	+	4.43627e-05	ATEXPA15, EXP15, ATEXP15, ATHEXP ALPHA 1.3, EXPA15 | expansin A15 |	+	mRNA	852.597	-1.42882	0.287791	-4.9648	6.87727e-07	4.43628e-05
contig_38100	pseudo8	634409	637087	2678	+	2.5523e-07	THIC | thiaminC |	+	mRNA	1118.52	-1.43044	0.236207	-6.05586	1.39667e-09	2.5523e-07
contig_94909	pseudo17	4099546	4102599	3053	+	5.61979e-07	PGDH | D-3-phosphoglycerate dehydrogenase |	+	mRNA	2613.86	-1.43081	0.242213	-5.90724	3.47893e-09	5.61979e-07
contig_44342	pseudo8	7149826	7150919	1093	+	0.000371095	UGT74D1 | UDP-glucosyl transferase 74D1 |	+	mRNA	233.771	-1.4316	0.322305	-4.44176	8.92248e-06	0.000371095
contig_8545	pseudo2	7863578	7864612	1034	+	0.000159378	PAR1 protein	+	mRNA	238.994	-1.43233	0.307529	-4.65755	3.19989e-06	0.000159378
contig_111127	pseudo20	3053752	3054712	960	+	3.05419e-05	No description	+	mRNA	434.949	-1.43534	0.284024	-5.05359	4.33584e-07	3.05419e-05
contig_9500	pseudo3	1077267	1079518	2251	+	0.000160804	THI1, TZ, THI4 | thiazole biosynthetic enzyme, chloroplast (ARA6) (THI1) (THI4) |	+	mRNA	13019.4	-1.45152	0.311839	-4.65469	3.24469e-06	0.000160804
contig_57274	pseudo11	976843	978434	1591	+	1.25777e-06	unknown protein; Has 83 Blast hits to 82 proteins in 37 species: Archae - 0; Bacteria - 51; Metazoa - 0; Fung	+	mRNA	535.883	-1.45348	0.252811	-5.74928	8.96258e-09	1.25777e-06
contig_78894	pseudo15	902766	904891	2125	+	0.000317258	BMY5, BAM6 | beta-amylase 6 |	+	mRNA	2492.73	-1.4568	0.325009	-4.48232	7.38358e-06	0.000317258
contig_27314	pseudo6	5073006	5074243	1237	+	0.000886563	NAD(P)-binding Rossmann-fold superfamily protein	+	mRNA	611.266	-1.4596	0.346995	-4.20639	2.59477e-05	0.000886563
contig_108530	pseudo19	8257839	8262221	4382	+	5.2267e-08	TPP2 | tripeptidyl peptidase ii |	+	mRNA	744.588	-1.46193	0.230444	-6.34398	2.23897e-10	5.2267e-08
contig_23026	pseudo5	8326676	8329610	2934	+	6.12636e-07	PGDH | D-3-phosphoglycerate dehydrogenase |	+	mRNA	2625.48	-1.46966	0.249638	-5.88717	3.92854e-09	6.12636e-07
contig_38145	pseudo8	712586	716157	3571	+	0.000526875	NAD(P)-binding Rossmann-fold superfamily protein	+	mRNA	2533.49	-1.47104	0.338329	-4.34795	1.37415e-05	0.000526875
contig_91573	pseudo16	5974835	5976013	1178	+	7.32214e-05	RNA-binding (RRM/RBD/RNP motifs) family protein	+	mRNA	1010.5	-1.47409	0.304241	-4.84515	1.26516e-06	7.32214e-05
contig_78505	pseudo15	320434	321712	1278	+	0.000359907	No description	+	mRNA	906.014	-1.4748	0.331452	-4.44951	8.60649e-06	0.000359907
contig_82178	pseudo15	4200873	4202092	1219	+	0.000123258	myb-like transcription factor family protein	+	mRNA	209.188	-1.48071	0.313635	-4.72113	2.34542e-06	0.000123258
contig_7314	pseudo2	5423013	5424703	1690	+	2.61739e-05	No description	+	mRNA	763.099	-1.48486	0.291706	-5.09027	3.57558e-07	2.61739e-05
contig_78481	pseudo15	288947	289656	709	+	0.000180818	No description	+	mRNA	136.916	-1.4879	0.321606	-4.62648	3.71937e-06	0.000180818
contig_7315	pseudo2	5424804	5426462	1658	+	3.8707e-06	Saccharopine dehydrogenase	+	mRNA	857.229	-1.48794	0.269799	-5.51499	3.48808e-08	3.8707e-06
contig_57431	pseudo11	1332873	1334409	1536	+	0.000184322	BMY5, BAM6 | beta-amylase 6 |	+	mRNA	1642.71	-1.49038	0.322501	-4.62132	3.81311e-06	0.000184322
contig_77472	pseudo14	6892209	6894002	1793	+	0.000228077	Aldolase superfamily protein	+	mRNA	2809.1	-1.49102	0.326296	-4.56954	4.88806e-06	0.000228077
contig_52466	pseudo10	419742	422414	2672	+	1.66618e-05	emb1967 | Forkhead-associated (FHA) domain-containing protein |	+	mRNA	1222.35	-1.49224	0.287324	-5.19358	2.06289e-07	1.66618e-05
contig_43983	pseudo8	6608852	6610987	2135	+	8.11137e-09	Plant protein of unknown function (DUF247)	+	mRNA	1346.78	-1.49249	0.22403	-6.66199	2.70135e-11	8.11137e-09
contig_60323	pseudo11	6464177	6465732	1555	+	8.10668e-06	No description	+	mRNA	2861.7	-1.49351	0.27891	-5.3548	8.56522e-08	8.10668e-06
contig_100556	pseudo18	3986240	3990188	3948	+	4.89177e-05	Double Clp-N motif-containing P-loop nucleoside triphosphate hydrolases superfamily protein	+	mRNA	209.471	-1.49485	0.302366	-4.94383	7.66006e-07	4.89177e-05
contig_104789	pseudo19	3009843	3011368	1525	+	4.98974e-06	UGT84A1 | UDP-Glycosyltransferase superfamily protein |	+	mRNA	482.161	-1.49744	0.274237	-5.4604	4.75064e-08	4.98974e-06
contig_70778	pseudo13	7289639	7290026	387	+	0.000154151	No description	+	mRNA	178.956	-1.50431	0.322421	-4.66566	3.07622e-06	0.000154151
contig_83056	pseudo15	5309319	5310844	1525	+	2.61744e-05	No description	+	mRNA	699.139	-1.50446	0.295567	-5.09008	3.57908e-07	2.61744e-05
contig_107514	pseudo19	6858281	6860311	2030	+	5.88364e-05	unknown protein; FUNCTIONS IN: molecular_function unknown; INVOLVED IN: biological_process unknown; LOCATED I	+	mRNA	1004.82	-1.50856	0.307936	-4.89893	9.63586e-07	5.88364e-05
contig_51318	pseudo9	6651468	6653419	1951	+	5.39578e-07	Plant protein of unknown function (DUF247)	+	mRNA	2154.92	-1.5101	0.255281	-5.91543	3.31013e-09	5.39578e-07
contig_12918	pseudo3	7083658	7087665	4007	+	2.3889e-10	Double Clp-N motif-containing P-loop nucleoside triphosphate hydrolases superfamily protein	+	mRNA	717.363	-1.51284	0.209015	-7.23795	4.55509e-13	2.3889e-10
contig_52641	pseudo10	707013	709522	2509	+	7.14508e-06	MSL10, ATMSL10 | mechanosensitive channel of small conductance-like 10 |	+	mRNA	143.189	-1.51291	0.281078	-5.38255	7.34393e-08	7.14508e-06
contig_63117	pseudo12	3054750	3055853	1103	+	0.000233515	No description	+	mRNA	458.443	-1.51313	0.331639	-4.56259	5.05263e-06	0.000233515
contig_43984	pseudo8	6611088	6613085	1997	+	1.30623e-08	unknown protein; CONTAINS InterPro DOMAIN/s: Protein of unknown function DUF247, plant (InterPro:IPR004158),	+	mRNA	1441.13	-1.5135	0.230113	-6.57721	4.79373e-11	1.30623e-08
contig_64246	pseudo12	5015463	5016791	1328	+	7.17304e-05	CRR6 | chlororespiratory reduction 6 |	+	mRNA	170.724	-1.5144	0.312239	-4.85013	1.23378e-06	7.17304e-05
contig_103919	pseudo19	1775904	1779981	4077	+	1.35157e-14	HSP70, ATHSP70 | heat shock protein 70 |	+	mRNA	12346	-1.51812	0.176619	-8.59542	8.29629e-18	1.35157e-14
contig_70779	pseudo13	7290127	7290601	474	+	0.000163622	No description	+	mRNA	178.053	-1.51819	0.326443	-4.65071	3.30796e-06	0.000163622
contig_38146	pseudo8	716258	719339	3081	+	0.000764299	Tetratricopeptide repeat (TPR)-like superfamily protein	+	mRNA	2411.15	-1.52005	0.357969	-4.24633	2.17305e-05	0.000764299
contig_22480	pseudo5	7408492	7409978	1486	+	4.89177e-05	No description	+	mRNA	721.077	-1.524	0.308257	-4.94391	7.65708e-07	4.89177e-05
contig_12919	pseudo3	7087766	7091616	3850	+	3.09837e-10	Double Clp-N motif-containing P-loop nucleoside triphosphate hydrolases superfamily protein	+	mRNA	768.454	-1.52587	0.21209	-7.19443	6.27208e-13	3.09837e-10
contig_30530	pseudo7	1453967	1454674	707	+	0.000406597	NAD(P)-binding Rossmann-fold superfamily protein	+	mRNA	96.2673	-1.52816	0.345975	-4.41696	1.00097e-05	0.000406597
contig_97177	pseudo17	7257080	7257865	785	+	0.000241075	NDF5 | NDH-dependent cyclic electron flow 5 |	+	mRNA	145.548	-1.5325	0.336528	-4.55386	5.26712e-06	0.000241075
contig_44193	pseudo8	6929342	6931257	1915	+	0.000697914	CYP89A6 | cytochrome P450, family 89, subfamily A, polypeptide 5	+	mRNA	337.118	-1.53559	0.359549	-4.27089	1.94693e-05	0.000697914
contig_56827	pseudo10	8305639	8308932	3293	+	0.000753355	UGP3 | UDP-glucose pyrophosphorylase 3 |	+	mRNA	6468.74	-1.54308	0.363071	-4.25007	2.13701e-05	0.000753355
contig_44444	pseudo8	7301715	7302772	1057	+	0.000167257	NAD(P)-binding Rossmann-fold superfamily protein	+	mRNA	641.732	-1.54488	0.332592	-4.64498	3.40111e-06	0.000167257
contig_78893	pseudo15	900232	902665	2433	+	6.39256e-05	No description	+	mRNA	2490.92	-1.54616	0.31692	-4.87871	1.06781e-06	6.39256e-05
contig_29935	pseudo7	762793	763085	292	+	3.75368e-05	No description	+	mRNA	365.28	-1.54893	0.309497	-5.00466	5.59607e-07	3.75368e-05
contig_104309	pseudo19	2404963	2406314	1351	+	7.37054e-06	ATST2A, ST2A | sulfotransferase 2A |	+	mRNA	584.907	-1.54923	0.288218	-5.37522	7.64903e-08	7.37054e-06
contig_14180	pseudo4	1066332	1067459	1127	+	7.78497e-05	No description	+	mRNA	884.659	-1.55099	0.321098	-4.83028	1.36343e-06	7.78497e-05
contig_666	pseudo1	1527765	1530223	2458	+	5.4693e-06	Haloacid dehalogenase-like hydrolase (HAD) superfamily protein	+	mRNA	1033.43	-1.55318	0.285437	-5.44142	5.28579e-08	5.4693e-06
contig_79039	pseudo15	1120224	1121875	1651	+	0.00058389	UGT74F1 | UDP-glycosyltransferase 74 F1 |	+	mRNA	833.913	-1.55423	0.359722	-4.32063	1.55581e-05	0.00058389
contig_73392	pseudo14	2074004	2077074	3070	+	8.35234e-06	Protein kinase protein with adenine nucleotide alpha hydrolases-like domain	+	mRNA	527.222	-1.55482	0.290775	-5.34717	8.93386e-08	8.35234e-06
contig_977	pseudo1	2185201	2187091	1890	+	8.68069e-09	Pyridoxal phosphate (PLP)-dependent transferases superfamily protein	+	mRNA	684.858	-1.56177	0.234877	-6.64933	2.94435e-11	8.68069e-09
contig_108060	pseudo19	7718390	7720103	1713	+	1.49381e-05	SPD1 | P-loop containing nucleoside triphosphate hydrolases superfamily protein |	+	mRNA	1250.9	-1.56719	0.300331	-5.21821	1.80656e-07	1.49381e-05
contig_39883	pseudo8	3001539	3002872	1333	+	2.33984e-05	No description	+	mRNA	224.593	-1.56986	0.306782	-5.11716	3.1017e-07	2.33984e-05
contig_53333	pseudo10	1803154	1804348	1194	+	0.000699944	SHW1 | short hypocotyl in white light1 |	+	mRNA	219.331	-1.57147	0.368024	-4.27004	1.95442e-05	0.000699944
contig_103291	pseudo19	833099	835026	1927	+	0.000615166	ATFBP7, FBP7 | F-box protein 7 |	+	mRNA	1696.84	-1.57295	0.365293	-4.30601	1.66226e-05	0.000615166
contig_4975	pseudo2	1282080	1284285	2205	+	1.54784e-05	THI1, TZ, THI4 | thiazole biosynthetic enzyme, chloroplast (ARA6) (THI1) (THI4) |	+	mRNA	14051.8	-1.5731	0.301914	-5.21043	1.88403e-07	1.54784e-05
contig_100006	pseudo18	2936397	2938327	1930	+	1.1012e-05	unknown protein; FUNCTIONS IN: molecular_function unknown; INVOLVED IN: biological_process unknown; LOCATED I	+	mRNA	1183.6	-1.57314	0.297802	-5.28251	1.27423e-07	1.1012e-05
contig_98504	pseudo18	545043	545810	767	+	4.51753e-05	No description	+	mRNA	1670.24	-1.57582	0.317646	-4.96095	7.01503e-07	4.51753e-05
contig_61273	pseudo11	8053366	8055295	1929	+	0.000353593	Chaperone DnaJ-domain superfamily protein	+	mRNA	261.386	-1.57767	0.354231	-4.45378	8.43701e-06	0.000353593
contig_96717	pseudo17	6573869	6574574	705	+	5.81579e-07	NAD(P)-binding Rossmann-fold superfamily protein	+	mRNA	430.172	-1.581	0.267957	-5.9002	3.63064e-09	5.81579e-07
contig_35134	pseudo7	6514879	6516290	1411	+	0.000439685	HXXXD-type acyl-transferase family protein	+	mRNA	132.019	-1.58313	0.360173	-4.39546	1.1054e-05	0.000439685
contig_62186	pseudo12	1102688	1104962	2274	+	0.000576888	AAP3, ATAAP3 | amino acid permease 3 |	+	mRNA	161.249	-1.58432	0.366432	-4.32365	1.53472e-05	0.000576888
contig_43982	pseudo8	6606751	6608751	2000	+	9.52061e-09	unknown protein; CONTAINS InterPro DOMAIN/s: Protein of unknown function DUF247, plant (InterPro:IPR004158),	+	mRNA	1231.12	-1.58641	0.239097	-6.63499	3.24528e-11	9.52061e-09
contig_33749	pseudo7	4555702	4556694	992	+	0.000433527	ATGSTU25, GSTU25 | glutathione S-transferase TAU 25 |	+	mRNA	860.486	-1.58661	0.36065	-4.39931	1.08596e-05	0.000433527
contig_100864	pseudo18	4671312	4672571	1259	+	7.64361e-06	No description	+	mRNA	784.507	-1.58905	0.296041	-5.36767	7.97614e-08	7.64361e-06
contig_27828	pseudo6	5946261	5947695	1434	+	9.42736e-06	GT72B1 | UDP-Glycosyltransferase superfamily protein |	+	mRNA	426.236	-1.58984	0.298964	-5.31781	1.05023e-07	9.42736e-06
contig_58150	pseudo11	2749645	2750508	863	+	2.24401e-05	unknown protein; FUNCTIONS IN: molecular_function unknown; INVOLVED IN: biological_process unknown; LOCATED I	+	mRNA	446.165	-1.59012	0.310163	-5.12672	2.94829e-07	2.24401e-05
contig_83057	pseudo15	5310945	5312127	1182	+	3.75368e-05	ATSPX2, SPX2 | SPX domain gene 2 |	+	mRNA	682.445	-1.5914	0.31799	-5.00458	5.59849e-07	3.75368e-05
contig_58179	pseudo11	2802422	2803910	1488	+	1.5571e-05	VEP1, AWI31 | NAD(P)-binding Rossmann-fold superfamily protein |	+	mRNA	718.476	-1.5929	0.305837	-5.20833	1.90548e-07	1.5571e-05
contig_103358	pseudo19	953224	955087	1863	+	0.000924883	Mitochondrial substrate carrier family protein	+	mRNA	699.43	-1.60059	0.381582	-4.1946	2.7335e-05	0.000924883
contig_7537	pseudo2	5906346	5908292	1946	+	4.73347e-07	Ribonuclease H-like superfamily protein	+	mRNA	616.669	-1.61164	0.271368	-5.93896	2.86843e-09	4.73347e-07
contig_40721	pseudo8	3984257	3984446	189	+	0.000197771	No description	+	mRNA	377.266	-1.61452	0.350701	-4.60369	4.15074e-06	0.000197771
contig_3198	pseudo1	6158796	6159562	766	+	8.72292e-06	SPD1 | P-loop containing nucleoside triphosphate hydrolases superfamily protein |	+	mRNA	714.471	-1.61607	0.302719	-5.33851	9.37136e-08	8.72292e-06
contig_71612	pseudo14	136479	138302	1823	+	0.000315224	No description	+	mRNA	413.724	-1.61718	0.36066	-4.48393	7.32801e-06	0.000315224
contig_13443	pseudo3	8149200	8150166	966	+	2.66662e-05	PQL1, PQL2 | PsbQ-like 1 |	+	mRNA	1293.27	-1.61979	0.318491	-5.08583	3.66025e-07	2.66662e-05
contig_23462	pseudo6	678301	678472	171	+	0.00033279	No description	+	mRNA	119.105	-1.61995	0.362426	-4.46973	7.83199e-06	0.00033279
contig_58029	pseudo11	2537910	2539000	1090	+	4.54873e-06	No description	+	mRNA	430.902	-1.62895	0.297201	-5.48098	4.22977e-08	4.54873e-06
contig_18101	pseudo5	851934	852848	914	+	5.90407e-06	Ribonuclease H-like superfamily protein	+	mRNA	292.547	-1.62957	0.300347	-5.42562	5.77538e-08	5.90407e-06
contig_22711	pseudo5	7830052	7831334	1282	+	3.50686e-06	CONTAINS InterPro DOMAIN/s: Ribosomal protein L53, mitochondrial (InterPro:IPR019716); Has 50 Blast hits to 5	+	mRNA	756.687	-1.63245	0.294898	-5.53566	3.10066e-08	3.50686e-06
contig_78815	pseudo15	779820	780358	538	+	0.000212399	CSK | chloroplast sensor kinase |	+	mRNA	362.436	-1.63383	0.356228	-4.58649	4.50769e-06	0.000212399
contig_27336	pseudo6	5117764	5118983	1219	+	0.000566702	AtPPa6, PPa6 | pyrophosphorylase 6 |	+	mRNA	527.384	-1.64074	0.379081	-4.3282	1.50335e-05	0.000566702
contig_51074	pseudo9	6150467	6151622	1155	+	0.000409446	No description	+	mRNA	158.553	-1.64141	0.371751	-4.41534	1.00852e-05	0.000409446
contig_97866	pseudo17	8169174	8169993	819	+	8.71877e-07	No description	+	mRNA	994.868	-1.64495	0.28264	-5.81994	5.88699e-09	8.71877e-07
contig_53911	pseudo10	2633327	2634328	1001	+	0.000558238	TIP4;1 | tonoplast intrinsic protein 4;1 |	+	mRNA	113.117	-1.64652	0.380001	-4.33295	1.47125e-05	0.000558238
contig_56665	pseudo10	7923524	7926992	3468	+	0.000187136	Protein of unknown function (DUF1624)	+	mRNA	2652.61	-1.651	0.357562	-4.61739	3.88599e-06	0.000187136
contig_74314	pseudo14	3569169	3569660	491	+	0.000516566	No description	+	mRNA	263.641	-1.65258	0.379597	-4.3535	1.33984e-05	0.000516566
contig_12330	pseudo3	5839969	5841920	1951	+	0.00035114	ATTRANS11, TRANS11 | translocase 11 |	+	mRNA	125.664	-1.6602	0.372595	-4.45577	8.35918e-06	0.00035114
contig_87065	pseudo16	685775	686594	819	+	1.94349e-05	ATEXPA15, EXP15, ATEXP15, ATHEXP ALPHA 1.3, EXPA15 | expansin A15 |	+	mRNA	1324.9	-1.6623	0.322307	-5.1575	2.50268e-07	1.94349e-05
contig_73142	pseudo14	1629499	1630578	1079	+	0.000559407	TIP4;1 | tonoplast intrinsic protein 4;1 |	+	mRNA	97.4584	-1.66308	0.383894	-4.33212	1.47677e-05	0.000559407
contig_101945	pseudo18	6600567	6601947	1380	+	3.24056e-05	unknown protein; Has 35333 Blast hits to 34131 proteins in 2444 species: Archae - 798; Bacteria - 22429; Meta	+	mRNA	133.667	-1.66461	0.330257	-5.04034	4.64697e-07	3.24056e-05
contig_170	pseudo1	367952	369343	1391	+	0.000280783	RPL4 | ribosomal protein L4 |	+	mRNA	1788.78	-1.66521	0.368873	-4.51432	6.3521e-06	0.000280783
contig_5528	pseudo2	2402360	2403697	1337	+	0.000386092	RPL4 | ribosomal protein L4 |	+	mRNA	1625.16	-1.66836	0.376583	-4.43026	9.41187e-06	0.000386092
contig_60060	pseudo11	5947497	5948842	1345	+	0.000171058	alpha/beta-Hydrolases superfamily protein	+	mRNA	577.441	-1.66934	0.359797	-4.63968	3.48957e-06	0.000171058
contig_33747	pseudo7	4554150	4555288	1138	+	0.000658361	No description	+	mRNA	3060.4	-1.67203	0.390064	-4.28656	1.81462e-05	0.00065836
contig_70264	pseudo13	6508568	6510421	1853	+	5.01705e-05	ATATH6, ATH6 | ABC2 homolog 6 |	+	mRNA	213.202	-1.67244	0.338692	-4.93793	7.89555e-07	5.01705e-05
contig_62404	pseudo12	1593718	1595229	1511	+	0.000994559	ATMYB86, MYB86 | myb domain protein 86 |	+	mRNA	74.2962	-1.67299	0.400754	-4.17462	2.98488e-05	0.000994559
contig_104272	pseudo19	2343764	2344568	804	+	0.000143675	ELIP1, ELIP | Chlorophyll A-B binding family protein |	+	mRNA	4131.82	-1.67524	0.357628	-4.68431	2.80898e-06	0.000143675
contig_27195	pseudo6	4883491	4884624	1133	+	0.000459747	ATGSTU19, GST8, GSTU19 | glutathione S-transferase TAU 19 |	+	mRNA	3696.39	-1.6771	0.382555	-4.38395	1.16545e-05	0.000459747
contig_12666	pseudo3	6536995	6538580	1585	+	0.000379066	ATFBP7, FBP7 | F-box protein 7 |	+	mRNA	1874.48	-1.67712	0.378119	-4.43544	9.1884e-06	0.000379066
contig_63086	pseudo12	2991589	2992556	967	+	0.000256811	Disease resistance-responsive (dirigent-like protein) family protein	+	mRNA	113.684	-1.67796	0.369776	-4.53778	5.685e-06	0.000256811
contig_63061	pseudo12	2947920	2948780	860	+	0.000450743	No description	+	mRNA	3088.66	-1.68363	0.383609	-4.38893	1.13909e-05	0.000450743
contig_99647	pseudo18	2248686	2250674	1988	+	5.70507e-08	SPD1 | P-loop containing nucleoside triphosphate hydrolases superfamily protein |	+	mRNA	2910.85	-1.68551	0.266311	-6.32908	2.46624e-10	5.70507e-08
contig_34871	pseudo7	6178754	6180014	1260	+	9.22621e-06	unknown protein; FUNCTIONS IN: molecular_function unknown; INVOLVED IN: biological_process unknown; LOCATED I	+	mRNA	758.579	-1.68636	0.316831	-5.32259	1.02301e-07	9.22621e-06
contig_106150	pseudo19	5088653	5089973	1320	+	0.000448378	CYP94D2 | cytochrome P450, family 94, subfamily D, polypeptide 2 | chr3	+	mRNA	83.0532	-1.68795	0.384462	-4.39041	1.13135e-05	0.000448378
contig_27196	pseudo6	4884725	4885500	775	+	0.000469615	No description	+	mRNA	2769.37	-1.68947	0.385882	-4.37821	1.19659e-05	0.000469615
contig_51083	pseudo9	6168903	6171249	2346	+	1.219e-08	SPD1 | P-loop containing nucleoside triphosphate hydrolases superfamily protein |	+	mRNA	4171.19	-1.69331	0.256946	-6.59014	4.39401e-11	1.219e-08
contig_25236	pseudo6	3132829	3134270	1441	+	1.75152e-10	ATSPX2, SPX2 | SPX domain gene 2 |	+	mRNA	1291.45	-1.69746	0.232957	-7.28656	3.17962e-13	1.75152e-10
contig_5221	pseudo2	1788923	1790474	1551	+	2.55517e-12	DFR, TT3, M318 | dihydroflavonol 4-reductase |	+	mRNA	1313.91	-1.69893	0.215213	-7.89418	2.92221e-15	2.55517e-12
contig_44799	pseudo8	7745101	7746181	1080	+	0.000633754	ATGSTU3, GST21, GSTU3 | glutathione S-transferase tau 3 |	+	mRNA	836.012	-1.7005	0.395725	-4.29717	1.72992e-05	0.000633754
contig_3968	pseudo1	7338929	7340503	1574	+	3.25042e-09	ATSPX2, SPX2 | SPX domain gene 2 |	+	mRNA	1332.84	-1.70719	0.25016	-6.82439	8.82978e-12	3.25042e-09
contig_105191	pseudo19	3475333	3477242	1909	+	0.000532937	FAD/NAD(P)-binding oxidoreductase family protein	+	mRNA	697.378	-1.70839	0.393164	-4.34522	1.39135e-05	0.000532937
contig_79398	pseudo15	1656084	1656899	815	+	0.000172874	NDF5 | NDH-dependent cyclic electron flow 5 |	+	mRNA	117.877	-1.70994	0.368732	-4.63736	3.52888e-06	0.000172874
contig_52802	pseudo10	989642	993240	3598	+	8.69128e-05	ABC transporter family protein	+	mRNA	266.769	-1.71226	0.356409	-4.80421	1.55364e-06	8.69128e-05
contig_12670	pseudo3	6544573	6546315	1742	+	0.000642941	ATFBP7, FBP7 | F-box protein 7 |	+	mRNA	1840.06	-1.71316	0.399046	-4.29313	1.76169e-05	0.000642941
contig_46246	pseudo9	968343	970668	2325	+	0.000452626	ATPAP27, PAP27 | purple acid phosphatase 27 |	+	mRNA	1596.75	-1.71696	0.391294	-4.38791	1.14444e-05	0.000452626
contig_104113	pseudo19	2090170	2090910	740	+	9.63245e-07	No description	+	mRNA	132.003	-1.71934	0.296402	-5.80068	6.60455e-09	9.63245e-07
contig_51102	pseudo9	6208017	6210040	2023	+	0.000629509	Protein of unknown function (DUF1624)	+	mRNA	2725.26	-1.71954	0.399952	-4.29936	1.71295e-05	0.000629509
contig_8213	pseudo2	7263136	7263880	744	+	2.55964e-05	NAD(P)-binding Rossmann-fold superfamily protein	+	mRNA	191.938	-1.72031	0.337633	-5.09522	3.48332e-07	2.55964e-05
contig_44036	pseudo8	6689169	6689839	670	+	5.75902e-05	No description	+	mRNA	475.248	-1.72459	0.351621	-4.90469	9.35752e-07	5.75902e-05
contig_2795	pseudo1	5577604	5579185	1581	+	0.000326247	FAD/NAD(P)-binding oxidoreductase family protein	+	mRNA	148.14	-1.72636	0.385796	-4.4748	7.64817e-06	0.000326247
contig_63464	pseudo12	3707914	3709395	1481	+	7.01182e-07	ATSPX2, SPX2 | SPX domain gene 2 |	+	mRNA	1331.66	-1.72701	0.294671	-5.86081	4.60623e-09	7.01182e-07
contig_91970	pseudo16	6717050	6718372	1322	+	0.000178422	Protein of unknown function (DUF3411)	+	mRNA	209.896	-1.7271	0.373042	-4.62977	3.66077e-06	0.000178422
contig_77544	pseudo14	7007139	7009238	2099	+	0.000426957	Protein of unknown function (DUF1624)	+	mRNA	1792.58	-1.72829	0.39249	-4.4034	1.06567e-05	0.000426957
contig_82059	pseudo15	4031692	4033988	2296	+	3.19722e-06	ATPAP27, PAP27 | purple acid phosphatase 27 |	+	mRNA	237.837	-1.73363	0.312145	-5.55391	2.79348e-08	3.19722e-06
contig_28837	pseudo6	7541601	7544473	2872	+	0.000972057	No description	+	mRNA	739.137	-1.73885	0.415851	-4.18141	2.89704e-05	0.000972057
contig_12738	pseudo3	6692637	6694811	2174	+	0.000145766	CYP89A6 | cytochrome P450, family 89, subfamily A, polypeptide 5	+	mRNA	397.765	-1.74102	0.371992	-4.68026	2.86509e-06	0.000145766
contig_57839	pseudo11	2157185	2159377	2192	+	3.11806e-07	ATASE2, CIA1, ATPURF2, ASE2 | GLN phosphoribosyl pyrophosphate amidotransferase 2 |	+	mRNA	360.536	-1.74134	0.289379	-6.01749	1.77142e-09	3.11806e-07
contig_78123	pseudo14	8027018	8028373	1355	+	2.655e-07	unknown protein; LOCATED IN: chloroplast; EXPRESSED IN: 22 plant structures; EXPRESSED DURING: 13 growth stag	+	mRNA	1853.58	-1.74508	0.288558	-6.0476	1.4702e-09	2.655e-07
contig_102112	pseudo18	6970270	6971433	1163	+	0.000433527	ELIP1, ELIP | Chlorophyll A-B binding family protein |	+	mRNA	1789.14	-1.74625	0.396932	-4.39937	1.08565e-05	0.000433527
contig_79387	pseudo15	1644002	1646160	2158	+	2.54088e-07	ATASE2, CIA1, ATPURF2, ASE2 | GLN phosphoribosyl pyrophosphate amidotransferase 2 |	+	mRNA	361.232	-1.7515	0.289152	-6.05735	1.38378e-09	2.54088e-07
contig_34792	pseudo7	6049754	6050423	669	+	5.85731e-07	NAD(P)-linked oxidoreductase superfamily protein	+	mRNA	152.42	-1.75199	0.297135	-5.89629	3.71776e-09	5.85732e-07
contig_74091	pseudo14	3193117	3194943	1826	+	2.56211e-05	LDOX, TDS4, TT18, ANS | leucoanthocyanidin dioxygenase |	+	mRNA	1118.03	-1.75281	0.344034	-5.09486	3.49002e-07	2.56211e-05
contig_55449	pseudo10	5994833	5996148	1315	+	8.37224e-09	DFR, TT3, M318 | dihydroflavonol 4-reductase |	+	mRNA	910.199	-1.75509	0.263668	-6.65647	2.80491e-11	8.37224e-09
contig_87799	pseudo16	1861296	1862469	1173	+	6.34317e-05	No description	+	mRNA	1856.99	-1.75612	0.359819	-4.88055	1.0579e-06	6.34317e-05
contig_86851	pseudo16	290371	291357	986	+	0.000647322	RBCS1A | ribulose bisphosphate carboxylase small chain 1A |	+	mRNA	2720.45	-1.75905	0.409939	-4.291	1.77874e-05	0.000647322
contig_27552	pseudo6	5460922	5461554	632	+	7.07633e-05	No description	+	mRNA	286.876	-1.76647	0.363953	-4.85358	1.21252e-06	7.07633e-05
contig_101637	pseudo18	6071157	6072472	1315	+	8.01696e-05	Haloacid dehalogenase-like hydrolase (HAD) superfamily protein	+	mRNA	1085.2	-1.76914	0.366839	-4.82265	1.41662e-06	8.01696e-05
contig_107808	pseudo19	7362631	7363532	901	+	6.93491e-05	ELIP1, ELIP | Chlorophyll A-B binding family protein |	+	mRNA	1723.39	-1.77373	0.365057	-4.85879	1.18104e-06	6.93491e-05
contig_27553	pseudo6	5461655	5462273	618	+	6.14015e-05	No description	+	mRNA	286.262	-1.77968	0.36402	-4.88898	1.01361e-06	6.14015e-05
contig_96901	pseudo17	6891673	6892937	1264	+	1.06204e-05	unknown protein; FUNCTIONS IN: molecular_function unknown; INVOLVED IN: biological_process unknown; LOCATED I	+	mRNA	432.012	-1.77985	0.336324	-5.29205	1.2095e-07	1.06204e-05
contig_104751	pseudo19	2968952	2969700	748	+	0.000363821	No description	+	mRNA	137.169	-1.78065	0.400463	-4.44649	8.72859e-06	0.000363821
contig_71801	pseudo14	373538	374337	799	+	1.28068e-06	UGT84A1 | UDP-Glycosyltransferase superfamily protein |	+	mRNA	547.365	-1.78135	0.310047	-5.74543	9.16904e-09	1.28068e-06
contig_33236	pseudo7	3715116	3718841	3725	+	1.27811e-12	ATSPS3F, SPS3F | sucrose phosphate synthase 3F |	+	mRNA	4444.39	-1.78203	0.222821	-7.99761	1.26861e-15	1.27811e-12
contig_27199	pseudo6	4887747	4888745	998	+	9.57301e-05	ATGSTU24, GST, GSTU24 | glutathione S-transferase TAU 24 |	+	mRNA	2825.14	-1.78464	0.373348	-4.7801	1.75208e-06	9.57301e-05
contig_87797	pseudo16	1859385	1860337	952	+	3.18525e-05	No description	+	mRNA	1766.02	-1.78504	0.353868	-5.04436	4.55043e-07	3.18525e-05
contig_102831	pseudo18	8224535	8225600	1065	+	4.0877e-07	No description	+	mRNA	1376.34	-1.78514	0.299193	-5.96652	2.42372e-09	4.0877e-07
contig_96614	pseudo17	6381407	6382075	668	+	0.000885201	RBCS1A | ribulose bisphosphate carboxylase small chain 1A |	+	mRNA	439.232	-1.78646	0.424656	-4.20684	2.58962e-05	0.000885201
contig_33746	pseudo7	4553586	4554049	463	+	0.000800859	No description	+	mRNA	222.62	-1.78804	0.422276	-4.2343	2.29268e-05	0.000800859
contig_4179	pseudo1	7825055	7828781	3726	+	6.77431e-14	ATSPS3F, SPS3F | sucrose phosphate synthase 3F |	+	mRNA	4101.69	-1.78956	0.213609	-8.37771	5.39687e-17	6.77431e-14
contig_42775	pseudo8	5635157	5635777	620	+	0.00073575	No description	+	mRNA	49.8736	-1.7904	0.420637	-4.2564	2.07746e-05	0.00073575
contig_1345	pseudo1	2988303	2990398	2095	+	0.000156402	RAP2.7 | related to AP2.7 |	+	mRNA	215.345	-1.79093	0.38415	-4.66205	3.13073e-06	0.000156402
contig_54103	pseudo10	3086769	3087973	1204	+	1.70273e-05	ELIP1, ELIP | Chlorophyll A-B binding family protein |	+	mRNA	2476.71	-1.79103	0.345305	-5.18679	2.13947e-07	1.70274e-05
contig_103971	pseudo19	1861058	1862701	1643	+	3.11806e-07	SPD1 | P-loop containing nucleoside triphosphate hydrolases superfamily protein |	+	mRNA	842.71	-1.79108	0.297637	-6.01768	1.76933e-09	3.11806e-07
contig_18671	pseudo5	1966054	1966524	470	+	8.4189e-06	No description	+	mRNA	86.1086	-1.79242	0.335313	-5.34551	9.01605e-08	8.4189e-06
contig_55512	pseudo10	6110622	6112716	2094	+	2.74304e-06	cytochrome c biogenesis protein family	+	mRNA	254.155	-1.80644	0.323285	-5.58778	2.29993e-08	2.74304e-06
contig_33389	pseudo7	3979663	3981458	1795	+	0.00031849	Sulfite exporter TauE/SafE family protein	+	mRNA	621.447	-1.8088	0.403648	-4.48113	7.42474e-06	0.00031849
contig_110329	pseudo20	2186168	2188403	2235	+	1.03012e-05	BMY5, BAM6 | beta-amylase 6 |	+	mRNA	574.817	-1.80912	0.341401	-5.2991	1.16373e-07	1.03012e-05
contig_33750	pseudo7	4556795	4557825	1030	+	6.29583e-05	ATGSTU3, GST21, GSTU3 | glutathione S-transferase tau 3 |	+	mRNA	1136.93	-1.81068	0.370821	-4.8829	1.04539e-06	6.29583e-05
contig_97867	pseudo17	8170094	8171162	1068	+	1.51544e-09	No description	+	mRNA	1789.76	-1.81131	0.260604	-6.95043	3.64169e-12	1.51544e-09
contig_63559	pseudo12	3878481	3879757	1276	+	6.21906e-08	unknown protein; LOCATED IN: chloroplast; EXPRESSED IN: 22 plant structures; EXPRESSED DURING: 13 growth stag	+	mRNA	2099.75	-1.81157	0.286939	-6.31344	2.72905e-10	6.21906e-08
contig_56772	pseudo10	8182569	8183943	1374	+	0.000379066	PAP7, ATPAP7 | purple acid phosphatase 7 |	+	mRNA	1208.14	-1.8139	0.408943	-4.43556	9.18313e-06	0.000379066
contig_13873	pseudo4	540106	540945	839	+	9.48618e-06	ATROPGEF11, ROPGEF11, PIRF1 | RHO guanyl-nucleotide exchange factor 11 |	+	mRNA	161.162	-1.81488	0.341398	-5.31604	1.0605e-07	9.48619e-06
contig_7650	pseudo2	6138080	6139564	1484	+	4.16632e-05	alpha/beta-Hydrolases superfamily protein	+	mRNA	618.402	-1.82227	0.365814	-4.98142	6.31186e-07	4.16632e-05
contig_95867	pseudo17	5505741	5506825	1084	+	5.78585e-05	ELIP1, ELIP | Chlorophyll A-B binding family protein |	+	mRNA	2258.61	-1.82678	0.372572	-4.90314	9.43144e-07	5.78585e-05
contig_87271	pseudo16	1046818	1048068	1250	+	5.14756e-06	unknown protein; Has 35333 Blast hits to 34131 proteins in 2444 species: Archae - 798; Bacteria - 22429; Meta	+	mRNA	109.233	-1.82868	0.335328	-5.45341	4.94123e-08	5.14756e-06
contig_94877	pseudo17	4031571	4034383	2812	+	6.68005e-06	BMY5, BAM6 | beta-amylase 6 |	+	mRNA	401.33	-1.83268	0.339536	-5.3976	6.75382e-08	6.68005e-06
contig_53040	pseudo10	1373034	1374647	1613	+	0.000559407	CYP712A1 | cytochrome P450, family 712, subfamily A, polypeptide 1 | chr2	+	mRNA	129.448	-1.83603	0.423845	-4.33183	1.47872e-05	0.000559407
contig_7349	pseudo2	5485429	5487341	1912	+	1.68362e-06	SQD2 | sulfoquinovosyldiacylglycerol 2 |	+	mRNA	1146.17	-1.83716	0.322812	-5.69111	1.26214e-08	1.68362e-06
contig_112014	pseudo20	4259106	4260268	1162	+	0.000406391	Leucine-rich repeat (LRR) family protein	+	mRNA	99.7983	-1.8406	0.416681	-4.4173	9.99404e-06	0.000406391
contig_87798	pseudo16	1860438	1861195	757	+	4.3431e-05	ELIP1, ELIP | Chlorophyll A-B binding family protein |	+	mRNA	1331.03	-1.84647	0.371445	-4.97105	6.65908e-07	4.3431e-05
contig_44953	pseudo8	7917897	7918946	1049	+	5.82022e-07	unknown protein; LOCATED IN: chloroplast; EXPRESSED IN: 22 plant structures; EXPRESSED DURING: 13 growth stag	+	mRNA	1643.23	-1.85168	0.313918	-5.89863	3.66522e-09	5.82022e-07
contig_54102	pseudo10	3085084	3086668	1584	+	3.65776e-05	ELIP1, ELIP | Chlorophyll A-B binding family protein |	+	mRNA	2178.85	-1.85189	0.369585	-5.01074	5.42198e-07	3.65776e-05
contig_13512	pseudo3	8260093	8261926	1833	+	1.2329e-06	Tryptophan/tyrosine permease	+	mRNA	383.393	-1.85451	0.322294	-5.75409	8.71106e-09	1.2329e-06
contig_62601	pseudo12	2018977	2019827	850	+	1.24545e-05	No description	+	mRNA	202.618	-1.85907	0.353744	-5.25541	1.47693e-07	1.24545e-05
contig_73551	pseudo14	2333286	2334035	749	+	0.000844939	No description	+	mRNA	171.971	-1.8594	0.440627	-4.21989	2.44425e-05	0.000844939
contig_13055	pseudo3	7380362	7381354	992	+	3.2755e-05	PSBX | photosystem II subunit X |	+	mRNA	1444.73	-1.86087	0.369372	-5.03794	4.70563e-07	3.2755e-05
contig_20421	pseudo5	4838352	4840025	1673	+	4.60439e-08	ATFMN/FHY, FMN/FHY | riboflavin kinase/FMN hydrolase |	+	mRNA	409.477	-1.86095	0.292311	-6.36631	1.93631e-10	4.60439e-08
contig_73549	pseudo14	2329453	2330573	1120	+	2.89088e-05	ELIP1, ELIP | Chlorophyll A-B binding family protein |	+	mRNA	2174.47	-1.86515	0.368105	-5.06689	4.04358e-07	2.89088e-05
contig_87263	pseudo16	1031385	1033371	1986	+	1.13163e-05	KCS19 | 3-ketoacyl-CoA synthase 19 |	+	mRNA	458.279	-1.86757	0.353927	-5.27669	1.31536e-07	1.13163e-05
contig_74565	pseudo14	3957251	3959560	2309	+	1.18874e-09	PSY | PHYTOENE SYNTHASE |	+	mRNA	1518.47	-1.86879	0.26738	-6.98926	2.76347e-12	1.18874e-09
contig_34056	pseudo7	5021863	5022981	1118	+	5.43111e-05	UDP-Glycosyltransferase superfamily protein	+	mRNA	181.903	-1.87387	0.380892	-4.9197	8.66775e-07	5.43111e-05
contig_12459	pseudo3	6113454	6115530	2076	+	2.507e-05	Major facilitator superfamily protein	+	mRNA	312.675	-1.87527	0.36764	-5.10082	3.38177e-07	2.507e-05
contig_24971	pseudo6	2809515	2810849	1334	+	8.30034e-11	unknown protein; LOCATED IN: chloroplast; EXPRESSED IN: 22 plant structures; EXPRESSED DURING: 13 growth stag	+	mRNA	1641.75	-1.89407	0.256148	-7.39444	1.42009e-13	8.30034e-11
contig_97748	pseudo17	8026342	8027742	1400	+	3.61157e-05	PAP7, ATPAP7 | purple acid phosphatase 7 |	+	mRNA	557.743	-1.89466	0.377909	-5.01353	5.34408e-07	3.61157e-05
contig_4732	pseudo2	751789	752845	1056	+	5.74105e-06	No description	+	mRNA	101.965	-1.89565	0.349005	-5.43157	5.58592e-08	5.74105e-06
contig_102053	pseudo18	6847342	6849288	1946	+	0.000156402	CYP89A6 | cytochrome P450, family 89, subfamily A, polypeptide 5	+	mRNA	391.121	-1.89656	0.406797	-4.66219	3.12863e-06	0.000156402
contig_54107	pseudo10	3092775	3093597	822	+	0.000375113	No description	+	mRNA	177.834	-1.89746	0.427455	-4.43898	9.03869e-06	0.000375113
contig_95576	pseudo17	5015120	5016932	1812	+	0.000770922	No description	+	mRNA	461.127	-1.8991	0.447469	-4.24408	2.1949e-05	0.000770922
contig_27197	pseudo6	4885601	4886555	954	+	3.55588e-06	ATGSTU10, GSTU10 | glutathione S-transferase TAU 10 |	+	mRNA	870.316	-1.90019	0.343448	-5.53271	3.15329e-08	3.55588e-06
contig_62225	pseudo12	1184232	1186117	1885	+	5.15164e-05	ATATH6, ATH6 | ABC2 homolog 6 |	+	mRNA	129.983	-1.90082	0.385409	-4.93196	8.141e-07	5.15164e-05
contig_27198	pseudo6	4886656	4887646	990	+	4.3859e-06	ATGSTU19, GST8, GSTU19 | glutathione S-transferase TAU 19 |	+	mRNA	1774.91	-1.90222	0.346525	-5.48942	4.03254e-08	4.3859e-06
contig_95143	pseudo17	4485738	4486894	1156	+	5.21067e-05	PG1 | polygalacturonase 1 |	+	mRNA	163.893	-1.90553	0.386577	-4.92925	8.2547e-07	5.21067e-05
contig_62689	pseudo12	2200844	2201976	1132	+	0.000101059	PG1 | polygalacturonase 1 |	+	mRNA	214.511	-1.90586	0.399818	-4.76682	1.87154e-06	0.000101059
contig_106518	pseudo19	5514278	5515439	1161	+	0.000483986	Phosphotyrosine protein phosphatases superfamily protein	+	mRNA	132.051	-1.90692	0.436315	-4.37052	1.23953e-05	0.000483986
contig_71613	pseudo14	138403	140787	2384	+	2.14792e-06	CBS domain-containing protein with a domain of unknown function (DUF21)	+	mRNA	496.367	-1.90889	0.338407	-5.64081	1.69255e-08	2.14792e-06
contig_73835	pseudo14	2825343	2825804	461	+	0.000716199	No description	+	mRNA	459.058	-1.91653	0.449537	-4.26335	2.01384e-05	0.000716199
contig_78777	pseudo15	723158	724085	927	+	0.00031921	No description	+	mRNA	483.605	-1.91804	0.42814	-4.47994	7.46654e-06	0.00031921
contig_73836	pseudo14	2825905	2826218	313	+	0.000718164	No description	+	mRNA	458.272	-1.9187	0.450141	-4.26243	2.02218e-05	0.000718164
contig_7285	pseudo2	5373404	5374739	1335	+	5.44878e-05	PAP8, ATPAP8 | purple acid phosphatase 8 |	+	mRNA	777.641	-1.92253	0.390846	-4.9189	8.70308e-07	5.44878e-05
contig_7210	pseudo2	5217699	5218865	1166	+	5.75028e-06	NFU3, ATCNFU3 | NFU domain protein 3 |	+	mRNA	332.951	-1.92447	0.354345	-5.43105	5.60241e-08	5.75028e-06
contig_53856	pseudo10	2499758	2500902	1144	+	1.52965e-05	ELIP1, ELIP | Chlorophyll A-B binding family protein |	+	mRNA	3295.54	-1.9274	0.369699	-5.21342	1.8539e-07	1.52965e-05
contig_78775	pseudo15	721039	722069	1030	+	0.000470329	ATGSTU19, GST8, GSTU19 | glutathione S-transferase TAU 19 |	+	mRNA	430.377	-1.92814	0.440466	-4.3775	1.20049e-05	0.000470329
contig_5748	pseudo2	2853576	2855144	1568	+	2.53168e-06	Phosphotyrosine protein phosphatases superfamily protein	+	mRNA	510.042	-1.93063	0.344567	-5.60305	2.10618e-08	2.53168e-06
contig_74529	pseudo14	3907958	3910539	2581	+	0.000248275	BAG6, ATBAG6 | BCL-2-associated athanogene 6 |	+	mRNA	237.687	-1.93218	0.425004	-4.54628	5.46036e-06	0.000248275
contig_17986	pseudo5	601128	602895	1767	+	3.27736e-05	BGLU17 | beta glucosidase 17 |	+	mRNA	508.412	-1.93246	0.383603	-5.03766	4.71258e-07	3.27736e-05
contig_89609	pseudo16	4035973	4038095	2122	+	9.34676e-05	ATPAP18, PAP18 | purple acid phosphatase 18 |	+	mRNA	832.789	-1.93624	0.404494	-4.78683	1.69433e-06	9.34676e-05
contig_105768	pseudo19	4550583	4551434	851	+	0.000378809	No description	+	mRNA	195.038	-1.93836	0.43691	-4.43652	9.1426e-06	0.000378809
contig_43922	pseudo8	6500617	6501770	1153	+	2.75045e-05	AtPPa4, PPa4 | pyrophosphorylase 4 |	+	mRNA	710.512	-1.93864	0.381751	-5.07827	3.80891e-07	2.75045e-05
contig_25714	pseudo6	3574994	3575499	505	+	2.32592e-06	SPD1 | P-loop containing nucleoside triphosphate hydrolases superfamily protein |	+	mRNA	155.977	-1.93909	0.344835	-5.62323	1.87425e-08	2.32592e-06
contig_95061	pseudo17	4360705	4362239	1534	+	3.28785e-06	ATFBP7, FBP7 | F-box protein 7 |	+	mRNA	393.727	-1.94009	0.349667	-5.54841	2.88284e-08	3.28785e-06
[truncated: 302 more rows]

## Sheet: M. truncatula
Supplementary Table 2. DeSeq2 data from the mapping to the M. truncatula genome . Log2 FoldChange are highlighted.
Probe	Chromosome	Start	End	Probe Strand	FDR	Description	Feature Strand	Type	baseMean	log2FoldChange	lfcSE	stat	pvalue	padj
XM_003625826.2	pseudo7	44028079	44028466	+	3.70183e-09	monothiol glutaredoxin-S6	+	protein	28.9579	3.49081	0.516453	6.75919	1.38762e-11	3.70183e-09
XM_013607298.1	pseudo2	7773555	7775469	-	8.25934e-13	basic 7S globulin 2	-	protein	60.901	3.44497	0.42996	8.0123	1.12582e-15	8.25934e-13
XM_003597339.2	pseudo2	41678973	41680638	-	4.79462e-15	zinc transporter 2	-	protein	135.329	3.43827	0.395997	8.68256	3.86968e-18	4.79462e-15
XM_003588418.2	pseudo1	425661	428859	-	1.47935e-11	metal-nicotianamine transporter YSL3	-	protein	206.131	3.2875	0.432323	7.60425	2.86551e-14	1.47935e-11
XM_013586653.1	pseudo10	3047101	3050299	+	2.34666e-12	metal-nicotianamine transporter YSL3	+	protein	167.463	3.25698	0.413982	7.86745	3.61956e-15	2.34666e-12
XM_003624331.2	pseudo7	31650010	31652939	-	8.57087e-08	uncharacterized protein LOC11435688	-	protein	337.778	3.01573	0.486262	6.20186	5.58007e-10	8.57087e-08
XM_003588421.2	pseudo1	437876	442182	-	7.74416e-08	metal-nicotianamine transporter YSL3	-	protein	53.0504	2.99841	0.481364	6.22899	4.69456e-10	7.74416e-08
XM_013603098.1	pseudo4	54031491	54033622	+	1.46733e-17	WAT1-related protein At4g28040	+	protein	292.71	2.8977	0.307966	9.40918	5.00024e-21	1.46733e-17
XM_013603099.1	pseudo4	54031155	54034695	+	2.44817e-17	WAT1-related protein At4g28040	+	protein	293.202	2.89514	0.309981	9.33971	9.6599e-21	2.44817e-17
XM_003602967.1	pseudo3	46680629	46682576	+	4.46376e-06	patatin-like protein 2	+	protein	16.1654	2.8665	0.52912	5.41748	6.04444e-08	4.46376e-06
XM_003611866.2	pseudo5	7299565	7301729	-	5.21437e-16	calcium uniporter protein 2, mitochondrial	-	protein	284.304	2.80698	0.313419	8.956	3.36676e-19	5.21437e-16
XM_003608570.2	pseudo4	40540745	40542660	+	6.35125e-06	AT-hook motif nuclear-localized protein 23	+	protein	27.1132	2.75813	0.516157	5.34358	9.11292e-08	6.35125e-06
XM_013595727.1	pseudo6	6184404	6187753	-	4.69585e-10	putative calcium-transporting ATPase 13, plasma membrane-type	-	protein	140.348	2.74742	0.386954	7.10012	1.24648e-12	4.69585e-10
XM_003608761.1	pseudo4	42326288	42327158	-	8.31399e-07	uncharacterized protein LOC11407135	-	protein	45.2262	2.73219	0.475292	5.74845	9.00647e-09	8.31399e-07
XM_013585767.1	pseudo10	11242814	11244209	+	2.73155e-06				21.8922	2.67406	0.485088	5.51253	3.53716e-08	2.73155e-06
XM_013613044.1	pseudo1	30641535	30642361	+	5.39579e-07	ethylene-responsive transcription factor ERF098	+	protein	62.0748	2.66562	0.45614	5.84387	5.10005e-09	5.39579e-07
XM_003625395.2	pseudo7	39755766	39756379	+	5.28529e-10	uncharacterized protein LOC11428229	+	protein	43.9367	2.60382	0.367625	7.08283	1.41242e-12	5.28529e-10
XM_013604833.1	pseudo3	25963764	25968741	-	3.22348e-09	asparagine synthetase, nodule	-	protein	313.945	2.59704	0.38252	6.78929	1.12685e-11	3.22348e-09
XM_013604832.1	pseudo3	25963750	25968920	-	3.25864e-09	asparagine synthetase, nodule	-	protein	313.329	2.59454	0.382428	6.78437	1.16595e-11	3.25864e-09
XM_013604834.1	pseudo3	25963750	25968920	-	3.25864e-09	asparagine synthetase, nodule	-	protein	313.329	2.59454	0.382428	6.78437	1.16595e-11	3.25864e-09
XM_013591346.1	pseudo8	37838861	37845878	-	3.26576e-07	calmodulin-binding transcription activator 1 isoform X2	-	protein	1246.39	2.55465	0.429098	5.95354	2.62404e-09	3.26576e-07
XM_013591350.1	pseudo8	37838861	37844489	-	4.38557e-07	calmodulin-binding transcription activator 1 isoform X2	-	protein	1286.32	2.55199	0.433057	5.89298	3.79296e-09	4.38557e-07
XM_013591352.1	pseudo8	37838861	37845878	-	4.38557e-07	calmodulin-binding transcription activator 1 isoform X2	-	protein	1286.16	2.55184	0.433054	5.89266	3.80023e-09	4.38557e-07
XM_013591347.1	pseudo8	37838861	37845933	-	4.49918e-07	calmodulin-binding transcription activator 1 isoform X2	-	protein	1292.17	2.54591	0.432652	5.88443	3.99435e-09	4.49918e-07
XM_013591351.1	pseudo8	37839362	37844489	-	5.37139e-07	calmodulin-binding transcription activator 1 isoform X2	-	protein	1252.94	2.54349	0.435058	5.84633	5.02542e-09	5.37139e-07
XM_013591349.1	pseudo8	37839362	37845878	-	5.37139e-07	calmodulin-binding transcription activator 1 isoform X2	-	protein	1252.78	2.54334	0.435056	5.846	5.03523e-09	5.37139e-07
XM_003597629.1	pseudo2	43406861	43407985	-	1.43382e-06	histidine-containing phosphotransfer protein 4	-	protein	48.3011	2.5415	0.45076	5.63825	1.71783e-08	1.43382e-06
XM_013591348.1	pseudo8	37839362	37845933	-	5.06627e-07	calmodulin-binding transcription activator 1 isoform X2	-	protein	1258.52	2.53918	0.433489	5.85754	4.69772e-09	5.06627e-07
XM_013595612.1	pseudo6	5337360	5346853	+	0.000214616	TMV resistance protein N	+	protein	16.0327	2.51245	0.554686	4.5295	5.91237e-06	0.000214616
XM_013614529.1	pseudo1	48118422	48119165	-	3.77591e-05	uncharacterized protein LOC25485348	-	protein	30.3096	2.50437	0.506438	4.94506	7.61197e-07	3.77591e-05
XM_013592121.1	pseudo7	4062111	4066303	-	9.01333e-09	ninja-family protein AFP3	-	protein	96.2643	2.46012	0.37176	6.61749	3.65344e-11	9.01333e-09
XM_013607297.1	pseudo2	7766359	7767965	-	6.33023e-11	basic 7S globulin	-	protein	345.165	2.45906	0.332406	7.39775	1.38512e-13	6.33023e-11
XM_003624325.2	pseudo7	31628340	31631549	-	2.41796e-09	uncharacterized protein LOC11435688	-	protein	111.528	2.43571	0.356236	6.83737	8.06623e-12	2.41796e-09
XM_013601574.1	pseudo4	35364703	35366870	-	6.94772e-20	uncharacterized protein LOC25493154	-	protein	276.754	2.42988	0.242505	10.0199	1.24609e-23	6.94772e-20
XM_013608972.1	pseudo2	30303509	30311117	-	3.13614e-15	C2 domain-containing protein At1g53590 isoform X2	-	protein	2110.4	2.42579	0.277599	8.73849	2.3624e-18	3.13614e-15
XM_013594796.1	pseudo7	43452426	43456061	+	0.000311193	calcium-dependent protein kinase 26	+	protein	12.8232	2.42346	0.54665	4.43328	9.28085e-06	0.000311193
XM_013594797.1	pseudo7	43452426	43456560	+	0.000325286	calcium-dependent protein kinase 26	+	protein	12.6649	2.41629	0.54658	4.42074	9.83628e-06	0.000325286
XM_013608973.1	pseudo2	30303509	30310420	-	2.26763e-15	C2 domain-containing protein At1g53590 isoform X2	-	protein	2135.67	2.41482	0.275106	8.77777	1.66749e-18	2.26763e-15
XM_003624327.2	pseudo7	31628675	31631549	-	4.54829e-09	uncharacterized protein LOC11435688	-	protein	106.361	2.40027	0.356763	6.72791	1.72123e-11	4.54829e-09
XM_003590620.2	pseudo1	32147158	32148868	-	5.41098e-10	basic 7S globulin	-	protein	135.71	2.3935	0.338173	7.07772	1.46542e-12	5.41098e-10
XM_013597686.1	pseudo6	33407320	33412973	-	4.26464e-08	disease resistance-like protein CSA1 isoform X2	-	protein	628.596	2.39217	0.377573	6.33565	2.3634e-10	4.26464e-08
XM_013594795.1	pseudo7	43452426	43456560	+	0.000405101	calcium-dependent protein kinase 26	+	protein	12.3598	2.38885	0.547122	4.36621	1.26421e-05	0.000405101
XM_013594798.1	pseudo7	43452426	43456560	+	0.000405101	calcium-dependent protein kinase 26	+	protein	12.3598	2.38885	0.547122	4.36621	1.26421e-05	0.000405101
XM_003620605.2	pseudo6	33407320	33412973	-	5.16715e-08	disease resistance-like protein CSA1 isoform X2	-	protein	630.808	2.38618	0.378518	6.30399	2.90071e-10	5.16715e-08
XM_003598797.1	pseudo3	6527807	6528958	+	0.000303325	putative disease resistance RPP13-like protein 1	+	protein	19.5769	2.37598	0.535058	4.4406	8.97092e-06	0.000303325
XM_003604115.2	pseudo4	512852	513417	-	0.000202099				127.693	2.36334	0.519946	4.54536	5.48418e-06	0.000202099
XM_003620376.1	pseudo6	31229385	31230298	+	0.00020629				31.9677	2.34732	0.516993	4.54034	5.6164e-06	0.00020629
XM_013601133.1	pseudo4	29007807	29009773	+	2.94758e-13	expansin-like A2	+	protein	1927.16	2.34553	0.287742	8.15148	3.59487e-16	2.94758e-13
XM_013601134.1	pseudo4	29007820	29009753	+	2.94758e-13	expansin-like A2	+	protein	1928.14	2.34458	0.287578	8.15285	3.55436e-16	2.94758e-13
XM_003601483.2	pseudo3	37325617	37329743	+	2.53394e-07	uncharacterized protein LOC11435663 isoform X2	+	protein	67.5888	2.34252	0.39017	6.00385	1.92695e-09	2.53394e-07
XM_013586461.1	pseudo10	5077092	5080862	+	1.31653e-10	putative disease resistance protein At3g14460	+	protein	86.31	2.33506	0.320246	7.29144	3.06654e-13	1.31653e-10
XM_003609502.2	pseudo4	49079049	49079497	-	2.53916e-06				44.0529	2.325	0.420638	5.52732	3.2516e-08	2.53916e-06
XM_003596730.2	pseudo2	36169420	36170996	-	0.000451019	cytochrome P450 94C1	-	protein	102.161	2.32036	0.534885	4.33806	1.43744e-05	0.000451019
XM_013614815.1	pseudo1	50662165	50664256	-	1.56221e-07	ferredoxin, root R-B1	-	protein	96.4434	2.31996	0.380592	6.09565	1.08993e-09	1.56221e-07
XM_003623311.2	pseudo7	25791891	25794819	-	7.64005e-07	ferritin-1, chloroplastic	-	protein	567.203	2.31828	0.402132	5.76498	8.16678e-09	7.64005e-07
XM_003589189.2	pseudo1	6088083	6092305	-	4.69281e-06	patatin-like protein 2	-	protein	204.325	2.30325	0.425949	5.40734	6.39669e-08	4.69281e-06
XM_003630039.2	pseudo8	38215125	38216286	-	8.13863e-05	uncharacterized protein LOC11437166	-	protein	261.031	2.29989	0.482156	4.77001	1.84212e-06	8.13863e-05
XM_003589190.2	pseudo1	6088083	6092305	-	4.92842e-06	patatin-like protein 2	-	protein	203.703	2.29902	0.425988	5.39691	6.77971e-08	4.92842e-06
XM_003589188.2	pseudo1	6088051	6092381	-	2.12584e-06	patatin-like protein 2	-	protein	207.345	2.28947	0.411563	5.56287	2.65368e-08	2.12584e-06
XM_003590617.2	pseudo1	32137802	32139387	-	6.55942e-15	basic 7S globulin	-	protein	778.463	2.28338	0.264368	8.63712	5.76461e-18	6.55942e-15
XM_003626179.2	pseudo7	46439787	46442833	+	7.13595e-13	dormancy-associated protein homolog 3 isoform X2	+	protein	2076.46	2.2829	0.284172	8.03353	9.47091e-16	7.13595e-13
XM_003626181.2	pseudo7	46440002	46441582	+	7.08906e-13	dormancy-associated protein homolog 3 isoform X2	+	protein	2078.55	2.28224	0.283882	8.03941	9.02725e-16	7.08906e-13
XM_013586466.1	pseudo10	5008294	5009476	-	0.000309675	toll/interleukin-1 receptor-like protein, partial	-	protein	88.6104	2.27456	0.512886	4.43484	9.21428e-06	0.000309675
XM_003603289.2	pseudo3	49206711	49209151	-	0.000341431	flotillin-like protein 1	-	protein	25.2986	2.26544	0.513943	4.40796	1.04347e-05	0.000341431
XM_003626180.2	pseudo7	46440002	46442445	+	1.49719e-12	dormancy-associated protein homolog 3 isoform X2	+	protein	1716.48	2.26193	0.285366	7.92642	2.25562e-15	1.49719e-12
XM_003617499.2	pseudo5	40530948	40535829	+	1.09594e-06	calcium-dependent protein kinase 2	+	protein	644.294	2.24703	0.394849	5.69088	1.26388e-08	1.09594e-06
XM_003626337.1	pseudo7	47278191	47279553	+	0.000619451	benzyl alcohol O-benzoyltransferase	+	protein	15.8854	2.24566	0.528735	4.24724	2.16423e-05	0.000619451
XM_003604940.2	pseudo4	7524987	7526330	-	0.000363648				17.0575	2.23752	0.509438	4.39213	1.12246e-05	0.000363648
XM_013601576.1	pseudo4	35372760	35374567	-	3.02067e-11	uncharacterized protein LOC25493156	-	protein	1037.29	2.23616	0.298005	7.50375	6.20159e-14	3.02067e-11
XM_013590669.1	pseudo8	28996145	28996955	+	3.49076e-05	uncharacterized protein LOC112417093	-	protein	137.2	2.22805	0.449033	4.9619	6.98078e-07	3.49076e-05
XM_013614455.1	pseudo1	47638290	47641699	+	0.000196635	putative receptor-like protein kinase At4g00960 isoform X1	+	protein	99.2568	2.22739	0.489296	4.55224	5.3077e-06	0.000196635
XM_003610104.2	pseudo4	53494418	53495819	+	3.94179e-05	probable xyloglucan endotransglucosylase/hydrolase protein 23	+	protein	837.866	2.21918	0.449702	4.93478	8.02413e-07	3.94179e-05
XM_013597731.1	pseudo6	33907265	33912187	+	7.07678e-06	receptor-like protein kinase HSL1 isoform X2	+	protein	34.0366	2.21849	0.417173	5.31791	1.04966e-07	7.07678e-06
XM_013597732.1	pseudo6	33907265	33912187	+	7.07678e-06	receptor-like protein kinase HSL1 isoform X2	+	protein	34.0366	2.21849	0.417173	5.31791	1.04966e-07	7.07678e-06
XM_013611499.1	pseudo1	14965347	14966757	+	2.18659e-05	transcription factor bHLH92 isoform X1	+	protein	44.3795	2.19768	0.433445	5.07026	3.9727e-07	2.18659e-05
XM_003625241.2	pseudo7	37188110	37189422	+	4.41829e-07	probable xyloglucan endotransglucosylase/hydrolase protein 23	+	protein	169.711	2.19142	0.372071	5.88978	3.86707e-09	4.41829e-07
XM_003593633.2	pseudo2	4359972	4367524	+	3.70083e-14	probable leucine-rich repeat receptor-like protein kinase At5g49770	+	protein	262.488	2.18937	0.259706	8.43017	3.45152e-17	3.70083e-14
XM_003593534.2	pseudo2	3774490	3776623	+	0.000169448	uncharacterized protein LOC11423944	+	protein	40.5838	2.18603	0.476119	4.59136	4.40365e-06	0.000169448
XM_003603343.2	pseudo3	49448631	49452455	-	2.61656e-07	uncharacterized protein LOC11431960 isoform X1	-	protein	191.57	2.18599	0.364461	5.99788	1.99916e-09	2.61656e-07
XM_003630863.2	pseudo8	44221070	44222607	+	0.000699366	protein PLANT CADMIUM RESISTANCE 2	+	protein	25.1673	2.17835	0.516594	4.21674	2.47856e-05	0.000699366
XM_013596012.1	pseudo6	1055996	1062868	-	8.3989e-16	cinnamoyl-CoA reductase-like SNL6	-	protein	325.13	2.17619	0.244591	8.89726	5.72419e-19	8.3989e-16
XM_003596809.2	pseudo2	36530061	36538039	+	8.65821e-17	NAC domain-containing protein 40	+	protein	686.172	2.17221	0.236849	9.17129	4.67383e-20	8.65821e-17
XM_003619904.2	pseudo6	26739826	26745029	+	1.73117e-05	toll/interleukin-1 receptor-like protein	+	protein	169.288	2.17219	0.423919	5.12407	2.99002e-07	1.73117e-05
XM_013597284.1	pseudo6	26633850	26639063	+	1.83136e-05	toll/interleukin-1 receptor-like protein	+	protein	159.649	2.17157	0.424919	5.11054	3.21234e-07	1.83136e-05
XM_013609498.1	pseudo2	36530061	36538039	+	8.65821e-17	NAC domain-containing protein 40	+	protein	697.247	2.15625	0.235279	9.16468	4.9692e-20	8.65821e-17
XM_003626479.2	pseudo7	48254025	48256186	-	5.7455e-07	GDSL esterase/lipase At4g01130	-	protein	188.302	2.14363	0.36777	5.82873	5.58516e-09	5.7455e-07
XM_013587963.1	pseudo9	4312212	4313305	-	0.000595522	uncharacterized protein LOC25479602	-	protein	14.6154	2.13135	0.500455	4.25883	2.055e-05	0.000595522
XM_013587964.1	pseudo9	4312091	4313540	-	0.000595522	uncharacterized protein LOC25479602	-	protein	14.6154	2.13135	0.500455	4.25883	2.055e-05	0.000595522
XM_013597298.1	pseudo6	26958986	26963696	+	0.000384996	TMV resistance protein N-like	+	protein	88.551	2.12492	0.485258	4.37896	1.1925e-05	0.000384996
XM_003601970.2	pseudo3	39839826	39840617	+	0.000647925	E3 ubiquitin-protein ligase RNF13	+	protein	51.1117	2.12008	0.500545	4.23554	2.27998e-05	0.000647925
XM_003621377.2	pseudo7	3767443	3771099	-	0.000209689	UDP-glycosyltransferase 83A1	-	protein	55.4821	2.11828	0.467002	4.53592	5.73526e-06	0.000209689
XM_013593579.1	pseudo7	23928682	23933478	+	3.03196e-12	phosphatidylinositol:ceramide inositolphosphotransferase 2	+	protein	2224.58	2.1164	0.270355	7.82821	4.9485e-15	3.03196e-12
XM_003598800.2	pseudo3	6551744	6557109	+	7.25975e-08	putative disease resistance protein At3g14460	+	protein	117.765	2.10985	0.33809	6.24049	4.36189e-10	7.25975e-08
XM_003608945.2	pseudo4	44630520	44633703	+	3.85752e-06	hypersensitive-induced response protein 1	+	protein	39.5082	2.10555	0.386647	5.44566	5.16126e-08	3.85752e-06
XM_003620465.2	pseudo6	32378956	32387897	-	1.99983e-09	DNA mismatch repair protein MSH7 isoform X1	-	protein	422.399	2.09868	0.305625	6.86684	6.56376e-12	1.99983e-09
XM_013596013.1	pseudo6	1056893	1062862	-	2.26555e-10	cinnamoyl-CoA reductase-like SNL6	-	protein	162.976	2.09634	0.290606	7.21371	5.44485e-13	2.26555e-10
XM_013600824.1	pseudo4	25251631	25254180	+	1.09441e-06	cyanogenic beta-glucosidase	+	protein	111.247	2.09186	0.367549	5.69138	1.26015e-08	1.09441e-06
XM_013600825.1	pseudo4	25251650	25254180	+	1.09441e-06	cyanogenic beta-glucosidase	+	protein	111.247	2.09186	0.367549	5.69138	1.26015e-08	1.09441e-06
XM_003619933.2	pseudo6	26958986	26966188	+	0.000466684	TMV resistance protein N-like	+	protein	79.5824	2.08696	0.482257	4.32747	1.50829e-05	0.000466684
XM_013587138.1	pseudo9	14247529	14251057	-	4.09461e-08	disease resistance protein RGA2 isoform X1	-	protein	275.385	2.08227	0.32823	6.34392	2.23986e-10	4.09461e-08
XM_003592107.2	pseudo1	44837562	44838789	+	2.49034e-06	hevamine-A	+	protein	233.686	2.08053	0.376093	5.53196	3.16675e-08	2.49034e-06
XM_013601920.1	pseudo4	38743754	38750293	+	4.8848e-24	copper-transporting ATPase RAN1	+	protein	1228.78	2.08024	0.188535	11.0337	2.62831e-28	4.8848e-24
XM_013587268.1	pseudo9	12722648	12725036	-	0.000418821				60.106	2.07725	0.476674	4.3578	1.31379e-05	0.000418821
XM_003623274.2	pseudo7	25636483	25642524	+	2.59711e-06				571.073	2.07647	0.37596	5.52311	3.33046e-08	2.59711e-06
XM_013611356.1	pseudo1	13337277	13343471	-	9.43231e-06	protein S-acyltransferase 11 isoform X2	-	protein	53.4692	2.07541	0.394749	5.25754	1.45995e-07	9.43231e-06
XM_003621484.2	pseudo7	5288687	5290376	-	1.19846e-06	chalcone synthase 2	-	protein	230.418	2.05556	0.362394	5.67216	1.41005e-08	1.19846e-06
XM_013611357.1	pseudo1	13337277	13343211	-	1.5819e-05	protein S-acyltransferase 11 isoform X2	-	protein	50.9567	2.05539	0.399602	5.14359	2.69533e-07	1.5819e-05
XM_003611258.2	pseudo5	3807748	3811224	+	0.000325831	putative glucuronosyltransferase PGSIP8	+	protein	30.4816	2.05207	0.464257	4.42012	9.86446e-06	0.000325831
XM_013599330.1	pseudo4	3667656	3670777	+	2.33581e-05	probable WRKY transcription factor 33	+	protein	201.797	2.04931	0.405368	5.05544	4.29407e-07	2.33581e-05
XM_013611355.1	pseudo1	13337560	13340497	-	2.18042e-05	protein S-acyltransferase 11 isoform X2	-	protein	44.4594	2.04744	0.403755	5.07099	3.95758e-07	2.18042e-05
XM_003597627.1	pseudo2	43394459	43395841	-	0.000360603	histidine-containing phosphotransfer protein 4	-	protein	31.5438	2.04468	0.465271	4.39459	1.10983e-05	0.000360603
XM_003598796.1	pseudo3	6519072	6523865	+	0.000208963	putative disease resistance RPP13-like protein 1	+	protein	142.713	2.04399	0.450536	4.53679	5.71166e-06	0.000208963
XM_003610169.2	pseudo4	53843061	53846631	-	1.25418e-07	probable alpha,alpha-trehalose-phosphate synthase	-	protein	569.636	2.034	0.331527	6.13525	8.50277e-10	1.25418e-07
XM_013593742.1	pseudo7	25638802	25642524	+	1.1062e-05				501.538	2.02459	0.387839	5.22017	1.78758e-07	1.1062e-05
XM_013601125.1	pseudo4	28939045	28942582	-	8.89887e-05	L-ascorbate oxidase homolog	-	protein	211.675	2.01467	0.424205	4.74929	2.04133e-06	8.89887e-05
XM_013607157.1	pseudo2	5209563	5210425	+	0.000630684	precursor of CEP14	+	protein	23.119	2.01143	0.474074	4.24287	2.20677e-05	0.000630684
XM_003591596.2	pseudo1	40382849	40384473	+	3.75044e-05	glutathione transferase GST 23	+	protein	57.773	2.00338	0.40499	4.94673	7.54715e-07	3.75044e-05
XM_003592398.2	pseudo1	47332488	47333970	+	8.57341e-09	2-hydroxyisoflavanone dehydratase	+	protein	123.91	1.99826	0.30157	6.6262	3.44437e-11	8.57341e-09
XM_003604942.2	pseudo4	7532569	7537988	-	1.91842e-08	vesicle-associated membrane protein 722	-	protein	214.291	1.99531	0.308062	6.47696	9.35883e-11	1.91842e-08
XM_013586614.1	pseudo10	3497078	3500108	+	3.42326e-05	cucumber peeling cupredoxin	+	protein	31.3257	1.99052	0.400785	4.96656	6.81509e-07	3.42326e-05
XM_013609210.1	pseudo2	32986653	32988070	-	0.000123202	uncharacterized protein LOC25487311	-	protein	38.9543	1.98685	0.425427	4.67026	3.00822e-06	0.000123202
XM_003621488.1	pseudo7	5309596	5311403	+	3.95562e-05	chalcone synthase 2	+	protein	220.755	1.98049	0.401445	4.93341	8.08066e-07	3.95562e-05
XM_013603087.1	pseudo4	53843629	53846631	-	4.19088e-07	probable alpha,alpha-trehalose-phosphate synthase	-	protein	462.243	1.9781	0.335083	5.90331	3.5628e-09	4.19088e-07
XM_003610965.2	pseudo5	2277411	2281083	+	1.46879e-07	mitochondrial adenine nucleotide transporter ADNT1 isoform X1	+	protein	164.085	1.97384	0.323224	6.10674	1.01685e-09	1.46879e-07
XM_013590181.1	pseudo8	23560742	23563321	-	0.000503778	G-type lectin S-receptor-like serine/threonine-protein kinase At4g27290	-	protein	58.1588	1.96537	0.456378	4.30646	1.6589e-05	0.000503778
XM_013601126.1	pseudo4	28938442	28942582	-	2.93276e-05	L-ascorbate oxidase homolog	-	protein	382.565	1.95978	0.391691	5.00338	5.63345e-07	2.93276e-05
XM_013613914.1	pseudo1	41516428	41518992	-	5.06627e-07	GABA transporter 1	-	protein	471.41	1.95968	0.334528	5.85803	4.68378e-09	5.06627e-07
XM_013593052.1	pseudo7	18707718	18709700	-	1.14354e-10	serine/threonine-protein kinase OXI1	-	protein	374.421	1.95878	0.267717	7.31661	2.54321e-13	1.14354e-10
XM_013600143.1	pseudo4	16302675	16303837	-	5.1662e-06				187.589	1.95588	0.36304	5.38751	7.14388e-08	5.1662e-06
XM_013590123.1	pseudo8	22949663	22956065	-	5.19424e-05	diacylglycerol kinase 5	-	protein	379.126	1.95371	0.401023	4.87181	1.10581e-06	5.19424e-05
XM_013588386.1	pseudo8	1180101	1181060	+	4.35862e-17	mavicyanin	+	protein	1640.73	1.95079	0.21046	9.26916	1.87616e-20	4.35862e-17
XM_013613911.1	pseudo1	41515715	41518556	-	8.14938e-08	GABA transporter 1	-	protein	767.528	1.94733	0.313298	6.2156	5.11277e-10	8.14938e-08
XM_013613916.1	pseudo1	41515715	41519046	-	1.60926e-07	GABA transporter 1	-	protein	923.58	1.94221	0.318935	6.08967	1.13141e-09	1.60926e-07
XM_003593615.2	pseudo2	4262593	4263308	-	9.09863e-09	glutaredoxin-C9	-	protein	189.983	1.93957	0.293217	6.6148	3.72065e-11	9.09863e-09
XM_013613912.1	pseudo1	41516428	41519046	-	5.55289e-07	GABA transporter 1	-	protein	451.3	1.93864	0.332091	5.83768	5.29331e-09	5.55289e-07
XM_003588450.2	pseudo1	595273	602175	+	1.65197e-05	uncharacterized protein LOC11429786 isoform X2	+	protein	308.422	1.93856	0.377558	5.13446	2.82953e-07	1.65197e-05
XM_013610583.1	pseudo1	6523344	6526374	+	5.99282e-07	putative receptor-like protein kinase At4g00960 isoform X2	+	protein	445.349	1.9356	0.33258	5.81997	5.88581e-09	5.99282e-07
XM_013611036.1	pseudo1	10474963	10476367	+	0.000177011	uncharacterized protein At4g08330, chloroplastic	+	protein	27.5493	1.92764	0.421045	4.57824	4.68909e-06	0.000177011
XM_013605056.1	pseudo3	28535383	28538072	-	6.82475e-12	calcium uniporter protein 5, mitochondrial	-	protein	123.049	1.92015	0.249055	7.70974	1.26076e-14	6.82475e-12
XM_003601522.2	pseudo3	37503715	37505830	-	1.07595e-17	NAD(P)H-dependent 6\'-deoxychalcone synthase	-	protein	742.461	1.91439	0.202509	9.45338	3.28056e-21	1.07595e-17
XM_003610105.2	pseudo4	53498245	53499858	+	5.18887e-06	probable xyloglucan endotransglucosylase/hydrolase protein 23	+	protein	689.467	1.91249	0.355076	5.38614	7.19855e-08	5.18887e-06
XM_003610282.2	pseudo4	54613340	54615434	+	2.16451e-08	BTB/POZ domain-containing protein At2g24240	+	protein	127.223	1.89975	0.294532	6.45006	1.11805e-10	2.16451e-08
XM_003590715.2	pseudo1	33137296	33141230	+	0.000135116	protein SIEVE ELEMENT OCCLUSION B	+	protein	211.459	1.89548	0.407901	4.64693	3.36916e-06	0.000135116
XM_013613913.1	pseudo1	41517542	41519046	-	1.68181e-05	GABA transporter 1	-	protein	288.734	1.89304	0.368977	5.1305	2.88969e-07	1.68181e-05
XM_013587674.1	pseudo9	8209633	8213985	+	3.45104e-09	TMV resistance protein N isoform X1	+	protein	456.636	1.89065	0.279064	6.775	1.2441e-11	3.45104e-09
XM_013613915.1	pseudo1	41517542	41518992	-	1.89308e-05	GABA transporter 1	-	protein	289.701	1.88698	0.369755	5.10331	3.33757e-07	1.89308e-05
XM_003597770.2	pseudo2	44220748	44227634	-	2.46041e-05	pleiotropic drug resistance protein 1 isoform X3	-	protein	9329.82	1.88165	0.373031	5.04421	4.55403e-07	2.46041e-05
XM_013589922.1	pseudo8	20190407	20191939	+	3.18125e-07	thiamine pyrophosphokinase 1	+	protein	298.54	1.87662	0.314887	5.95967	2.5274e-09	3.18125e-07
XM_013606563.1	pseudo3	51172684	51178684	+	5.23975e-06	casein kinase I isoform X2	+	protein	1766.28	1.87342	0.347989	5.38358	7.30197e-08	5.23975e-06
XM_013606564.1	pseudo3	51172816	51178634	+	4.99683e-06	casein kinase I isoform X2	+	protein	1776.38	1.87217	0.347085	5.39397	6.89174e-08	4.99683e-06
XM_013597571.1	pseudo6	31828454	31833128	-	5.42475e-07	aspartyl protease APCB1	-	protein	378.85	1.86682	0.319532	5.84235	5.14688e-09	5.42475e-07
XM_003614782.2	pseudo5	24915528	24923256	-	1.87636e-08	mitogen-activated protein kinase kinase kinase 1	-	protein	572.283	1.86654	0.288008	6.48086	9.11997e-11	1.87636e-08
XM_003613768.2	pseudo5	18157114	18158100	+	0.000532914	E3 ubiquitin-protein ligase MPSR1	+	protein	43.2715	1.85202	0.431505	4.29201	1.77064e-05	0.000532914
XM_013588387.1	pseudo8	1186900	1188335	+	8.89163e-10	blue copper protein	+	protein	2116.14	1.84694	0.263699	7.00399	2.48779e-12	8.89163e-10
XM_003630619.2	pseudo8	42889186	42894174	-	2.99326e-21	vacuolar protein sorting-associated protein 32 homolog 2	-	protein	853.522	1.84671	0.178469	10.3475	4.2948e-25	2.99326e-21
XM_013608415.1	pseudo2	22616729	22619851	-	0.000137418	receptor-like protein EIX2	-	protein	289.426	1.84601	0.397663	4.64215	3.44802e-06	0.000137418
XM_013585665.1	pseudo10	11849909	11850352	+	9.24958e-05				153.245	1.8448	0.389156	4.74052	2.13174e-06	9.24958e-05
XM_003601665.2	pseudo3	38213808	38215025	-	5.94468e-05	xyloglucan endotransglucosylase/hydrolase 2	-	protein	102.162	1.84233	0.380469	4.84226	1.2837e-06	5.94468e-05
XM_003600732.2	pseudo3	31009544	31014088	-	1.40067e-11	phosphoinositide phospholipase C 2	-	protein	2989.81	1.84198	0.241928	7.61374	2.66286e-14	1.40067e-11
XM_013600810.1	pseudo4	25167113	25169600	-	0.00010985	cyanogenic beta-glucosidase	-	protein	184.077	1.84166	0.391965	4.69853	2.62036e-06	0.00010985
XM_003601072.1	pseudo3	33017458	33023903	-	1.00992e-05	mitogen-activated protein kinase kinase kinase 1 isoform X2	-	protein	346.885	1.84004	0.351057	5.24143	1.5934e-07	1.00992e-05
XM_003621490.2	pseudo7	5314377	5316167	+	0.000181987	chalcone synthase 2	+	protein	425.315	1.83172	0.400688	4.57142	4.84424e-06	0.000181987
XM_003601666.2	pseudo3	38217681	38219500	-	8.48774e-05	xyloglucan endotransglucosylase/hydrolase 2	-	protein	101.743	1.82782	0.38391	4.76107	1.92571e-06	8.48774e-05
XM_013607665.1	pseudo2	13489602	13492562	+	0.000386639	class-10 pathogenesis-related protein 1-like	+	protein	203.056	1.82753	0.417445	4.3779	1.19828e-05	0.000386639
XM_003606175.2	pseudo4	19931469	19933167	+	0.000227146	cytochrome P450 94C1	+	protein	1485.41	1.82423	0.403961	4.51585	6.30645e-06	0.000227146
XM_013604672.1	pseudo3	24914866	24917413	-	1.65655e-08	calmodulin-binding receptor-like cytoplasmic kinase 2	-	protein	336.209	1.82165	0.2801	6.50357	7.84362e-11	1.65655e-08
XM_013605369.1	pseudo3	33016369	33024173	-	1.82568e-05	mitogen-activated protein kinase kinase kinase 1 isoform X2	-	protein	392.911	1.82119	0.356287	5.11159	3.19465e-07	1.82568e-05
XM_013604671.1	pseudo3	24914760	24917538	-	1.47368e-08	calmodulin-binding receptor-like cytoplasmic kinase 2	-	protein	338.292	1.82024	0.279002	6.5241	6.84117e-11	1.47368e-08
XM_013597570.1	pseudo6	31827562	31833136	-	7.92836e-07	aspartyl protease APCB1	-	protein	428.205	1.81978	0.316036	5.75816	8.5034e-09	7.92836e-07
XM_003612120.2	pseudo5	8629188	8634322	+	9.14056e-07	calcium-dependent protein kinase 28	+	protein	2298.08	1.81327	0.316482	5.72947	1.00746e-08	9.14056e-07
XM_013605306.1	pseudo3	31707295	31711993	+	7.87949e-08	phosphoinositide phospholipase C 2 isoform X1	+	protein	3121.82	1.81257	0.291138	6.22581	4.79078e-10	7.87949e-08
XM_003616355.2	pseudo5	34148463	34151635	+	9.79378e-08	receptor-like cytoplasmic kinase 176	+	protein	256.264	1.8123	0.293315	6.17868	6.46408e-10	9.79378e-08
XM_003600856.2	pseudo3	31707163	31712095	+	8.23552e-08	phosphoinositide phospholipase C 2 isoform X1	+	protein	3120.35	1.81175	0.291711	6.21075	5.27312e-10	8.23552e-08
XM_013601272.1	pseudo4	31560742	31567076	+	2.01573e-05	formin-like protein 5	+	protein	774.827	1.81149	0.355981	5.08874	3.60443e-07	2.01573e-05
XM_003612119.2	pseudo5	8628890	8634949	+	2.30246e-07	calcium-dependent protein kinase 28	+	protein	3079.82	1.80895	0.300425	6.02129	1.73027e-09	2.30246e-07
XM_003592383.2	pseudo1	47258894	47263107	-	2.27834e-05	putative leucine-rich repeat receptor-like serine/threonine-protein kinase At2g14440	-	protein	201.075	1.80766	0.357155	5.06127	4.16473e-07	2.27834e-05
XM_003612749.2	pseudo5	12191690	12197103	-	0.000266115	cellulose synthase-like protein D2	-	protein	456.797	1.8061	0.403537	4.47566	7.61747e-06	0.000266115
XM_003614803.2	pseudo5	24991373	25000000	-	4.21543e-08	mitogen-activated protein kinase kinase kinase 1	-	protein	604.371	1.8056	0.284865	6.33844	2.32107e-10	4.21543e-08
XM_003625865.2	pseudo7	44272644	44276924	+	8.49063e-07	thiamine pyrophosphokinase 1	+	protein	525.989	1.80468	0.314166	5.74434	9.22828e-09	8.49063e-07
XM_003597768.2	pseudo2	44208769	44216038	-	8.98955e-05	pleiotropic drug resistance protein 1 isoform X3	-	protein	2715.14	1.80457	0.380155	4.74692	2.06536e-06	8.98955e-05
XM_003607659.2	pseudo4	31561450	31566634	+	2.77614e-05	formin-like protein 5	+	protein	744.674	1.80128	0.359073	5.01647	5.2629e-07	2.77614e-05
XM_013605307.1	pseudo3	31707163	31712095	+	8.14938e-08	phosphoinositide phospholipase C 2 isoform X1	+	protein	3151.45	1.79929	0.289558	6.21389	5.16876e-10	8.14938e-08
XM_013605308.1	pseudo3	31707163	31712095	+	8.14938e-08	phosphoinositide phospholipase C 2 isoform X1	+	protein	3151.45	1.79929	0.289558	6.21389	5.16876e-10	8.14938e-08
XM_003623618.2	pseudo7	27739752	27741547	-	0.000572723	calcium-binding allergen Bet v 3	-	protein	871.088	1.79869	0.42117	4.2707	1.94859e-05	0.000572723
XM_003607559.1	pseudo4	31083137	31089052	-	3.15756e-08	probable alpha,alpha-trehalose-phosphate synthase	-	protein	2038.44	1.79678	0.281392	6.38533	1.71028e-10	3.15756e-08
XM_003621486.1	pseudo7	5301948	5303502	+	8.22485e-06	chalcone synthase 2	+	protein	179.019	1.79637	0.339853	5.28571	1.25216e-07	8.22485e-06
XM_003614266.1	pseudo5	21036086	21037893	+	6.60961e-07	U-box domain-containing protein 21	+	protein	194.896	1.79358	0.309499	5.7951	6.82821e-09	6.60961e-07
XM_003591974.2	pseudo1	44132269	44133790	+	2.6592e-10	chalcone synthase 8	+	protein	1484.98	1.78917	0.249051	7.18395	6.77249e-13	2.6592e-10
XM_013603017.1	pseudo4	52366726	52370164	-	2.15248e-07	IQ domain-containing protein IQM1	-	protein	493.872	1.78818	0.296364	6.03374	1.60212e-09	2.15248e-07
XM_013603018.1	pseudo4	52366719	52370164	-	2.15248e-07	IQ domain-containing protein IQM1	-	protein	493.872	1.78818	0.296364	6.03374	1.60212e-09	2.15248e-07
XM_003593009.2	pseudo2	947997	953239	+	1.17308e-10	uncharacterized protein LOC11424205 isoform X1	+	protein	782.193	1.78067	0.243523	7.3121	2.62994e-13	1.17308e-10
XM_013597360.1	pseudo6	28539914	28540510	+	2.27466e-10	beta-amylase 1, chloroplastic	+	protein	1085.68	1.77937	0.246753	7.21114	5.54835e-13	2.27466e-10
XM_003626986.2	pseudo8	4493488	4504343	+	1.37481e-06	ABC transporter G family member 36	+	protein	8029.82	1.7777	0.314875	5.64575	1.64466e-08	1.37481e-06
XM_003626987.2	pseudo8	4493593	4504276	+	1.37481e-06	ABC transporter G family member 36	+	protein	8029.82	1.7777	0.314875	5.64575	1.64466e-08	1.37481e-06
XM_003596214.2	pseudo2	31453842	31464894	+	5.59177e-07	probable LRR receptor-like serine/threonine-protein kinase At1g53430	+	protein	160.908	1.77527	0.304288	5.83418	5.40564e-09	5.59177e-07
XM_013609102.1	pseudo2	31453852	31464894	+	5.8846e-07	probable LRR receptor-like serine/threonine-protein kinase At1g53430	+	protein	160.756	1.77344	0.3045	5.82412	5.74148e-09	5.8846e-07
XM_013614150.1	pseudo1	44140688	44142315	+	2.25613e-10	chalcone synthase 8	+	protein	1764.47	1.77256	0.245666	7.21529	5.38175e-13	2.25613e-10
XM_003603032.2	pseudo3	47047102	47049760	+	4.53115e-07	uncharacterized protein LOC11420912	+	protein	79.4395	1.77184	0.3012	5.88259	4.039e-09	4.53115e-07
XM_013609494.1	pseudo2	36380674	36383476	+	0.000431928	glucan endo-1,3-beta-glucosidase 14	+	protein	2557.58	1.76756	0.406413	4.34917	1.36653e-05	0.000431928
XM_003591996.2	pseudo1	44127878	44129689	+	1.02894e-09	chalcone synthase 4	+	protein	1529.28	1.76732	0.253199	6.97996	2.95268e-12	1.02894e-09
XM_003596777.2	pseudo2	36380593	36385598	+	0.000390397	glucan endo-1,3-beta-glucosidase 14	+	protein	2636.2	1.76723	0.403913	4.37527	1.21284e-05	0.000390397
XM_013602879.1	pseudo4	50758113	50763534	-	1.82764e-09	alkaline/neutral invertase A, mitochondrial	-	protein	1485.25	1.76441	0.256378	6.88204	5.90027e-12	1.82764e-09
XM_013613326.1	pseudo1	34182689	34184175	+	2.28916e-05	calmodulin-like protein 11	+	protein	317.059	1.75987	0.347811	5.05984	4.196e-07	2.28916e-05
XM_003608996.2	pseudo4	44906359	44908427	+	3.18125e-07				252.362	1.7573	0.294873	5.95952	2.52984e-09	3.18125e-07
XM_013601729.1	pseudo4	37425644	37430585	-	5.29423e-17	probable protein phosphatase 2C 9	-	protein	1396.71	1.75693	0.190061	9.24403	2.37384e-20	5.29423e-17
XM_013601730.1	pseudo4	37426597	37430621	-	4.58098e-14	probable protein phosphatase 2C 9	-	protein	812.613	1.75689	0.209081	8.40294	4.35454e-17	4.58098e-14
XM_013601311.1	pseudo4	32059376	32062499	-	5.70173e-05	uncharacterized protein LOC25492970	-	protein	67.7143	1.75465	0.36168	4.85137	1.22612e-06	5.70173e-05
XM_013598840.1	pseudo5	37200474	37204679	+	2.28058e-06	lysM domain receptor-like kinase 3 isoform X2	+	protein	104.121	1.75067	0.315459	5.5496	2.8632e-08	2.28058e-06
XM_003616903.2	pseudo5	37200474	37204679	+	2.60758e-06	lysM domain receptor-like kinase 3 isoform X2	+	protein	103.968	1.74712	0.316411	5.52167	3.35792e-08	2.60758e-06
XM_013604346.1	pseudo3	20500557	20506458	+	7.07168e-06	calcium-dependent protein kinase 2	+	protein	1971.87	1.74689	0.328361	5.32003	1.03749e-07	7.07168e-06
XM_003611291.2	pseudo5	4004454	4011592	-	0.00017122	peroxisomal acyl-coenzyme A oxidase 1	-	protein	2455.98	1.74597	0.380513	4.58847	4.46507e-06	0.00017122
XM_003620048.2	pseudo6	28242590	28247236	+	1.5741e-07	TMV resistance protein N isoform X3	+	protein	539.995	1.74385	0.286176	6.09362	1.10387e-09	1.5741e-07
XM_003616901.2	pseudo5	37200474	37204679	+	1.88991e-06	lysM domain receptor-like kinase 3 isoform X2	+	protein	105.107	1.74285	0.31194	5.58715	2.30832e-08	1.88991e-06
XM_003616902.2	pseudo5	37200523	37204679	+	1.88991e-06	lysM domain receptor-like kinase 3 isoform X2	+	protein	105.107	1.74285	0.31194	5.58715	2.30832e-08	1.88991e-06
XM_013602878.1	pseudo4	50759419	50763287	-	1.30431e-08	alkaline/neutral invertase A, mitochondrial	-	protein	684.812	1.73114	0.264466	6.54578	5.91846e-11	1.30431e-08
XM_013602493.1	pseudo4	45295705	45299578	+	0.00019168	probable LRR receptor-like serine/threonine-protein kinase At1g74360	+	protein	161.192	1.72293	0.377948	4.55864	5.14858e-06	0.00019168
XM_003591380.2	pseudo1	39144718	39148495	-	3.53465e-15				503.29	1.7228	0.197517	8.7223	2.72598e-18	3.53465e-15
XM_013590474.1	pseudo8	26727312	26732406	-	1.9564e-19	probable alpha,alpha-trehalose-phosphate synthase	-	protein	1623.54	1.72051	0.17395	9.89085	4.56153e-23	1.9564e-19
XM_003620466.2	pseudo6	32390058	32393143	+	1.06983e-05	multiprotein-bridging factor 1c isoform X2	+	protein	152.32	1.71964	0.329006	5.22677	1.72498e-07	1.06983e-05
XM_003620468.2	pseudo6	32389995	32393233	+	1.06983e-05	multiprotein-bridging factor 1c isoform X2	+	protein	152.32	1.71964	0.329006	5.22677	1.72498e-07	1.06983e-05
XM_013587898.1	pseudo9	5416875	5420696	-	1.31649e-05	TMV resistance protein N	-	protein	116.849	1.71911	0.331686	5.18295	2.18407e-07	1.31649e-05
XM_013597350.1	pseudo6	28242590	28247236	+	6.32807e-07	TMV resistance protein N isoform X3	+	protein	556.802	1.71308	0.294889	5.80922	6.27632e-09	6.32808e-07
XM_013613383.1	pseudo1	34569637	34576616	+	4.02472e-06	testis-expressed protein 2 isoform X1	+	protein	629.982	1.7109	0.314627	5.43787	5.39218e-08	4.02472e-06
XM_013612423.1	pseudo1	25237296	25238191	-	2.4849e-07	NDR1/HIN1-like protein 10	-	protein	152.567	1.71047	0.284726	6.0074	1.8852e-09	2.4849e-07
XM_013596093.1	pseudo6	9756875	9758624	+	7.22979e-10	dehydrin HIRD11	+	protein	3574.9	1.71012	0.243129	7.0338	2.00986e-12	7.22979e-10
XM_003624197.2	pseudo7	30816788	30818861	-	5.22625e-05	UDP-glycosyltransferase 74G1	-	protein	422.767	1.70978	0.351052	4.87043	1.11356e-06	5.22625e-05
XM_013601733.1	pseudo4	37451708	37460630	-	7.9256e-09	calmodulin-binding transcription activator 2 isoform X1	-	protein	991.8	1.7082	0.257267	6.63978	3.14147e-11	7.9256e-09
XM_013601734.1	pseudo4	37451958	37460364	-	7.58717e-09	calmodulin-binding transcription activator 2 isoform X1	-	protein	1004.95	1.70725	0.256746	6.64958	2.93929e-11	7.58718e-09
XM_013601732.1	pseudo4	37451708	37460608	-	7.7859e-09	calmodulin-binding transcription activator 2 isoform X1	-	protein	1007.95	1.70704	0.256966	6.64307	3.07213e-11	7.7859e-09
XM_013603698.1	pseudo3	8755526	8755723	+	0.000160283				61.1966	1.70484	0.370254	4.60452	4.13423e-06	0.000160283
XM_003592252.2	pseudo1	45767891	45773346	-	4.77758e-06	protein IQ-DOMAIN 1	-	protein	315.434	1.70408	0.31537	5.40343	6.53793e-08	4.77758e-06
XM_013613877.1	pseudo1	41020023	41024460	-	1.34017e-07	glycosyltransferase family protein 64 protein C5	-	protein	2749.66	1.70375	0.278254	6.12302	9.1819e-10	1.34017e-07
XM_003598050.2	pseudo3	936022	942689	+	0.000964389	phospholipid-transporting ATPase 1	+	protein	207.6	1.69973	0.411101	4.13457	3.55622e-05	0.000964389
XM_003624205.1	pseudo7	30858339	30860826	-	0.000278122				186.809	1.69942	0.380665	4.46436	8.031e-06	0.000278122
XM_003598049.2	pseudo3	936022	942689	+	0.000964389	phospholipid-transporting ATPase 1	+	protein	207.447	1.69892	0.410953	4.13408	3.56377e-05	0.000964389
XM_013587672.1	pseudo9	8201392	8206976	+	2.18763e-06	TMV resistance protein N	+	protein	127.954	1.69484	0.304958	5.55762	2.73474e-08	2.18763e-06
XM_003625080.2	pseudo7	36035622	36038398	+	0.000486286	uncharacterized protein LOC11421645	+	protein	199.918	1.69287	0.39218	4.31657	1.58473e-05	0.000486286
XM_003608187.2	pseudo4	36063639	36065048	+	4.98455e-05	F-box protein At1g61340	+	protein	645.304	1.68915	0.346083	4.88077	1.0567e-06	4.98455e-05
XM_013600450.1	pseudo4	20661179	20667382	-	8.52894e-05	protein argonaute 5	-	protein	689.964	1.6854	0.354081	4.75993	1.93659e-06	8.52894e-05
XM_013595597.1	pseudo6	5255765	5263038	-	3.16504e-05	TMV resistance protein N	-	protein	95.7837	1.68415	0.337703	4.98705	6.13071e-07	3.16504e-05
XM_003624589.1	pseudo7	33301921	33303302	+	2.34309e-22	protein PXR1	+	protein	2068.82	1.683	0.158611	10.6109	2.65289e-26	2.34309e-22
XM_003619840.2	pseudo6	26382933	26384681	-	3.3241e-07	U-box domain-containing protein 21	-	protein	198.498	1.6827	0.282862	5.94883	2.70073e-09	3.3241e-07
XM_013594823.1	pseudo7	43649721	43654370	-	0.000251558	probable E3 ubiquitin-protein ligase BAH1-like	-	protein	235.563	1.6817	0.374422	4.49147	7.07329e-06	0.000251558
XM_013610818.1	pseudo1	8931485	8936674	-	0.000757882	cysteine-rich receptor-like protein kinase 41 isoform X2	-	protein	245.603	1.67278	0.398534	4.19732	2.7009e-05	0.000757882
XM_013597239.1	pseudo6	25936643	25938793	+	8.19119e-05	uncharacterized protein LOC25497319	+	protein	1623.35	1.66422	0.348998	4.76856	1.85549e-06	8.19119e-05
XM_013598210.1	pseudo5	12301732	12307715	+	1.96668e-08	lysine-specific demethylase JMJ706 isoform X1	+	protein	1261.06	1.66174	0.256776	6.47155	9.70007e-11	1.96668e-08
XM_013603599.1	pseudo3	7214990	7218060	-	1.00992e-05	SNAP25 homologous protein SNAP33	-	protein	643.996	1.66105	0.316912	5.24136	1.59397e-07	1.00992e-05
XM_003603721.2	pseudo3	53166937	53172932	+	3.39496e-05	uncharacterized protein LOC11426019 isoform X1	+	protein	169.499	1.65914	0.333929	4.96852	6.74657e-07	3.39496e-05
XM_013603598.1	pseudo3	7214079	7218102	-	1.04592e-05	SNAP25 homologous protein SNAP33	-	protein	644.01	1.65886	0.31705	5.23219	1.67517e-07	1.04592e-05
XM_003618775.2	pseudo6	8204905	8205659	-	0.00019168	putative calcium-binding protein CML23	-	protein	57.0986	1.65692	0.363473	4.55859	5.14988e-06	0.00019168
XM_013609082.1	pseudo2	31195611	31202422	-	4.8769e-05	probable leucine-rich repeat receptor-like serine/threonine-protein kinase At3g14840	-	protein	137.59	1.65569	0.338869	4.88591	1.02951e-06	4.8769e-05
XM_003612767.2	pseudo5	12300622	12307715	+	2.10276e-08	lysine-specific demethylase JMJ706 isoform X1	+	protein	1332.28	1.65232	0.255913	6.45656	1.07107e-10	2.10276e-08
XM_013609079.1	pseudo2	31177385	31183464	-	0.000201743	uncharacterized protein LOC112419245	+	protein	91.8362	1.65165	0.363319	4.54601	5.46727e-06	0.000201743
XM_013598018.1	pseudo5	5415899	5421812	+	6.60961e-07	calcium-transporting ATPase 2, plasma membrane-type	+	protein	18943.8	1.64591	0.284013	5.7952	6.82415e-09	6.60961e-07
XM_003627401.2	pseudo8	8291098	8294972	-	2.64089e-11	pectinesterase 3	-	protein	1698.67	1.64483	0.218503	7.52774	5.1628e-14	2.64089e-11
XM_013609078.1	pseudo2	31176102	31182658	-	0.000157488	uncharacterized protein LOC112419245	+	protein	167.198	1.64437	0.356735	4.6095	4.03635e-06	0.000157488
XM_013598020.1	pseudo5	5415896	5421812	+	6.60688e-07	calcium-transporting ATPase 2, plasma membrane-type	+	protein	18967	1.64429	0.283591	5.7981	6.7069e-09	6.60688e-07
XM_013587857.1	pseudo9	6005132	6009661	-	1.3702e-06	protein phosphatase inhibitor 2	-	protein	278.743	1.64323	0.291001	5.64684	1.63424e-08	1.3702e-06
XM_003611540.2	pseudo5	5415896	5421812	+	6.60961e-07	calcium-transporting ATPase 2, plasma membrane-type	+	protein	19010.7	1.64232	0.28334	5.7963	6.77932e-09	6.60961e-07
XM_013598019.1	pseudo5	5415896	5421812	+	6.60961e-07	calcium-transporting ATPase 2, plasma membrane-type	+	protein	19010.7	1.64232	0.28334	5.7963	6.77932e-09	6.60961e-07
XM_003620040.1	pseudo6	28180946	28184059	+	0.000618581	TMV resistance protein N	+	protein	44.4195	1.63813	0.385643	4.24778	2.15898e-05	0.000618581
XM_003607921.2	pseudo4	33643564	33646615	+	8.94657e-13	ferredoxin--nitrite reductase, chloroplastic	+	protein	1145.29	1.6357	0.20444	8.00086	1.23554e-15	8.94657e-13
XM_013591262.1	pseudo8	37317146	37321067	-	3.65362e-06	E3 ubiquitin-protein ligase RGLG5	-	protein	258.291	1.63413	0.299482	5.45652	4.85568e-08	3.65362e-06
XM_013596141.1	pseudo6	10416947	10424341	-	6.24904e-06	probable magnesium transporter NIPA8	-	protein	364.946	1.63244	0.305289	5.3472	8.93264e-08	6.24904e-06
XM_013612093.1	pseudo1	21386231	21390631	-	6.43563e-07	calcium-dependent protein kinase 32	-	protein	1028.92	1.62633	0.280209	5.80399	6.47533e-09	6.43563e-07
XM_013612094.1	pseudo1	21386135	21390691	-	6.45611e-07	calcium-dependent protein kinase 32	-	protein	1028.77	1.62607	0.280204	5.80316	6.50752e-09	6.45611e-07
XM_013600630.1	pseudo4	23468372	23473194	-	8.23102e-08	uncharacterized protein LOC11410183	-	protein	450.907	1.62574	0.26174	6.21128	5.25548e-10	8.23102e-08
XM_003606610.2	pseudo4	23468368	23473194	-	8.14938e-08	uncharacterized protein LOC11410183	-	protein	450.749	1.62527	0.261553	6.21394	5.16728e-10	8.14938e-08
XM_003606608.2	pseudo4	23468368	23473194	-	8.14938e-08	uncharacterized protein LOC11410183	-	protein	453.633	1.62486	0.261514	6.21329	5.18873e-10	8.14938e-08
XM_003606609.2	pseudo4	23468368	23473194	-	8.30286e-08	uncharacterized protein LOC11410183	-	protein	451.889	1.62371	0.261564	6.20772	5.3758e-10	8.30286e-08
XM_003630020.2	pseudo8	38116266	38119753	+	0.000943569	L-ascorbate oxidase	+	protein	712.729	1.62124	0.391442	4.14171	3.44725e-05	0.000943569
XM_003610807.2	pseudo5	1504237	1506210	+	8.94708e-06	chalcone synthase 4	+	protein	84.1216	1.61301	0.30621	5.26767	1.38163e-07	8.94708e-06
XM_003614776.2	pseudo5	24890836	24894437	-	5.00046e-05	mitogen-activated protein kinase kinase kinase 1	-	protein	276.645	1.61264	0.33046	4.87998	1.06097e-06	5.00046e-05
XM_003592569.2	pseudo1	49690523	49693439	+	4.24346e-05	LEAF RUST 10 DISEASE-RESISTANCE LOCUS RECEPTOR-LIKE PROTEIN KINASE-like 1.1	+	protein	117.331	1.6109	0.327645	4.91661	8.80565e-07	4.24346e-05
XM_003591609.2	pseudo1	40444472	40445065	-	6.34879e-07	ethylene-responsive transcription factor ERF106	-	protein	292.988	1.61017	0.277259	5.80747	6.34241e-09	6.34879e-07
XM_003598492.2	pseudo3	4318813	4319299	+	2.41055e-06	alkaline/neutral invertase A, mitochondrial	+	protein	483.562	1.6039	0.289595	5.53841	3.05232e-08	2.41055e-06
XM_013588396.1	pseudo8	1297994	1301596	+	0.00014469	patatin-like protein 1	+	protein	212.231	1.60205	0.346123	4.62855	3.68238e-06	0.00014469
XM_013602178.1	pseudo4	42100716	42109572	+	2.09697e-09	lipid transfer-like protein VAS	+	protein	556.902	1.58818	0.231537	6.85929	6.92021e-12	2.09697e-09
XM_013608371.1	pseudo2	22089182	22092314	-	5.83568e-06	calmodulin-binding protein 60 E isoform X2	-	protein	258.943	1.58733	0.296029	5.36209	8.22664e-08	5.83568e-06
XM_003608725.2	pseudo4	42100716	42102691	+	1.9636e-09	lipid transfer-like protein VAS	+	protein	557.095	1.58661	0.23094	6.87023	6.40963e-12	1.9636e-09
XM_003593482.2	pseudo2	3488136	3489657	+	1.82568e-05	stem-specific protein TSJT1	+	protein	1472.58	1.58574	0.310223	5.11162	3.19411e-07	1.82568e-05
XM_013609077.1	pseudo2	31176755	31183464	-	0.000282568	uncharacterized protein LOC112419245	+	protein	154.257	1.58034	0.354344	4.4599	8.19992e-06	0.000282568
XM_003607730.2	pseudo4	32190389	32191510	+	1.64302e-08	nodulin-related protein 1	+	protein	162.479	1.57625	0.242299	6.50537	7.75008e-11	1.64302e-08
XM_013592337.1	pseudo7	281425	284793	-	2.54588e-05	pirin-like protein 2 isoform X1	-	protein	1355.42	1.57568	0.312826	5.03693	4.7305e-07	2.54588e-05
XM_013592338.1	pseudo7	281425	284789	-	2.60396e-05	pirin-like protein 2 isoform X1	-	protein	1359.19	1.57362	0.312766	5.03132	4.8711e-07	2.60396e-05
XM_013595036.1	pseudo7	46706228	46707139	-	8.96146e-07	chalcone synthase 4	-	protein	498.999	1.57327	0.274385	5.7338	9.82038e-09	8.96146e-07
XM_003616505.2	pseudo5	35015766	35019837	+	1.96237e-06	probable sugar phosphate/phosphate translocator At3g11320	+	protein	2482.89	1.57309	0.281949	5.57933	2.41443e-08	1.96238e-06
XM_003611751.2	pseudo5	6673878	6676087	-	0.000248226	transcription factor HHO5 isoform X2	-	protein	116.598	1.56677	0.348572	4.49482	6.96295e-06	0.000248226
XM_013598052.1	pseudo5	6673878	6676067	-	0.000248226	transcription factor HHO5 isoform X2	-	protein	116.598	1.56677	0.348572	4.49482	6.96295e-06	0.000248226
XM_013589335.1	pseudo8	11055784	11061033	+	1.45724e-07	mitogen-activated protein kinase homolog MMK2	+	protein	1442.12	1.56444	0.256112	6.10842	1.00624e-09	1.45724e-07
XM_013598053.1	pseudo5	6673878	6676089	-	0.000234281	transcription factor HHO5 isoform X2	-	protein	120.095	1.56427	0.346964	4.50847	6.52975e-06	0.000234281
XM_003593829.2	pseudo2	5972762	5978138	+	7.00769e-07	CSC1-like protein ERD4	+	protein	2457.68	1.56051	0.269886	5.78209	7.3777e-09	7.00769e-07
XM_003600864.2	pseudo3	31754455	31757287	-	1.89308e-05	putative serine/threonine-protein kinase-like protein CCR3	-	protein	88.8878	1.55729	0.30515	5.10336	3.33676e-07	1.89308e-05
XM_013590858.1	pseudo8	30918576	30923547	-	3.77231e-06	MLO-like protein 10	-	protein	173.222	1.54928	0.284252	5.45035	5.02695e-08	3.77231e-06
XM_003612292.2	pseudo5	9578923	9581211	-	6.8853e-05	probable serine/threonine-protein kinase CST	-	protein	1129.56	1.54727	0.321762	4.80873	1.51893e-06	6.8853e-05
XM_003606461.1	pseudo4	22570872	22573777	-	1.89431e-06	LOW QUALITY PROTEIN: mitogen-activated protein kinase 3	-	protein	6120.3	1.54677	0.276877	5.58649	2.31709e-08	1.89431e-06
XM_003612293.2	pseudo5	9578662	9581372	-	6.57959e-05	probable serine/threonine-protein kinase CST	-	protein	1133.76	1.54664	0.320897	4.81976	1.43732e-06	6.57959e-05
XM_003627746.2	pseudo8	14231466	14233195	+	3.14771e-07	E3 ubiquitin-protein ligase DIS1	+	protein	143.268	1.54643	0.259335	5.96304	2.47582e-09	3.14771e-07
XM_013614149.1	pseudo1	44102278	44106023	-	2.6592e-10	LOW QUALITY PROTEIN: probable choline kinase 1	-	protein	6118.39	1.54537	0.215091	7.18474	6.73336e-13	2.6592e-10
XM_013590240.1	pseudo8	24086270	24089602	+	3.11693e-07	uncharacterized protein LOC25502689	+	protein	161.15	1.54446	0.258895	5.9656	2.43738e-09	3.11693e-07
XM_013597632.1	pseudo6	32661221	32667954	+	1.33672e-05	kinesin-like protein KIN-13B isoform X2	+	protein	208.94	1.54273	0.297888	5.1789	2.23202e-07	1.33672e-05
XM_013597633.1	pseudo6	32661221	32667954	+	1.33672e-05	kinesin-like protein KIN-13B isoform X2	+	protein	208.94	1.54273	0.297888	5.1789	2.23202e-07	1.33672e-05
XM_003608488.2	pseudo4	40047777	40049280	-	0.000251558	cysteine-rich and transmembrane domain-containing protein WIH2	-	protein	2217.18	1.54139	0.343185	4.49144	7.07445e-06	0.000251558
XM_013607166.1	pseudo2	5510951	5517247	+	3.15756e-08	integrin-linked protein kinase 1	+	protein	843.235	1.54134	0.241379	6.38555	1.70785e-10	3.15756e-08
XM_013607168.1	pseudo2	5510951	5515776	+	3.15756e-08	integrin-linked protein kinase 1	+	protein	843.235	1.54134	0.241379	6.38555	1.70785e-10	3.15756e-08
XM_003608489.2	pseudo4	40047774	40049280	-	0.000251558	cysteine-rich and transmembrane domain-containing protein WIH2	-	protein	2226.29	1.54131	0.343159	4.49153	7.07144e-06	0.000251558
XM_013602052.1	pseudo4	40047727	40049444	-	0.000254555	cysteine-rich and transmembrane domain-containing protein WIH2	-	protein	2227.08	1.54068	0.34327	4.48824	7.18155e-06	0.000254555
XM_003591774.2	pseudo1	41951396	41953202	-	3.90936e-05	AP2/ERF and B3 domain-containing transcription factor RAV1	-	protein	915.465	1.54065	0.312068	4.93691	7.93708e-07	3.90936e-05
XM_013607169.1	pseudo2	5510951	5518730	+	3.12902e-08	integrin-linked protein kinase 1	+	protein	816.253	1.53916	0.240917	6.38876	1.67237e-10	3.12902e-08
XM_003593481.2	pseudo2	3488102	3490098	+	2.81246e-05	stem-specific protein TSJT1	+	protein	2108.99	1.53689	0.306576	5.01307	5.35697e-07	2.81246e-05
XM_003609819.2	pseudo4	51057855	51061071	+	1.00663e-13	pto-interacting protein 1	+	protein	1768.39	1.53674	0.185024	8.30562	9.92985e-17	1.00663e-13
XM_003624882.2	pseudo7	34858668	34862782	-	0.000212133	probable mediator of RNA polymerase II transcription subunit 26b	-	protein	439.504	1.53665	0.338998	4.53292	5.81735e-06	0.000212133
XM_003617423.2	pseudo5	40125047	40132417	-	0.000476662	probable LRR receptor-like serine/threonine-protein kinase At1g07650 isoform X1	-	protein	579.178	1.53664	0.355543	4.32196	1.54653e-05	0.000476662
XM_003609821.2	pseudo4	51058101	51061066	+	1.06466e-13	pto-interacting protein 1	+	protein	1768.39	1.53598	0.185176	8.29472	1.08841e-16	1.06466e-13
XM_003624146.2	pseudo7	30515476	30521683	+	0.000140705	glutamine--fructose-6-phosphate aminotransferase	+	protein	684.188	1.53435	0.33101	4.63535	3.5633e-06	0.000140705
XM_003624147.2	pseudo7	30515502	30521631	+	0.000140705	glutamine--fructose-6-phosphate aminotransferase	+	protein	684.188	1.53435	0.33101	4.63535	3.5633e-06	0.000140705
XM_013598930.1	pseudo5	40125075	40132417	-	0.000483198	probable LRR receptor-like serine/threonine-protein kinase At1g07650 isoform X1	-	protein	581.932	1.53239	0.354856	4.31834	1.5721e-05	0.000483198
XM_013593704.1	pseudo7	25266118	25269838	-	9.54805e-07	omega-3 fatty acid desaturase, chloroplastic isoform X2	-	protein	1421.31	1.53139	0.267777	5.71892	1.07201e-08	9.54805e-07
XM_013593705.1	pseudo7	25265886	25269814	-	9.54805e-07	omega-3 fatty acid desaturase, chloroplastic isoform X2	-	protein	1421.31	1.53139	0.267777	5.71892	1.07201e-08	9.54805e-07
XM_003592269.2	pseudo1	45868926	45870250	+	6.53786e-05	ethylene-responsive transcription factor ERF027	+	protein	240.403	1.52713	0.316754	4.82119	1.42704e-06	6.53786e-05
XM_003624880.2	pseudo7	34858668	34862782	-	0.000260665	probable mediator of RNA polymerase II transcription subunit 26b	-	protein	456.491	1.52462	0.340208	4.48142	7.41471e-06	0.000260665
XM_003624881.2	pseudo7	34858668	34862782	-	0.000260665	probable mediator of RNA polymerase II transcription subunit 26b	-	protein	456.491	1.52462	0.340208	4.48142	7.41471e-06	0.000260665
XM_003624883.2	pseudo7	34858668	34862782	-	0.000260665	probable mediator of RNA polymerase II transcription subunit 26b	-	protein	456.491	1.52462	0.340208	4.48142	7.41471e-06	0.000260665
XM_013589110.1	pseudo8	9083996	9087743	-	1.20182e-05	CBL-interacting serine/threonine-protein kinase 9	-	protein	2290.22	1.52118	0.29237	5.20293	1.96174e-07	1.20182e-05
XM_013598929.1	pseudo5	40125047	40130943	-	0.000489193	probable LRR receptor-like serine/threonine-protein kinase At1g07650 isoform X1	-	protein	543.667	1.52022	0.352309	4.31501	1.59596e-05	0.000489193
XM_003618087.2	pseudo5	43571527	43578673	+	0.000991415	queuine tRNA-ribosyltransferase catalytic subunit 1	+	protein	105.158	1.51989	0.368272	4.1271	3.67362e-05	0.000991415
XM_013589109.1	pseudo8	9083996	9088668	-	1.24328e-05	CBL-interacting serine/threonine-protein kinase 9	-	protein	2292.81	1.51971	0.29251	5.19542	2.04255e-07	1.24328e-05
XM_003623763.2	pseudo7	28529456	28536289	+	5.06718e-05	phospholipase D gamma 1	+	protein	567.875	1.51835	0.311338	4.87686	1.07785e-06	5.06718e-05
XM_003613626.2	pseudo5	17354851	17357658	+	1.85244e-09	F-box/kelch-repeat protein At1g26930	+	protein	846.457	1.51577	0.220338	6.87933	6.01355e-12	1.85244e-09
XM_003597771.2	pseudo2	44231525	44238600	-	0.000338895				6585.47	1.50926	0.342229	4.41009	1.03329e-05	0.000338895
XM_003627260.2	pseudo8	7436326	7443707	-	7.43312e-06	linoleate 13S-lipoxygenase 3-1, chloroplastic	-	protein	2804.26	1.50516	0.283606	5.30721	1.11318e-07	7.43312e-06
XM_013598381.1	pseudo5	19912802	19918237	+	1.53678e-06	ninja-family protein AFP1	+	protein	172.354	1.50469	0.267475	5.62553	1.84945e-08	1.53678e-06
XM_013593521.1	pseudo7	23212076	23220462	-	0.000758109	delta-1-pyrroline-5-carboxylate synthase isoform X1	-	protein	353.685	1.50385	0.358304	4.19714	2.70306e-05	0.000758109
XM_003591324.1	pseudo1	38791933	38793674	-	9.19389e-07	probable glycerol-3-phosphate acyltransferase 2	-	protein	649.789	1.50274	0.262372	5.72753	1.01905e-08	9.19389e-07
XM_003591969.2	pseudo1	44102547	44106023	-	3.22567e-09	LOW QUALITY PROTEIN: probable choline kinase 1	-	protein	5677.8	1.50156	0.221195	6.78839	1.13393e-11	3.22567e-09
XM_013607167.1	pseudo2	5510951	5518730	+	6.90651e-08	integrin-linked protein kinase 1	+	protein	567.728	1.50011	0.240012	6.25017	4.10011e-10	6.90651e-08
XM_013607170.1	pseudo2	5510951	5517275	+	6.90651e-08	integrin-linked protein kinase 1	+	protein	567.728	1.50011	0.240012	6.25017	4.10011e-10	6.90651e-08
XM_003621128.2	pseudo7	2371440	2373618	+	0.000466684	uncharacterized protein At3g28850	+	protein	60.4218	1.4998	0.346573	4.32752	1.50798e-05	0.000466684
XM_013598160.1	pseudo5	10422423	10425348	+	7.80487e-05	abscisic acid 8\'-hydroxylase 1	+	protein	726.365	1.49849	0.313435	4.78085	1.74558e-06	7.80487e-05
XM_003612444.2	pseudo5	10422423	10425348	+	7.95162e-05	abscisic acid 8\'-hydroxylase 1	+	protein	726.206	1.49791	0.313634	4.77597	1.78839e-06	7.95162e-05
XM_013598159.1	pseudo5	10422423	10425348	+	7.99811e-05	abscisic acid 8\'-hydroxylase 1	+	protein	725.898	1.49723	0.313579	4.77464	1.80028e-06	7.99811e-05
XM_003591008.2	pseudo1	36619880	36621770	+	0.000265109	phosphoglycerate mutase-like protein AT74	+	protein	155.012	1.49664	0.334306	4.47686	7.57504e-06	0.000265109
XM_013608480.1	pseudo2	23498653	23501338	-	3.62093e-09	3-ketoacyl-CoA synthase 11	-	protein	907.225	1.49628	0.22122	6.76379	1.34431e-11	3.62093e-09
XM_003593752.2	pseudo2	5448481	5454967	+	3.86837e-07	MACPF domain-containing protein CAD1	+	protein	412.577	1.49406	0.252405	5.9193	3.23313e-09	3.86837e-07
XM_003616359.2	pseudo5	34165368	34168754	+	4.90779e-07	16 kDa phloem protein 2	+	protein	155.615	1.49215	0.254313	5.86737	4.42754e-09	4.90779e-07
XM_003590275.2	pseudo1	24729204	24739293	+	0.00023006	DExH-box ATP-dependent RNA helicase DExH1 isoform X1	+	protein	717.911	1.49069	0.33031	4.51301	6.39148e-06	0.00023006
XM_013591674.1	pseudo8	41549932	41560259	+	0.000225463	respiratory burst oxidase homolog protein A	+	protein	391.543	1.48963	0.329711	4.518	6.24262e-06	0.000225463
XM_013609084.1	pseudo2	31214116	31222049	-	0.000630684	probable leucine-rich repeat receptor-like serine/threonine-protein kinase At3g14840 isoform X2	-	protein	117.444	1.489	0.350941	4.24286	2.20687e-05	0.000630684
XM_003622885.2	pseudo7	21082454	21085521	+	0.000277538	desumoylating isopeptidase 1	+	protein	657.292	1.48444	0.33246	4.46502	8.00618e-06	0.000277538
XM_003617433.2	pseudo5	40189315	40192617	-	0.000190776	septum-promoting GTP-binding protein 1	-	protein	452.307	1.48249	0.325088	4.56028	5.10848e-06	0.000190776
XM_003616049.1	pseudo5	32408340	32411502	-	3.25031e-05	CBS domain-containing protein CBSX3, mitochondrial	-	protein	850.882	1.4804	0.297346	4.97871	6.40082e-07	3.25031e-05
XM_003616050.2	pseudo5	32408340	32410010	-	3.31265e-05	CBS domain-containing protein CBSX3, mitochondrial	-	protein	852.66	1.47957	0.29742	4.97468	6.53547e-07	3.31265e-05
XM_013591737.1	pseudo8	41936033	41940826	-	1.96668e-08	uncharacterized protein LOC25502180	-	protein	295.041	1.4783	0.228413	6.47207	9.66719e-11	1.96668e-08
XM_013608342.1	pseudo2	21781369	21784876	-	1.14552e-05	CTD small phosphatase-like protein isoform X1	-	protein	494.468	1.47711	0.283348	5.21308	1.85729e-07	1.14552e-05
XM_003602952.2	pseudo3	46598679	46599616	-	0.000952622	transcription factor MYB73	-	protein	238.913	1.47671	0.356849	4.1382	3.50038e-05	0.000952622
XM_013611634.1	pseudo1	15919630	15925811	-	8.34775e-07	serine/threonine-protein kinase tricorner isoform X1	-	protein	578.661	1.47431	0.256514	5.74749	9.05801e-09	8.34775e-07
XM_013611633.1	pseudo1	15920075	15925811	-	8.96668e-07	serine/threonine-protein kinase tricorner isoform X1	-	protein	562.203	1.47079	0.256542	5.73315	9.85827e-09	8.96668e-07
XM_003600571.2	pseudo3	28959653	28961077	+	1.1288e-07	uncharacterized protein LOC11413760	+	protein	819.119	1.47059	0.238929	6.15493	7.51106e-10	1.1288e-07
XM_003595960.2	pseudo2	29362085	29365653	+	9.23697e-13	cold-responsive protein kinase 1	+	protein	406.261	1.46844	0.183734	7.99222	1.32534e-15	9.23697e-13
XM_013608881.1	pseudo2	29362113	29364930	+	9.91508e-13	cold-responsive protein kinase 1	+	protein	406.762	1.4673	0.183862	7.98043	1.4582e-15	9.91508e-13
XM_003608018.2	pseudo4	34242607	34246655	+	0.000288719	transcription factor bHLH153 isoform X2	+	protein	378.105	1.46658	0.329324	4.4533	8.45609e-06	0.000288719
XM_013600646.1	pseudo4	23586134	23589238	+	1.32947e-06	heat shock cognate 70 kDa protein 2	+	protein	1828.42	1.46597	0.259334	5.6528	1.57851e-08	1.32947e-06
XM_013601317.1	pseudo4	32065533	32070281	+	4.27104e-07	CSC1-like protein At1g69450	+	protein	717.441	1.46572	0.248449	5.89949	3.64628e-09	4.27104e-07
XM_003618827.2	pseudo6	8920707	8928256	-	7.23433e-07	calmodulin-7	-	protein	5992.47	1.46503	0.253683	5.77503	7.69417e-09	7.23433e-07
XM_013601313.1	pseudo4	32065533	32070281	+	3.40062e-07	CSC1-like protein At1g69450	+	protein	691.643	1.46484	0.246439	5.94402	2.78119e-09	3.40062e-07
XM_013596029.1	pseudo6	8920728	8921678	-	9.67192e-07	calmodulin-7	-	protein	5371.14	1.46441	0.256174	5.71646	1.08765e-08	9.67192e-07
XM_013601318.1	pseudo4	32065533	32070281	+	4.37213e-07	CSC1-like protein At1g69450	+	protein	718.906	1.46418	0.2484	5.89447	3.75884e-09	4.37213e-07
XM_003608017.2	pseudo4	34241844	34246655	+	0.000286645	transcription factor bHLH153 isoform X2	+	protein	386.134	1.46269	0.328278	4.45564	8.36449e-06	0.000286645
XM_013601316.1	pseudo4	32065548	32070281	+	4.60907e-07	CSC1-like protein At1g69450	+	protein	719.539	1.46229	0.248726	5.8791	4.12498e-09	4.60907e-07
XM_003613123.2	pseudo5	14469005	14473114	-	4.74665e-12	uncharacterized protein LOC11411970	-	protein	2158.46	1.46207	0.188419	7.7597	8.51325e-15	4.74665e-12
XM_003627261.2	pseudo8	7437598	7443568	-	2.82122e-05	linoleate 13S-lipoxygenase 3-1, chloroplastic	-	protein	1824.7	1.4602	0.291324	5.01229	5.37871e-07	2.82122e-05
XM_013609081.1	pseudo2	31187436	31192430	-	0.000601956	probable leucine-rich repeat receptor-like serine/threonine-protein kinase At3g14840	-	protein	93.2001	1.45974	0.343006	4.25573	2.08368e-05	0.000601956
XM_013614544.1	pseudo1	48356155	48358824	+	6.72612e-07	probable protein phosphatase 2C 63	+	protein	1460.06	1.45917	0.251993	5.79053	7.0166e-09	6.72612e-07
XM_013614545.1	pseudo1	48356084	48359019	+	6.84366e-07	probable protein phosphatase 2C 63	+	protein	1457.95	1.45915	0.25217	5.78636	7.19274e-09	6.84366e-07
XM_013601314.1	pseudo4	32065548	32070281	+	4.97848e-07	CSC1-like protein At1g69450	+	protein	722.667	1.45634	0.248421	5.8624	4.56213e-09	4.97848e-07
XM_013601315.1	pseudo4	32065548	32070281	+	4.97848e-07	CSC1-like protein At1g69450	+	protein	722.667	1.45634	0.248421	5.8624	4.56213e-09	4.97848e-07
XM_013607171.1	pseudo2	5510951	5515496	+	2.63051e-07	integrin-linked protein kinase 1	+	protein	464.977	1.45499	0.242635	5.99663	2.01454e-09	2.63051e-07
XM_013602471.1	pseudo4	45167661	45169567	+	3.90897e-05	probable xyloglucan 6-xylosyltransferase 3 isoform X2	+	protein	920.803	1.45403	0.2945	4.93727	7.92227e-07	3.90897e-05
XM_003594374.2	pseudo2	10555701	10558445	+	4.709e-08	uncharacterized protein LOC11406469	+	protein	304.204	1.45337	0.229988	6.31935	2.62662e-10	4.709e-08
XM_013608882.1	pseudo2	29362113	29365611	+	6.47718e-07	cold-responsive protein kinase 1	+	protein	247.814	1.44749	0.249468	5.80232	6.54038e-09	6.47718e-07
XM_013613558.1	pseudo1	36400984	36409239	+	4.57488e-06	serine/threonine-protein kinase EDR1 isoform X2	+	protein	490.442	1.44701	0.267352	5.41237	6.21952e-08	4.57488e-06
XM_013597288.1	pseudo6	26678972	26679340	-	3.33908e-05				227.857	1.44699	0.290981	4.97279	6.59958e-07	3.33908e-05
XM_003608016.2	pseudo4	34241789	34246686	+	0.000305782	transcription factor bHLH153 isoform X2	+	protein	409.628	1.44684	0.325988	4.43834	9.06553e-06	0.000305782
XM_003624142.2	pseudo7	30497758	30502294	-	0.000155704	aspartic proteinase-like protein 2	-	protein	268.908	1.44683	0.313709	4.61202	3.98784e-06	0.000155704
XM_003589448.2	pseudo1	8086924	8092881	+	6.30461e-05	uncharacterized protein LOC11414589 isoform X2	+	protein	892.087	1.44395	0.29898	4.82958	1.36821e-06	6.30461e-05
XM_003595518.2	pseudo2	21781268	21789410	-	9.57736e-06	CTD small phosphatase-like protein isoform X1	-	protein	621.053	1.44375	0.274807	5.25367	1.49099e-07	9.57736e-06
XM_003595517.2	pseudo2	21781268	21789410	-	1.01736e-05	CTD small phosphatase-like protein isoform X1	-	protein	614.856	1.4414	0.275121	5.23917	1.61302e-07	1.01736e-05
XM_013590852.1	pseudo8	30521508	30524747	-	3.16529e-05	abscisic acid 8\'-hydroxylase 1	-	protein	2566.91	1.44112	0.288995	4.98668	6.14255e-07	3.16529e-05
XM_013591675.1	pseudo8	41549932	41558261	+	2.7748e-06	respiratory burst oxidase homolog protein A	+	protein	766.213	1.44096	0.261557	5.50915	3.60565e-08	2.7748e-06
XM_013590851.1	pseudo8	30521508	30524747	-	3.16529e-05	abscisic acid 8\'-hydroxylase 1	-	protein	2570.45	1.44075	0.28891	4.98682	6.13803e-07	3.16529e-05
XM_003628971.2	pseudo8	30521508	30524747	-	3.18255e-05	abscisic acid 8\'-hydroxylase 1	-	protein	2580.58	1.43999	0.28895	4.98353	6.24335e-07	3.18255e-05
XM_013613559.1	pseudo1	36400984	36409851	+	5.99786e-06	serine/threonine-protein kinase EDR1 isoform X2	+	protein	485.074	1.43883	0.268628	5.35622	8.4983e-08	5.99786e-06
XM_003604979.2	pseudo4	7746618	7750718	+	0.000101717	O-fucosyltransferase 20	+	protein	779.637	1.43694	0.304647	4.71673	2.39664e-06	0.000101717
XM_003597520.2	pseudo2	42745355	42752937	-	0.000572723	probable phospholipid-transporting ATPase 4 isoform X1	-	protein	2034.26	1.43663	0.336384	4.27082	1.94759e-05	0.000572723
XM_013610017.1	pseudo2	42745355	42752862	-	0.000572723	probable phospholipid-transporting ATPase 4 isoform X1	-	protein	2034.26	1.43663	0.336384	4.27082	1.94759e-05	0.000572723
XM_003612979.1	pseudo5	13655077	13655579	+	0.00028626	7-deoxyloganetic acid glucosyltransferase isoform X2	+	protein	124.198	1.43487	0.321995	4.45619	8.34301e-06	0.00028626
XM_013597361.1	pseudo6	28543672	28545494	+	2.8653e-09	beta-amylase 1, chloroplastic	+	protein	1805.44	1.42391	0.209093	6.80994	9.76411e-12	2.8653e-09
XM_013598241.1	pseudo5	13418582	13420372	-	0.000517319	probable mannitol dehydrogenase	-	protein	436.444	1.42219	0.330752	4.29986	1.70906e-05	0.000517319
XM_003611771.2	pseudo5	6770214	6775384	-	1.12707e-06	probable disease resistance protein At5g66900	-	protein	300.003	1.42169	0.250065	5.6853	1.30585e-08	1.12707e-06
XM_013597059.1	pseudo6	22399378	22400902	+	1.3098e-05	probable carboxylesterase 120	+	protein	252.965	1.42118	0.274142	5.1841	2.17062e-07	1.3098e-05
XM_013589108.1	pseudo8	9075528	9079866	-	0.000138845	CBL-interacting serine/threonine-protein kinase 9	-	protein	2318.88	1.42001	0.306104	4.63898	3.50125e-06	0.000138845
XM_013603608.1	pseudo3	7257778	7263378	-	3.21737e-07	plant intracellular Ras-group-related LRR protein 7	-	protein	177.971	1.41981	0.23837	5.95635	2.57939e-09	3.21737e-07
XM_003624143.2	pseudo7	30497816	30502146	-	0.000241561	aspartic proteinase-like protein 2	-	protein	247.73	1.4187	0.315148	4.5017	6.74132e-06	0.000241561
XM_013593008.1	pseudo7	17280326	17285656	-	3.15756e-08	metacaspase-1	-	protein	369.631	1.41445	0.22151	6.3855	1.70843e-10	3.15756e-08
XM_003608953.2	pseudo4	44681842	44683641	+	3.46795e-05	hypersensitive-induced reaction 1 protein	+	protein	153.701	1.41426	0.284931	4.96352	6.92271e-07	3.46795e-05
XM_003629050.2	pseudo8	30916813	30923547	-	4.85729e-06	MLO-like protein 10	-	protein	278.327	1.41423	0.261907	5.39976	6.67315e-08	4.85729e-06
XM_013590859.1	pseudo8	30916813	30923547	-	4.85729e-06	MLO-like protein 10	-	protein	278.327	1.41423	0.261907	5.39976	6.67315e-08	4.85729e-06
XM_003624078.2	pseudo7	30192216	30197753	+	7.91257e-05	uncharacterized protein LOC11411223	+	protein	229.6	1.4127	0.295707	4.77738	1.77595e-06	7.91257e-05
XM_013593904.1	pseudo7	30192244	30197753	+	7.91257e-05	uncharacterized protein LOC11411223	+	protein	229.6	1.4127	0.295707	4.77738	1.77595e-06	7.91257e-05
XM_003608952.1	pseudo4	44680209	44683641	+	3.68969e-05	hypersensitive-induced reaction 1 protein	+	protein	153.391	1.41059	0.284943	4.95043	7.40506e-07	3.68969e-05
XM_003608949.2	pseudo4	44652072	44655432	+	0.000312916	hypersensitive-induced reaction 1 protein	+	protein	132.113	1.4104	0.318235	4.43194	9.33877e-06	0.000312916
XM_013599477.1	pseudo4	6269250	6271309	+	8.12481e-09	probable glutathione S-transferase	+	protein	347.023	1.41019	0.212523	6.63546	3.235e-11	8.12481e-09
XM_003616041.2	pseudo5	32371107	32373974	-	9.93036e-05	pentatricopeptide repeat-containing protein At2g30780 isoform X1	-	protein	437.425	1.40895	0.298361	4.7223	2.33192e-06	9.93035e-05
XM_003617227.2	pseudo5	39064158	39064993	-	0.000584145	uncharacterized protein LOC11429877	-	protein	151.399	1.40543	0.329576	4.26435	2.00485e-05	0.000584144
XM_013592199.1	pseudo7	4913791	4919658	-	0.000955496	putative disease resistance protein At1g50180	-	protein	608.128	1.40031	0.338464	4.13726	3.51482e-05	0.000955496
XM_003591288.2	pseudo1	38640375	38643272	-	1.21007e-08	probable protein phosphatase 2C 49	-	protein	1735.41	1.39805	0.213079	6.56116	5.33891e-11	1.21007e-08
XM_003591289.2	pseudo1	38640375	38643272	-	1.21007e-08	probable protein phosphatase 2C 49	-	protein	1735.41	1.39805	0.213079	6.56116	5.33891e-11	1.21007e-08
XM_003591287.2	pseudo1	38640292	38643291	-	1.15738e-08	probable protein phosphatase 2C 49	-	protein	1729.65	1.39774	0.212718	6.57086	5.00268e-11	1.15738e-08
XM_003606371.2	pseudo4	22083892	22086566	-	1.83602e-05	protein indeterminate-domain 9	-	protein	139.554	1.39382	0.272771	5.10987	3.2238e-07	1.83602e-05
XM_013612391.1	pseudo1	24898555	24900354	+	2.7748e-06	E3 ubiquitin-protein ligase PUB23	+	protein	235.037	1.39315	0.252896	5.50879	3.61307e-08	2.7748e-06
XM_013589530.1	pseudo8	12771471	12781173	+	0.000421256	MADS-box protein SOC1 isoform X1	+	protein	225.082	1.39292	0.319751	4.35628	1.32294e-05	0.000421256
XM_003628510.2	pseudo8	25831084	25841475	-	0.000121917	uncharacterized protein LOC11407440	-	protein	482.947	1.39286	0.298041	4.67338	2.96286e-06	0.000121917
XM_003620824.2	pseudo6	34533305	34539005	-	0.000257415	sericin 1 isoform X2	-	protein	455.234	1.39236	0.310407	4.48558	7.27148e-06	0.000257415
XM_013589529.1	pseudo8	12771708	12781114	+	0.000425077	MADS-box protein SOC1 isoform X1	+	protein	224.924	1.39176	0.319666	4.3538	1.33799e-05	0.000425077
XM_013597769.1	pseudo6	34533305	34539005	-	0.000259168	sericin 1 isoform X2	-	protein	454.926	1.39125	0.310298	4.48359	7.3396e-06	0.000259168
XM_013607215.1	pseudo2	6415181	6419247	-	3.18134e-05	CBL-interacting serine/threonine-protein kinase 9	-	protein	1296.16	1.3912	0.279088	4.98481	6.20223e-07	3.18134e-05
XM_003627463.1	pseudo8	9378853	9379840	+	0.000283815	homeobox-leucine zipper protein ATHB-12	+	protein	484.409	1.39055	0.311893	4.45842	8.25648e-06	0.000283815
XM_013614754.1	pseudo1	50228743	50230793	+	2.20735e-05	uncharacterized protein LOC25485520	+	protein	93.1544	1.38739	0.27376	5.0679	4.02229e-07	2.20735e-05
XM_013609105.1	pseudo2	31537680	31538520	-	4.16889e-07	BES1/BZR1 homolog protein 4 isoform X1	-	protein	514.576	1.38696	0.234864	5.90535	3.51896e-09	4.16889e-07
XM_013600647.1	pseudo4	23595143	23598113	+	2.86262e-05	heat shock cognate 70 kDa protein 2	+	protein	798.16	1.38554	0.276634	5.00857	5.48364e-07	2.86262e-05
XM_013607214.1	pseudo2	6415181	6419247	-	3.38501e-05	CBL-interacting serine/threonine-protein kinase 9	-	protein	1304.78	1.38476	0.278665	4.96926	6.72072e-07	3.38501e-05
XM_013600912.1	pseudo4	25928861	25930414	-	0.000173114	BURP domain-containing protein 9	-	protein	149.961	1.38322	0.301701	4.58474	4.5455e-06	0.000173114
XM_003592358.2	pseudo1	47119596	47121764	+	0.000603626	suppressor of disruption of TFIIS	+	protein	3420.08	1.38304	0.325075	4.25453	2.09487e-05	0.000603626
XM_003592357.2	pseudo1	47119591	47121819	+	0.000601141	suppressor of disruption of TFIIS	+	protein	3431.72	1.38301	0.324945	4.25615	2.07978e-05	0.000601141
[truncated: 598 more rows]
