# Supplementary material for: Infections of the Xylella fastidiosa subsp. pauca Strain “De Donno” in Alfalfa (Medicago sativa) Elicits an Overactive Immune Response
Source: Plants (Basel). 2019 Sep 7;8(9):335. doi: 10.3390/plants8090335 (PMC6784145; doi:10.3390/plants8090335)
Supplement: Supplementary file 1 [file plants-08-00335-s001.zip › Supplementary files/Supplementary Table 4, AGRIGoV2 results.xlsx]

## Sheet: SEA Signal transduction
	transcript	protein id	protein description	Gene description	GO ontology
Medtr8g024600.2	MTR_8g024600B	KEH18589.1	CBL-interacting kinase [Medicago truncatula]	CBL-interacting serine/threonine-protein kinase 9	GO:0004674 protein serine/threonine kinase activity	GO:0006468 protein amino acid phosphorylation	GO:0007165 signal transduction	GO:0005524 ATP binding	GO:0004713 protein tyrosine kinase activity	GO:0007264 small GTPase mediated signal transduction	GO:0005525 GTP binding
Medtr8g024600.1	MTR_8g024600	KEH18588.1	CBL-interacting kinase [Medicago truncatula]	CBL-interacting serine/threonine-protein kinase 9	GO:0004674 protein serine/threonine kinase activity	GO:0006468 protein amino acid phosphorylation	GO:0007165 signal transduction	GO:0005524 ATP binding	GO:0004713 protein tyrosine kinase activity	GO:0005524 ATP binding	GO:0005525 GTP binding
Medtr8g024590.1	MTR_8g024590	KEH18587.1	CBL-interacting kinase [Medicago truncatula]	CBL-interacting serine/threonine-protein kinase 9	GO:0004674 protein serine/threonine kinase activity	GO:0006468 protein amino acid phosphorylation	GO:0004713 protein tyrosine kinase activity	GO:0005515 protein binding
Medtr7g069580.1	MTR_7g069580	AES79540.2	disease resistance protein (TIR-NBS-LRR class), putative [Medicago truncatula]	disease resistance protein (TIR-NBS-LRR class), putative	GO:0006952 defense response	GO:0007165 signal transduction	GO:0005515 protein binding
Medtr6g088260.2	MTR_6g088260B	KEH27168.1	disease resistance protein (TIR-NBS-LRR class) [Medicago truncatula]	disease resistance-like protein CSA1 isoform X2	GO:0006952 defense response	GO:0007165 signal transduction	GO:0005515 protein binding
Medtr6g088260.1	MTR_6g088260	AES76871.2	disease resistance protein (TIR-NBS-LRR class) [Medicago truncatula]	disease resistance-like protein CSA1 isoform X2	GO:0006952 defense response	GO:0007165 signal transduction	GO:0005515 protein binding
Medtr6g075970.2	MTR_6g075970B	KEH26832.1	disease resistance protein (TIR-NBS-LRR class) [Medicago truncatula]	TMV resistance protein N isoform X3	GO:0006952 defense response	GO:0007165 signal transduction	GO:0017111 nucleoside-triphosphatase activity
Medtr6g075970.1	MTR_6g075970	AES76314.1	disease resistance protein (TIR-NBS-LRR class) [Medicago truncatula]	TMV resistance protein N isoform X3	GO:0006952 defense response	GO:0007165 signal transduction	GO:0017111 nucleoside-triphosphatase activity
Medtr6g075870.1	MTR_6g075870	AES76306.1	disease resistance protein (TIR-NBS-LRR class) [Medicago truncatula]	TMV resistance protein N	GO:0006952 defense response	GO:0017111 nucleoside-triphosphatase activity	GO:0007165 signal transduction	GO:0005515 protein binding
Medtr6g072780.2	MTR_6g072780B	KEH26780.1	NB-ARC domain protein [Medicago truncatula]	TMV resistance protein N-like	GO:0006952 defense response	GO:0007165 signal transduction	GO:0005515 protein binding	GO:0005622 intracellular	GO:0000166 nucleotide binding
Medtr6g072780.1	MTR_6g072780	AES76199.2	NB-ARC domain protein [Medicago truncatula]	TMV resistance protein N-like	GO:0006952 defense response	GO:0007165 signal transduction	GO:0005515 protein binding	GO:0004713 protein tyrosine kinase activity	GO:0000166 nucleotide binding
Medtr6g072290.1	MTR_6g072290	AES76170.2	disease resistance protein (TIR-NBS-LRR class) [Medicago truncatula]	toll/interleukin-1 receptor-like protein	GO:0006952 defense response	GO:0007165 signal transduction	GO:0005515 protein binding
Medtr6g071925.1	MTR_6g071925	KEH26766.1	NB-ARC domain protein [Medicago truncatula]	toll/interleukin-1 receptor-like protein	GO:0006952 defense response	GO:0007165 signal transduction	GO:0005515 protein binding
Medtr6g015665.1	MTR_6g015665	KEH25106.1	disease resistance protein (TIR-NBS-LRR class), putative [Medicago truncatula]	TMV resistance protein N	GO:0006952 defense response	GO:0046872 metal ion binding	GO:0030001 metal ion transport	GO:0007165 signal transduction	GO:0005515 protein binding	GO:0007264 small GTPase mediated signal transduction
Medtr6g015580.2	MTR_6g015580B	KEH25091.1	disease resistance protein (TIR-NBS-LRR class) [Medicago truncatula]	ADP-ribosylation factor-like protein A1D	GO:0006952 defense response	GO:0007165 signal transduction	GO:0005515 protein binding	GO:0005622 intracellular
Medtr6g005820.2	MTR_6g005820C	AES74427.1	ADP-ribosylation factor-like protein A1D [Medicago truncatula]	disease resistance protein (TIR-NBS-LRR class)	GO:0006886 intracellular protein transport	GO:0005525 GTP binding	GO:0007264 small GTPase mediated signal transduction	GO:0005515 protein binding	GO:0000166 nucleotide binding
Medtr5g092060.1	MTR_5g092060	AET00440.1	Ras-related small GTP-binding family protein [Medicago truncatula]	septum-promoting GTP-binding protein 1	GO:0015031 protein transport	GO:0005525 GTP binding	GO:0007264 small GTPase mediated signal transduction	GO:0005622 intracellular	GO:0000166 nucleotide binding
Medtr5g076590.1	MTR_5g076590	AES99103.1	small GTPase family RAB protein [Medicago truncatula]	ras-related protein RHN1	GO:0006886 intracellular protein transport	GO:0003924 GTPase activity	GO:0006913 nucleocytoplasmic transport	GO:0005622 intracellular	GO:0005515 protein binding
Medtr4g064897.1	MTR_4g064897	KEH30192.1	RAB GTPase-like protein A1D [Medicago truncatula]	ras-related protein Rab11C	GO:0006886 intracellular protein transport	GO:0003924 GTPase activity	GO:0006913 nucleocytoplasmic transport
Medtr3g086010.1	MTR_3g086010	AES72091.1	protein phosphatase 2A regulatory B subunit family protein [Medicago truncatula]	serine/threonine protein phosphatase 2A 57 kDa regulatory subunit B\' theta isoform	GO:0005488 binding	GO:0008601 protein phosphatase type 2A regulator activity	GO:0007165 signal transduction	GO:0000159 protein phosphatase type 2A complex	GO:0006184 GTP catabolic process
Medtr3g017500.2	MTR_3g017500B	KEH33048.1	calcium-dependent ARF-type GTPase activating family protein [Medicago truncatula]	probable ADP-ribosylation factor GTPase-activating protein AGD11 isoform X2	GO:0032312 regulation of ARF GTPase activity	GO:0008060 ARF GTPase activator activity	GO:0008270 zinc ion binding	GO:0005515 protein binding
Medtr3g017500.1	MTR_3g017500	AES68877.1	calcium-dependent ARF-type GTPase activating family protein [Medicago truncatula]	probable ADP-ribosylation factor GTPase-activating protein AGD11 isoform X2	GO:0032312 regulation of ARF GTPase activity	GO:0008060 ARF GTPase activator activity	GO:0008270 zinc ion binding	GO:0004672 protein kinase activity
Medtr2g019575.2	MTR_2g019575B	KEH36704.1	CBL-interacting kinase [Medicago truncatula]	CBL-interacting serine/threonine-protein kinase 9	GO:0006468 protein amino acid phosphorylation	GO:0007165 signal transduction	GO:0005524 ATP binding
Medtr2g019575.1	MTR_2g019575	KEH36703.1	CBL-interacting kinase [Medicago truncatula]	CBL-interacting serine/threonine-protein kinase 9	GO:0006468 protein amino acid phosphorylation	GO:0007165 signal transduction	GO:0005524 ATP binding	GO:0004672 protein kinase activity	GO:0005515 protein binding
Medtr2g017825.2	MTR_2g017825B	KEH36656.1	integrin-linked kinase family protein [Medicago truncatula]	integrin-linked protein kinase 1	GO:0006468 protein amino acid phosphorylation	GO:0009966 regulation of signal transduction	GO:0004674 protein serine/threonine kinase activity	GO:0005515 protein binding
Medtr2g017825.1	MTR_2g017825	KEH36655.1	integrin-linked kinase family protein [Medicago truncatula]	integrin-linked protein kinase 1	GO:0006468 protein amino acid phosphorylation	GO:0009966 regulation of signal transduction	GO:0004674 protein serine/threonine kinase activity	GO:0005524 ATP binding
Medtr0421s0010.1	MTR_0421s0010	KEH15945.1	disease resistance protein (TIR-NBS-LRR class), partial [Medicago truncatula]	toll/interleukin-1 receptor-like protein, partial	GO:0006952 defense response	GO:0007165 signal transduction	GO:0005515 protein binding	GO:0004713 protein tyrosine kinase activity	GO:0006184 GTP catabolic process
Medtr0038s0080.1	MTR_0038s0080	KEH17153.1	disease resistance protein (TIR-NBS-LRR class) [Medicago truncatula]	TMV resistance protein N isoform X1	GO:0006952 defense response	GO:0017111 nucleoside-triphosphatase activity	GO:0007165 signal transduction	GO:0005515 protein binding	GO:0007165 signal transduction
Medtr0038s0060.1	MTR_0038s0060	KEH17151.1	functional resistance protein KR1, putative [Medicago truncatula]	TMV resistance protein N	GO:0006952 defense response	GO:0007165 signal transduction	GO:0017111 nucleoside-triphosphatase activity	GO:0005515 protein binding	GO:0000166 nucleotide binding	GO:0005524 ATP binding
Medtr0019s0100.1	MTR_0019s0100	KEH17377.1	functional resistance protein KR1, putative [Medicago truncatula]	TMV resistance protein N	GO:0006952 defense response	GO:0007165 signal transduction	GO:0005515 protein binding

## Sheet: Ca ion transmembrane transport
	transcript	protein id	description of protein	description of gene
Medtr7g095710.1	MTR_7g095710	KEH23829.1	calcium-transporting ATPase [Medicago truncatula]	calcium-transporting ATPase	GO:0005388 calcium-transporting ATPase activity	GO:0070588 calcium ion transmembrane transport	GO:0016021 integral to membrane	GO:0005524 ATP binding
Medtr6g016470.1	MTR_6g016470	KEH25221.1	calcium-transporting ATPase [Medicago truncatula]	calcium-transporting ATPase	GO:0016021 integral to membrane	GO:0070588 calcium ion transmembrane transport	GO:0005388 calcium-transporting ATPase activity	GO:0005524 ATP binding
Medtr5g015590.4	MTR_5g015590D	KEH27505.1	calcium-transporting ATPase 2, plasma membrane-type protein [Medicago truncatula]	calcium-transporting ATPase 2%2C plasma membrane-type protein	GO:0016021 integral to membrane	GO:0070588 calcium ion transmembrane transport	GO:0005388 calcium-transporting ATPase activity	GO:0005524 ATP binding
Medtr5g015590.3	MTR_5g015590C	KEH27504.1	calcium-transporting ATPase 2, plasma membrane-type protein [Medicago truncatula]	calcium-transporting ATPase 2%2C plasma membrane-type protein	GO:0016021 integral to membrane	GO:0070588 calcium ion transmembrane transport	GO:0005388 calcium-transporting ATPase activity	GO:0005524 ATP binding
Medtr5g015590.2	MTR_5g015590B	KEH27503.1	calcium-transporting ATPase 2, plasma membrane-type protein [Medicago truncatula]	calcium-transporting ATPase 2%2C plasma membrane-type protein	GO:0016021 integral to membrane	GO:0070588 calcium ion transmembrane transport	GO:0005388 calcium-transporting ATPase activity	GO:0005524 ATP binding
Medtr5g015590.1	MTR_5g015590	AES94546.2	calcium-transporting ATPase 2, plasma membrane-type protein [Medicago truncatula]	calcium-transporting ATPase 2%2C plasma membrane-type protein	GO:0016021 integral to membrane	GO:0070588 calcium ion transmembrane transport	GO:0005388 calcium-transporting ATPase activity	GO:0005524 ATP binding

## Sheet: SEA protein phosph modification
	transcript	protein ID	description of protein	description of gene	GO ontology
Medtr8g465990.3	MTR_8g465990C	KEH19661.1	S-locus lectin kinase family protein [Medicago truncatula]	G-type lectin S-receptor-like serine/threonine-protein kinase At4g27290	GO:0006468 protein amino acid phosphorylation GO:0005524 ATP binding GO:0004672 protein kinase activity
Medtr8g465990.1	MTR_8g465990	KEH19659.1	S-locus lectin kinase family protein [Medicago truncatula]	G-type lectin S-receptor-like serine/threonine-protein kinase At4g27290	GO:0004674 protein serine/threonine kinase activity GO:0006468 protein amino acid phosphorylation GO:0004713 protein tyrosine kinase activity GO:0005524 ATP binding
Medtr8g038370.1	MTR_8g038370	AET02270.2	ubiquitin ligase SINAT3 [Medicago truncatula]	E3 ubiquitin-protein ligase DIS1	GO:0016567 protein ubiquitination GO:0004842 ubiquitin-protein ligase activity GO:0008270 zinc ion binding GO:0005515 protein binding
Medtr8g028720.1	MTR_8g028720	KEH18814.1	MAP kinase [Medicago truncatula]	mitogen-activated protein kinase homolog MMK2	GO:0004707 MAP kinase activity GO:0006468 protein amino acid phosphorylation GO:0004713 protein tyrosine kinase activity GO:0005524 ATP binding
Medtr8g024600.2	MTR_8g024600B	KEH18589.1	CBL-interacting kinase [Medicago truncatula]	CBL-interacting serine/threonine-protein kinase 9	GO:0004674 protein serine/threonine kinase activity GO:0006468 protein amino acid phosphorylation GO:0007165 signal transduction GO:0005524 ATP binding GO:0004713 protein tyrosine kinase activity
Medtr8g024600.1	MTR_8g024600	KEH18588.1	CBL-interacting kinase [Medicago truncatula]	CBL-interacting serine/threonine-protein kinase 9	GO:0004674 protein serine/threonine kinase activity GO:0006468 protein amino acid phosphorylation GO:0007165 signal transduction GO:0005524 ATP binding GO:0004713 protein tyrosine kinase activity
Medtr8g024590.1	MTR_8g024590	KEH18587.1	CBL-interacting kinase [Medicago truncatula]	CBL-interacting serine/threonine-protein kinase 9	GO:0004674 protein serine/threonine kinase activity GO:0006468 protein amino acid phosphorylation GO:0004713 protein tyrosine kinase activity GO:0005524 ATP binding GO:0007165 signal transduction
Medtr8g008820.1	MTR_8g008820	AET01240.1	receptor-like kinase plant [Medicago truncatula]	probable serine/threonine-protein kinase PBL19	GO:0004674 protein serine/threonine kinase activity GO:0006468 protein amino acid phosphorylation GO:0004713 protein tyrosine kinase activity GO:0005524 ATP binding
Medtr7g106710.4	MTR_7g106710D	KEH24280.1	calmodulin-domain kinase CDPK protein [Medicago truncatula]	calcium-dependent protein kinase 26	GO:0004674 protein serine/threonine kinase activity GO:0006468 protein amino acid phosphorylation GO:0004713 protein tyrosine kinase activity GO:0005524 ATP binding GO:0005509 calcium ion binding
Medtr7g106710.3	MTR_7g106710C	KEH24279.1	calmodulin-domain kinase CDPK protein [Medicago truncatula]	calcium-dependent protein kinase 26	GO:0004674 protein serine/threonine kinase activity GO:0006468 protein amino acid phosphorylation GO:0004713 protein tyrosine kinase activity GO:0005524 ATP binding
Medtr7g106710.2	MTR_7g106710B	KEH24278.1	calmodulin-domain kinase CDPK protein [Medicago truncatula]	calcium-dependent protein kinase 26	GO:0004674 protein serine/threonine kinase activity GO:0006468 protein amino acid phosphorylation GO:0004713 protein tyrosine kinase activity GO:0005524 ATP binding GO:0005509 calcium ion binding
Medtr7g106710.1	MTR_7g106710	KEH24277.1	calmodulin-domain kinase CDPK protein [Medicago truncatula]	calcium-dependent protein kinase 26	GO:0004674 protein serine/threonine kinase activity GO:0006468 protein amino acid phosphorylation GO:0004713 protein tyrosine kinase activity GO:0005524 ATP binding GO:0005509 calcium ion binding
Medtr7g082530.2	MTR_7g082530C	AES80593.2	wall associated kinase-like protein [Medicago truncatula]	uncharacterized protein LOC11435688	GO:0004674 protein serine/threonine kinase activity GO:0006468 protein amino acid phosphorylation GO:0004713 protein tyrosine kinase activity GO:0005524 ATP binding
Medtr7g082530.1	MTR_7g082530	AES80591.2	wall associated kinase-like protein [Medicago truncatula]	uncharacterized protein LOC11435688	GO:0004674 protein serine/threonine kinase activity GO:0006468 protein amino acid phosphorylation GO:0004713 protein tyrosine kinase activity GO:0005524 ATP binding
Medtr7g081020.2	MTR_7g081020B	KEH23415.1	protein phosphatase 2C family protein [Medicago truncatula]	probable protein phosphatase 2C 60	GO:0006470 protein amino acid dephosphorylation GO:0004722 protein serine/threonine phosphatase activity
Medtr7g081020.1	MTR_7g081020	AES80477.1	protein phosphatase 2C family protein [Medicago truncatula]	probable protein phosphatase 2C 60	GO:0006470 protein amino acid dephosphorylation GO:0004722 protein serine/threonine phosphatase activity
Medtr7g080810.1	MTR_7g080810	AES80456.1	LRR receptor-like kinase [Medicago truncatula]	probably inactive leucine-rich repeat receptor-like protein kinase At5g48380	GO:0006468 protein amino acid phosphorylation GO:0004713 protein tyrosine kinase activity GO:0005524 ATP binding
Medtr7g073660.1	MTR_7g073660	KEH23293.1	feronia receptor-like kinase [Medicago truncatula]	receptor-like protein kinase FERONIA	GO:0004674 protein serine/threonine kinase activity GO:0006468 protein amino acid phosphorylation GO:0004713 protein tyrosine kinase activity GO:0005524 ATP binding
Medtr7g053200.1	MTR_7g053200	KEH22533.1	Serine/Threonine-kinase OXI1-like protein [Medicago truncatula]	serine/threonine-protein kinase OXI1	GO:0004674 protein serine/threonine kinase activity GO:0006468 protein amino acid phosphorylation GO:0004713 protein tyrosine kinase activity GO:0005524 ATP binding
Medtr6g088785.2	MTR_6g088785B	KEH27214.1	leucine-rich receptor-like kinase family protein [Medicago truncatula]	receptor-like protein kinase HSL1 isoform X2	GO:0004674 protein serine/threonine kinase activity GO:0006468 protein amino acid phosphorylation GO:0004713 protein tyrosine kinase activity GO:0005524 ATP binding
Medtr6g088785.1	MTR_6g088785	KEH27213.1	leucine-rich receptor-like kinase family protein [Medicago truncatula]	receptor-like protein kinase HSL1 isoform X2	GO:0004674 protein serine/threonine kinase activity GO:0006468 protein amino acid phosphorylation GO:0004713 protein tyrosine kinase activity GO:0005524 ATP binding
Medtr6g088610.1	MTR_6g088610	AES76902.1	receptor-like kinase [Medicago truncatula]	proline-rich receptor-like protein kinase PERK1	GO:0004674 protein serine/threonine kinase activity GO:0006468 protein amino acid phosphorylation GO:0004713 protein tyrosine kinase activity GO:0005524 ATP binding
Medtr6g083740.1	MTR_6g083740	AES76642.1	receptor-like kinase [Medicago truncatula]	receptor-like kinase	GO:0006468 protein amino acid phosphorylation GO:0004713 protein tyrosine kinase activity GO:0005524 ATP binding
Medtr6g071340.1	MTR_6g071340	AES76106.1	Avr9/Cf-9 rapidly elicited protein [Medicago truncatula]	U-box domain-containing protein 21	GO:0016567 protein ubiquitination GO:0004842 ubiquitin-protein ligase activity GO:0000151 ubiquitin ligase complex GO:0005488 binding
Medtr6g068970.1	MTR_6g068970	AES76004.1	LRR receptor-like kinase family protein [Medicago truncatula]	receptor-like protein kinase 5	GO:0004674 protein serine/threonine kinase activity GO:0006468 protein amino acid phosphorylation GO:0004713 protein tyrosine kinase activity GO:0005524 ATP binding
Medtr6g015265.1	MTR_6g015265	KEH25051.1	LRR receptor-like kinase family protein [Medicago truncatula]	LRR receptor-like serine/threonine-protein kinase RPK2	GO:0004674 protein serine/threonine kinase activity GO:0006468 protein amino acid phosphorylation GO:0004713 protein tyrosine kinase activity GO:0005524 ATP binding
Medtr6g015190.1	MTR_6g015190	AES74944.1	LRR receptor-like kinase family protein [Medicago truncatula]	LRR receptor-like serine/threonine-protein kinase RPK2	GO:0004674 protein serine/threonine kinase activity GO:0006468 protein amino acid phosphorylation GO:0004713 protein tyrosine kinase activity GO:0005524 ATP binding
Medtr5g099130.3	MTR_5g099130C	AET01074.2	Serine/Threonine kinase family protein [Medicago truncatula]	probable serine/threonine-protein kinase PIX13	GO:0004674 protein serine/threonine kinase activity GO:0006468 protein amino acid phosphorylation GO:0004713 protein tyrosine kinase activity GO:0005524 ATP binding
Medtr5g099130.2	MTR_5g099130B	AET01073.1	Serine/Threonine kinase family protein [Medicago truncatula]	probable serine/threonine-protein kinase PIX13	GO:0004674 protein serine/threonine kinase activity GO:0006468 protein amino acid phosphorylation GO:0004713 protein tyrosine kinase activity GO:0005524 ATP binding
Medtr5g099130.1	MTR_5g099130	AET01072.1	Serine/Threonine kinase family protein [Medicago truncatula]	probable serine/threonine-protein kinase PIX13	GO:0004674 protein serine/threonine kinase activity GO:0006468 protein amino acid phosphorylation GO:0004713 protein tyrosine kinase activity GO:0005524 ATP binding
Medtr5g092810.1	MTR_5g092810	AET00506.2	calcium-dependent kinase [Medicago truncatula]	calcium-dependent protein kinase 2	GO:0004674 protein serine/threonine kinase activity GO:0006468 protein amino acid phosphorylation GO:0005509 calcium ion binding GO:0005524 ATP binding GO:0004713 protein tyrosine kinase activity
Medtr5g091950.3	MTR_5g091950C	KEH28415.1	LRR receptor-like kinase [Medicago truncatula]	probable LRR receptor-like serine/threonine-protein kinase At1g07650 isoform X1	GO:0004674 protein serine/threonine kinase activity GO:0006468 protein amino acid phosphorylation GO:0004713 protein tyrosine kinase activity GO:0005524 ATP binding
Medtr5g091950.2	MTR_5g091950B	KEH28414.1	LRR receptor-like kinase [Medicago truncatula]	probable LRR receptor-like serine/threonine-protein kinase At1g07650 isoform X1	GO:0004674 protein serine/threonine kinase activity GO:0006468 protein amino acid phosphorylation GO:0004713 protein tyrosine kinase activity GO:0005524 ATP binding
Medtr5g091950.1	MTR_5g091950	AET00430.2	LRR receptor-like kinase [Medicago truncatula]	probable LRR receptor-like serine/threonine-protein kinase At1g07650 isoform X1	GO:0004674 protein serine/threonine kinase activity GO:0006468 protein amino acid phosphorylation GO:0004713 protein tyrosine kinase activity GO:0005524 ATP binding
Medtr5g086040.4	MTR_5g086040D	KEH28325.1	LysM receptor kinase K1B [Medicago truncatula]	lysM domain receptor-like kinase 3 isoform X2	GO:0004674 protein serine/threonine kinase activity GO:0006468 protein amino acid phosphorylation GO:0004713 protein tyrosine kinase activity GO:0005524 ATP binding
Medtr5g086040.3	MTR_5g086040C	AES99909.2	LysM receptor kinase K1B [Medicago truncatula]	lysM domain receptor-like kinase 3 isoform X2	GO:0004674 protein serine/threonine kinase activity GO:0006468 protein amino acid phosphorylation GO:0004713 protein tyrosine kinase activity GO:0005524 ATP binding
Medtr5g086040.2	MTR_5g086040B	AES99908.1	LysM receptor kinase K1B [Medicago truncatula]	lysM domain receptor-like kinase 3 isoform X2	GO:0004674 protein serine/threonine kinase activity GO:0006468 protein amino acid phosphorylation GO:0004713 protein tyrosine kinase activity GO:0005524 ATP binding
Medtr5g086040.1	MTR_5g086040	AES99907.2	LysM receptor kinase K1B [Medicago truncatula]	lysM domain receptor-like kinase 3 isoform X2	GO:0004674 protein serine/threonine kinase activity GO:0006468 protein amino acid phosphorylation GO:0004713 protein tyrosine kinase activity GO:0005524 ATP binding
Medtr5g079840.1	MTR_5g079840	AES99361.1	kinase 1B [Medicago truncatula]	receptor-like cytoplasmic kinase 176	GO:0004674 protein serine/threonine kinase activity GO:0006468 protein amino acid phosphorylation GO:0004713 protein tyrosine kinase activity GO:0005524 ATP binding
Medtr5g060350.1	MTR_5g060350	AES97809.1	MAP kinase kinase kinase-like protein [Medicago truncatula]	mitogen-activated protein kinase kinase kinase 1	GO:0004674 protein serine/threonine kinase activity GO:0006468 protein amino acid phosphorylation GO:0004713 protein tyrosine kinase activity GO:0005524 ATP binding
Medtr5g059940.1	MTR_5g059940	AES97788.2	MAP kinase [Medicago truncatula]	mitogen-activated protein kinase kinase kinase 1	GO:0004674 protein serine/threonine kinase activity GO:0006468 protein amino acid phosphorylation GO:0004713 protein tyrosine kinase activity GO:0005524 ATP binding
Medtr5g059880.1	MTR_5g059880	AES97782.1	MAP kinase kinase kinase-like protein [Medicago truncatula]	mitogen-activated protein kinase kinase kinase 1	GO:0004674 protein serine/threonine kinase activity GO:0006468 protein amino acid phosphorylation GO:0004713 protein tyrosine kinase activity GO:0005524 ATP binding
Medtr5g048050.1	MTR_5g048050	AES97272.1	Avr9/Cf-9 rapidly elicited protein [Medicago truncatula]	U-box domain-containing protein 21	GO:0016567 protein ubiquitination GO:0004842 ubiquitin-protein ligase activity GO:0005488 binding GO:0000151 ubiquitin ligase complex
Medtr5g023980.2	MTR_5g023980B	AES95299.2	Serine/Threonine-kinase Cx32, related protein [Medicago truncatula]	probable serine/threonine-protein kinase CST	GO:0004674 protein serine/threonine kinase activity GO:0006468 protein amino acid phosphorylation GO:0004713 protein tyrosine kinase activity GO:0005524 ATP binding
Medtr5g023980.1	MTR_5g023980	AES95298.2	Serine/Threonine-kinase Cx32, related protein [Medicago truncatula]	probable serine/threonine-protein kinase CST	GO:0004674 protein serine/threonine kinase activity GO:0006468 protein amino acid phosphorylation GO:0004713 protein tyrosine kinase activity GO:0005524 ATP binding
Medtr5g022030.2	MTR_5g022030B	AES95126.1	calcium-dependent kinase [Medicago truncatula]	calcium-dependent protein kinase 28	GO:0004674 protein serine/threonine kinase activity GO:0006468 protein amino acid phosphorylation GO:0004713 protein tyrosine kinase activity GO:0005524 ATP binding GO:0005509 calcium ion binding
Medtr5g022030.1	MTR_5g022030	AES95125.1	calcium-dependent kinase [Medicago truncatula]	calcium-dependent protein kinase 28	GO:0004674 protein serine/threonine kinase activity GO:0006468 protein amino acid phosphorylation GO:0004713 protein tyrosine kinase activity GO:0005524 ATP binding GO:0005509 calcium ion binding
Medtr4g123870.2	MTR_4g123870C	AES92066.1	Pti1-like kinase [Medicago truncatula]	pto-interacting protein 1	GO:0006468 protein amino acid phosphorylation GO:0004713 protein tyrosine kinase activity GO:0005524 ATP binding
Medtr4g123870.1	MTR_4g123870	AES92064.1	Pti1-like kinase [Medicago truncatula]	pto-interacting protein 1	GO:0006468 protein amino acid phosphorylation GO:0004713 protein tyrosine kinase activity GO:0005524 ATP binding
Medtr4g111925.1	MTR_4g111925	KEH32083.1	feronia receptor-like kinase [Medicago truncatula]	receptor-like protein kinase FERONIA, partial	GO:0004674 protein serine/threonine kinase activity GO:0006468 protein amino acid phosphorylation GO:0004713 protein tyrosine kinase activity GO:0005524 ATP binding
Medtr4g109170.1	MTR_4g109170	KEH31978.1	LRR receptor-like kinase family protein [Medicago truncatula]	probable LRR receptor-like serine/threonine-protein kinase At1g74360	GO:0004674 protein serine/threonine kinase activity GO:0006468 protein amino acid phosphorylation GO:0004713 protein tyrosine kinase activity GO:0005524 ATP binding
Medtr4g099130.1	MTR_4g099130	KEH31591.1	receptor-like kinase plant [Medicago truncatula]	probable serine/threonine-protein kinase PBL19	GO:0004674 protein serine/threonine kinase activity GO:0006468 protein amino acid phosphorylation GO:0004713 protein tyrosine kinase activity GO:0005524 ATP binding
Medtr4g078290.2	MTR_4g078290B	KEH30685.1	cyclin-dependent kinase [Medicago truncatula]	probable serine/threonine-protein kinase At1g54610 isoform X2	GO:0004674 protein serine/threonine kinase activity GO:0006468 protein amino acid phosphorylation GO:0004713 protein tyrosine kinase activity GO:0005524 ATP binding
Medtr4g078290.1	MTR_4g078290	AES89660.1	cyclin-dependent kinase [Medicago truncatula]	probable serine/threonine-protein kinase At1g54610 isoform X1	GO:0004674 protein serine/threonine kinase activity GO:0006468 protein amino acid phosphorylation GO:0004713 protein tyrosine kinase activity GO:0005524 ATP binding
Medtr4g061130.1	MTR_4g061130	AES88706.1	MAP kinase I [Medicago truncatula]	LOW QUALITY PROTEIN: mitogen-activated protein kinase 3	GO:0004707 MAP kinase activity GO:0006468 protein amino acid phosphorylation GO:0004713 protein tyrosine kinase activity GO:0005524 ATP binding
Medtr3g462390.2	MTR_3g462390B	KEH34157.1	calmodulin-binding receptor-like cytoplasmic kinase [Medicago truncatula]	calmodulin-binding receptor-like cytoplasmic kinase 2	GO:0004674 protein serine/threonine kinase activity GO:0006468 protein amino acid phosphorylation GO:0004713 protein tyrosine kinase activity GO:0005524 ATP binding
Medtr3g462390.1	MTR_3g462390	KEH34156.1	calmodulin-binding receptor-like cytoplasmic kinase [Medicago truncatula]	calmodulin-binding receptor-like cytoplasmic kinase 2	GO:0004674 protein serine/threonine kinase activity GO:0006468 protein amino acid phosphorylation GO:0004713 protein tyrosine kinase activity GO:0005524 ATP binding
Medtr3g110180.2	MTR_3g110180B	KEH36053.1	casein kinase I-like protein [Medicago truncatula]	casein kinase I isoform X2	GO:0004674 protein serine/threonine kinase activity GO:0006468 protein amino acid phosphorylation GO:0004713 protein tyrosine kinase activity GO:0005524 ATP binding
Medtr3g110180.1	MTR_3g110180	KEH36052.1	casein kinase I-like protein [Medicago truncatula]	casein kinase I isoform X2	GO:0004674 protein serine/threonine kinase activity GO:0006468 protein amino acid phosphorylation GO:0004713 protein tyrosine kinase activity GO:0005524 ATP binding
Medtr3g107070.1	MTR_3g107070	AES73641.2	G-type lectin S-receptor-like Serine/Threonine-kinase SD2-5 [Medicago truncatula]	G-type lectin S-receptor-like serine/threonine-protein kinase SD2-5	GO:0004674 protein serine/threonine kinase activity GO:0006468 protein amino acid phosphorylation GO:0004713 protein tyrosine kinase activity GO:0005524 ATP binding
Medtr3g096230.2	MTR_3g096230B	KEH35595.1	MAP kinase kinase kinase [Medicago truncatula]	mitogen-activated protein kinase kinase kinase 3	GO:0006468 protein amino acid phosphorylation GO:0004713 protein tyrosine kinase activity GO:0005524 ATP binding
Medtr3g096230.1	MTR_3g096230	AES72862.1	MAP kinase kinase kinase [Medicago truncatula]	mitogen-activated protein kinase kinase kinase 3	GO:0006468 protein amino acid phosphorylation GO:0004713 protein tyrosine kinase activity GO:0005524 ATP binding
Medtr3g073250.2	MTR_3g073250B	KEH34857.1	MAP kinase kinase kinase-like protein [Medicago truncatula]	mitogen-activated protein kinase kinase kinase 1 isoform X2	GO:0004674 protein serine/threonine kinase activity GO:0006468 protein amino acid phosphorylation GO:0004713 protein tyrosine kinase activity GO:0005524 ATP binding
Medtr3g073250.1	MTR_3g073250	AES71371.1	MAP kinase kinase kinase-like protein [Medicago truncatula]	mitogen-activated protein kinase kinase kinase 1 isoform X2	GO:0004674 protein serine/threonine kinase activity GO:0006468 protein amino acid phosphorylation GO:0004713 protein tyrosine kinase activity GO:0005524 ATP binding
Medtr3g071480.1	MTR_3g071480	AES71212.1	LRR receptor-like kinase [Medicago truncatula]	probable inactive receptor-like protein kinase At3g56050	GO:0006468 protein amino acid phosphorylation GO:0004713 protein tyrosine kinase activity GO:0005524 ATP binding
Medtr3g070800.1	MTR_3g070800	AES71163.1	Serine/Threonine-kinase CCR4-like protein [Medicago truncatula]	putative serine/threonine-protein kinase-like protein CCR3	GO:0004674 protein serine/threonine kinase activity GO:0006468 protein amino acid phosphorylation GO:0004713 protein tyrosine kinase activity GO:0005524 ATP binding
Medtr3g051770.1	MTR_3g051770	KEH33831.1	calmodulin-domain kinase CDPK protein [Medicago truncatula]	calcium-dependent protein kinase 2	GO:0004674 protein serine/threonine kinase activity GO:0006468 protein amino acid phosphorylation GO:0004713 protein tyrosine kinase activity GO:0005524 ATP binding GO:0005509 calcium ion binding
Medtr2g096160.1	MTR_2g096160	AES67559.1	receptor-like kinase, putative [Medicago truncatula]	receptor-like protein kinase HERK 1	GO:0004674 protein serine/threonine kinase activity GO:0006468 protein amino acid phosphorylation GO:0004713 protein tyrosine kinase activity GO:0005524 ATP binding
Medtr2g090405.1	MTR_2g090405	KEH39140.1	cyclin-dependent kinase [Medicago truncatula]	probable serine/threonine-protein kinase At1g54610	GO:0004674 protein serine/threonine kinase activity GO:0006468 protein amino acid phosphorylation GO:0004713 protein tyrosine kinase activity GO:0005524 ATP binding
Medtr2g089440.2	MTR_2g089440B	KEH39027.1	S-locus lectin kinase family protein [Medicago truncatula]	G-type lectin S-receptor-like serine/threonine-protein kinase At2g19130	GO:0004674 protein serine/threonine kinase activity GO:0006468 protein amino acid phosphorylation GO:0004713 protein tyrosine kinase activity GO:0005524 ATP binding
Medtr2g089440.1	MTR_2g089440	AES67331.1	S-locus lectin kinase family protein [Medicago truncatula]	G-type lectin S-receptor-like serine/threonine-protein kinase At2g19130	GO:0004674 protein serine/threonine kinase activity GO:0006468 protein amino acid phosphorylation GO:0004713 protein tyrosine kinase activity GO:0005524 ATP binding
Medtr2g080220.1	MTR_2g080220	KEH38803.1	malectin/receptor-like kinase family protein [Medicago truncatula]	receptor-like protein kinase THESEUS 1	GO:0004674 protein serine/threonine kinase activity GO:0006468 protein amino acid phosphorylation GO:0004713 protein tyrosine kinase activity GO:0005524 ATP binding
Medtr2g075250.2	MTR_2g075250B	KEH38591.1	LRR receptor-like kinase [Medicago truncatula]	probable LRR receptor-like serine/threonine-protein kinase At1g53430	GO:0004674 protein serine/threonine kinase activity GO:0006468 protein amino acid phosphorylation GO:0004713 protein tyrosine kinase activity GO:0005524 ATP binding
Medtr2g075250.1	MTR_2g075250	AES66513.1	LRR receptor-like kinase [Medicago truncatula]	probable LRR receptor-like serine/threonine-protein kinase At1g53430	GO:0004674 protein serine/threonine kinase activity GO:0006468 protein amino acid phosphorylation GO:0004713 protein tyrosine kinase activity GO:0005524 ATP binding
Medtr2g073600.1	MTR_2g073600	KEH38573.1	LRR receptor-like kinase [Medicago truncatula]	probable leucine-rich repeat receptor-like serine/threonine-protein kinase At3g14840 isoform X2	GO:0004674 protein serine/threonine kinase activity GO:0006468 protein amino acid phosphorylation GO:0004713 protein tyrosine kinase activity GO:0005524 ATP binding
Medtr2g073560.1	MTR_2g073560	KEH38571.1	cysteine-rich RLK (receptor-like kinase) protein [Medicago truncatula]	probable leucine-rich repeat receptor-like serine/threonine-protein kinase At3g14840	GO:0004674 protein serine/threonine kinase activity GO:0006468 protein amino acid phosphorylation GO:0004713 protein tyrosine kinase activity GO:0005524 ATP binding
Medtr2g073540.1	MTR_2g073540	KEH38570.1	cysteine-rich RLK (receptor-like kinase) protein [Medicago truncatula]	probable leucine-rich repeat receptor-like serine/threonine-protein kinase At3g14840	GO:0004674 protein serine/threonine kinase activity GO:0006468 protein amino acid phosphorylation GO:0004713 protein tyrosine kinase activity GO:0005524 ATP binding
Medtr2g073520.3	MTR_2g073520C	KEH38568.1	LRR receptor-like kinase, partial [Medicago truncatula]	LRR receptor-like kinase	GO:0006468 protein amino acid phosphorylation GO:0005524 ATP binding GO:0004672 protein kinase activity
Medtr2g073520.2	MTR_2g073520B	KEH38567.1	LRR receptor-like kinase [Medicago truncatula]	LRR receptor-like kinase	GO:0004674 protein serine/threonine kinase activity GO:0006468 protein amino acid phosphorylation GO:0004713 protein tyrosine kinase activity GO:0005524 ATP binding
Medtr2g073520.1	MTR_2g073520	KEH38566.1	LRR receptor-like kinase, partial [Medicago truncatula]	LRR receptor-like kinase	GO:0004674 protein serine/threonine kinase activity GO:0006468 protein amino acid phosphorylation GO:0004713 protein tyrosine kinase activity GO:0005524 ATP binding
Medtr2g064930.3	MTR_2g064930C	KEH38371.1	receptor-like kinase [Medicago truncatula]	cold-responsive protein kinase 1	GO:0004674 protein serine/threonine kinase activity GO:0006468 protein amino acid phosphorylation GO:0004713 protein tyrosine kinase activity GO:0005524 ATP binding
Medtr2g064930.2	MTR_2g064930B	KEH38370.1	receptor-like kinase [Medicago truncatula]	cold-responsive protein kinase 1	GO:0004674 protein serine/threonine kinase activity GO:0006468 protein amino acid phosphorylation GO:0004713 protein tyrosine kinase activity GO:0005524 ATP binding
Medtr2g064930.1	MTR_2g064930	AES66259.1	receptor-like kinase [Medicago truncatula]	cold-responsive protein kinase 1	GO:0004674 protein serine/threonine kinase activity GO:0006468 protein amino acid phosphorylation GO:0004713 protein tyrosine kinase activity GO:0005524 ATP binding
Medtr2g021330.2	MTR_2g021330B	KEH36745.1	MAP kinase-like protein [Medicago truncatula]	mitogen-activated protein kinase 15 isoform X1	GO:0004707 MAP kinase activity GO:0006468 protein amino acid phosphorylation GO:0004713 protein tyrosine kinase activity GO:0005524 ATP binding
Medtr2g021330.1	MTR_2g021330	AES64348.1	MAP kinase-like protein [Medicago truncatula]	mitogen-activated protein kinase 15 isoform X1	GO:0004707 MAP kinase activity GO:0006468 protein amino acid phosphorylation GO:0004713 protein tyrosine kinase activity GO:0005524 ATP binding
Medtr2g019575.2	MTR_2g019575B	KEH36704.1	CBL-interacting kinase [Medicago truncatula]	CBL-interacting serine/threonine-protein kinase 9	GO:0006468 protein amino acid phosphorylation GO:0007165 signal transduction GO:0005524 ATP binding GO:0004672 protein kinase activity
Medtr2g019575.1	MTR_2g019575	KEH36703.1	CBL-interacting kinase [Medicago truncatula]	CBL-interacting serine/threonine-protein kinase 9	GO:0006468 protein amino acid phosphorylation GO:0007165 signal transduction GO:0005524 ATP binding GO:0004672 protein kinase activity
Medtr2g017825.6	MTR_2g017825F	KEH36660.1	integrin-linked kinase family protein [Medicago truncatula]	integrin-linked protein kinase 1	GO:0006468 protein amino acid phosphorylation GO:0004713 protein tyrosine kinase activity GO:0005524 ATP binding GO:0005515 protein binding
Medtr2g017825.5	MTR_2g017825E	KEH36659.1	integrin-linked kinase family protein [Medicago truncatula]	integrin-linked protein kinase 1	GO:0006468 protein amino acid phosphorylation GO:0005524 ATP binding GO:0005515 protein binding GO:0004713 protein tyrosine kinase activity
Medtr2g017825.4	MTR_2g017825D	KEH36658.1	integrin-linked kinase family protein [Medicago truncatula]	integrin-linked protein kinase 1	GO:0006468 protein amino acid phosphorylation GO:0005524 ATP binding GO:0005515 protein binding GO:0004713 protein tyrosine kinase activity
Medtr2g017825.3	MTR_2g017825C	KEH36657.1	integrin-linked kinase family protein [Medicago truncatula]	integrin-linked protein kinase 1	GO:0006468 protein amino acid phosphorylation GO:0005524 ATP binding GO:0005515 protein binding GO:0004713 protein tyrosine kinase activity
Medtr2g017825.2	MTR_2g017825B	KEH36656.1	integrin-linked kinase family protein [Medicago truncatula]	integrin-linked protein kinase 1	GO:0006468 protein amino acid phosphorylation GO:0009966 regulation of signal transduction GO:0004674 protein serine/threonine kinase activity GO:0004713 protein tyrosine kinase activity GO:0005515 protein binding GO:0005524 ATP binding
Medtr2g017825.1	MTR_2g017825	KEH36655.1	integrin-linked kinase family protein [Medicago truncatula]	integrin-linked protein kinase 1	GO:0006468 protein amino acid phosphorylation GO:0009966 regulation of signal transduction GO:0004674 protein serine/threonine kinase activity GO:0004713 protein tyrosine kinase activity GO:0005515 protein binding GO:0005524 ATP binding
Medtr2g014960.1	MTR_2g014960	AES63932.1	LRR receptor-like kinase [Medicago truncatula]	probable leucine-rich repeat receptor-like protein kinase At5g49770	GO:0004674 protein serine/threonine kinase activity GO:0006468 protein amino acid phosphorylation GO:0004713 protein tyrosine kinase activity GO:0005524 ATP binding
Medtr2g011180.1	MTR_2g011180	AES63663.1	G-type lectin S-receptor-like Serine/Threonine-kinase [Medicago truncatula]	receptor-like serine/threonine-protein kinase SD1-8	GO:0004674 protein serine/threonine kinase activity GO:0006468 protein amino acid phosphorylation GO:0004713 protein tyrosine kinase activity GO:0005524 ATP binding
Medtr2g010470.1	MTR_2g010470	AES63597.1	LRR receptor-like kinase family protein [Medicago truncatula]	receptor-like protein kinase HAIKU2	GO:0004674 protein serine/threonine kinase activity GO:0006468 protein amino acid phosphorylation GO:0004713 protein tyrosine kinase activity GO:0005524 ATP binding
Medtr1g442790.2	MTR_1g442790B	KEH41122.1	AGC kinase [Medicago truncatula]	serine/threonine-protein kinase tricorner isoform X1	GO:0004674 protein serine/threonine kinase activity GO:0006468 protein amino acid phosphorylation GO:0004713 protein tyrosine kinase activity GO:0005524 ATP binding
Medtr1g442790.1	MTR_1g442790	KEH41123.1	AGC kinase [Medicago truncatula]	serine/threonine-protein kinase tricorner isoform X1	GO:0004674 protein serine/threonine kinase activity GO:0006468 protein amino acid phosphorylation GO:0004713 protein tyrosine kinase activity GO:0005524 ATP binding
Medtr1g110270.1	MTR_1g110270	AES62877.1	cysteine-rich RLK (receptor-like kinase) protein [Medicago truncatula]	uncharacterized protein LOC11445504	GO:0004674 protein serine/threonine kinase activity GO:0006468 protein amino acid phosphorylation GO:0004713 protein tyrosine kinase activity GO:0005524 ATP binding
Medtr1g110180.1	MTR_1g110180	AES62868.2	wall associated kinase-like protein [Medicago truncatula]	LEAF RUST 10 DISEASE-RESISTANCE LOCUS RECEPTOR-LIKE PROTEIN KINASE-like 1.1	GO:0004674 protein serine/threonine kinase activity GO:0006468 protein amino acid phosphorylation GO:0004713 protein tyrosine kinase activity GO:0005524 ATP binding
Medtr1g106855.2	MTR_1g106855B	KEH44036.1	protein phosphatase 2C family protein [Medicago truncatula]	probable protein phosphatase 2C 63	GO:0006470 protein amino acid dephosphorylation GO:0004722 protein serine/threonine phosphatase activity
Medtr1g106855.1	MTR_1g106855	KEH44037.1	protein phosphatase 2C family protein [Medicago truncatula]	probable protein phosphatase 2C 63	GO:0006470 protein amino acid dephosphorylation GO:0004722 protein serine/threonine phosphatase activity
Medtr1g105655.1	MTR_1g105655	KEH43947.1	cysteine-rich receptor-kinase-like protein [Medicago truncatula]	putative receptor-like protein kinase At4g00960 isoform X1	GO:0004674 protein serine/threonine kinase activity GO:0006468 protein amino acid phosphorylation GO:0004713 protein tyrosine kinase activity GO:0005524 ATP binding
Medtr1g086350.3	MTR_1g086350C	AES61588.1	protein phosphatase 2C-like protein [Medicago truncatula]	probable protein phosphatase 2C 49	GO:0006470 protein amino acid dephosphorylation GO:0004722 protein serine/threonine phosphatase activity
Medtr1g086350.1	MTR_1g086350	AES61586.1	protein phosphatase 2C-like protein [Medicago truncatula]	probable protein phosphatase 2C 49	GO:0006470 protein amino acid dephosphorylation GO:0004722 protein serine/threonine phosphatase activity
Medtr1g081790.2	MTR_1g081790B	KEH43049.1	MAP kinase kinase kinase-like protein [Medicago truncatula]	serine/threonine-protein kinase EDR1 isoform X2	GO:0004674 protein serine/threonine kinase activity GO:0006468 protein amino acid phosphorylation GO:0004713 protein tyrosine kinase activity GO:0005524 ATP binding
Medtr1g081790.1	MTR_1g081790	KEH43050.1	MAP kinase kinase kinase-like protein [Medicago truncatula]	serine/threonine-protein kinase EDR1 isoform X2	GO:0004674 protein serine/threonine kinase activity GO:0006468 protein amino acid phosphorylation GO:0004713 protein tyrosine kinase activity GO:0005524 ATP binding
Medtr1g056880.1	MTR_1g056880	KEH41883.1	E3 ubiquitin-protein ligase PUB23-like protein [Medicago truncatula]	E3 ubiquitin-protein ligase PUB23	GO:0016567 protein ubiquitination GO:0004842 ubiquitin-protein ligase activity GO:0005488 binding GO:0000151 ubiquitin ligase complex
Medtr1g056870.1	MTR_1g056870	KEH41882.1	E3 ubiquitin-protein ligase PUB23-like protein [Medicago truncatula]	E3 ubiquitin-protein ligase PUB23	GO:0016567 protein ubiquitination GO:0004842 ubiquitin-protein ligase activity GO:0000151 ubiquitin ligase complex GO:0005488 binding
Medtr1g056840.1	MTR_1g056840	KEH41880.1	E3 ubiquitin-protein ligase PUB23-like protein [Medicago truncatula]	E3 ubiquitin-protein ligase PUB23-like protein	GO:0016567 protein ubiquitination GO:0004842 ubiquitin-protein ligase activity GO:0000151 ubiquitin ligase complex GO:0005488 binding
Medtr1g052530.2	MTR_1g052530B	KEH41584.1	calmodulin-domain kinase CDPK protein [Medicago truncatula]	calcium-dependent protein kinase 32	GO:0004674 protein serine/threonine kinase activity GO:0006468 protein amino acid phosphorylation GO:0004713 protein tyrosine kinase activity GO:0005524 ATP binding GO:0005509 calcium ion binding
Medtr1g052530.1	MTR_1g052530	KEH41585.1	calmodulin-domain kinase CDPK protein [Medicago truncatula]	calcium-dependent protein kinase 32	GO:0004674 protein serine/threonine kinase activity GO:0006468 protein amino acid phosphorylation GO:0004713 protein tyrosine kinase activity GO:0005524 ATP binding GO:0005509 calcium ion binding
Medtr1g032930.1	MTR_1g032930	KEH40661.1	receptor-like kinase [Medicago truncatula]	G-type lectin S-receptor-like serine/threonine-protein kinase At1g34300	GO:0004674 protein serine/threonine kinase activity GO:0006468 protein amino acid phosphorylation GO:0004713 protein tyrosine kinase activity GO:0005524 ATP binding
Medtr1g027050.1	MTR_1g027050	KEH40313.1	stress-induced receptor-like kinase [Medicago truncatula]	cysteine-rich receptor-like protein kinase 41 isoform X2	GO:0004674 protein serine/threonine kinase activity GO:0006468 protein amino acid phosphorylation GO:0004713 protein tyrosine kinase activity GO:0005524 ATP binding
Medtr1g021642.1	MTR_1g021642	KEH40076.1	cysteine-rich receptor-kinase-like protein [Medicago truncatula]	putative receptor-like protein kinase At4g00960 isoform X2	GO:0004674 protein serine/threonine kinase activity GO:0006468 protein amino acid phosphorylation GO:0004713 protein tyrosine kinase activity GO:0005524 ATP binding

## Sheet: SEA oxidation reduction
	transcript	protein ID	description of protein	description of gene	GO ontology
Medtr7g079440.3	MTR_7g079440C	cytochrome P450 family monooxygenase [Medicago truncatula]	KEH23385.1	protein LUTEIN DEFICIENT 5, chloroplastic	GO:0005506 iron ion binding GO:0016705 oxidoreductase activity, acting on paired donors, with incorporation or reduction of molecular oxygen GO:0055114 oxidation reduction GO:0020037 heme binding GO:0009055 electron carrier activity
Medtr7g079440.2	MTR_7g079440B	cytochrome P450 family monooxygenase [Medicago truncatula]	AES80337.2	protein LUTEIN DEFICIENT 5, chloroplastic	GO:0005506 iron ion binding GO:0016705 oxidoreductase activity, acting on paired donors, with incorporation or reduction of molecular oxygen GO:0055114 oxidation reduction GO:0020037 heme binding GO:0009055 electron carrier activity
Medtr7g079440.1	MTR_7g079440	cytochrome P450 family monooxygenase [Medicago truncatula]	AES80336.2	protein LUTEIN DEFICIENT 5, chloroplastic	GO:0005506 iron ion binding GO:0016705 oxidoreductase activity, acting on paired donors, with incorporation or reduction of molecular oxygen GO:0055114 oxidation reduction GO:0020037 heme binding GO:0009055 electron carrier activity
Medtr6g464620.1	MTR_6g464620	gibberellin 20-oxidase [Medicago truncatula]	KEH26558.1	gibberellin 20 oxidase 1	GO:0016706 oxidoreductase activity, acting on paired donors, with incorporation or reduction of molecular oxygen, 2-oxoglutarate as one donor, and incorporation of one atom each of oxygen into both donors GO:0005506 iron ion binding GO:0055114 oxidation reduction
Medtr5g045770.1	MTR_5g045770	cytochrome P450 family 71 protein [Medicago truncatula]	AES97131.1	cytochrome P450 83B1	GO:0005506 iron ion binding GO:0016705 oxidoreductase activity, acting on paired donors, with incorporation or reduction of molecular oxygen GO:0020037 heme binding GO:0055114 oxidation reduction GO:0009055 electron carrier activity
Medtr5g022300.2	MTR_5g022300B	leaf ferredoxin-NADP reductase [Medicago truncatula]	KEH27588.1	ferredoxin--NADP reductase, leaf isozyme, chloroplastic	GO:0055114 oxidation reduction GO:0016491 oxidoreductase activity
Medtr5g022300.1	MTR_5g022300	leaf ferredoxin-NADP reductase [Medicago truncatula]	AES95143.1	ferredoxin--NADP reductase, leaf isozyme, chloroplastic	GO:0050661 NADP or NADPH binding GO:0050660 FAD binding GO:0042651 thylakoid membrane GO:0055114 oxidation reduction GO:0004324 ferredoxin-NADP+ reductase activity
Medtr5g011250.1	MTR_5g011250	leucoanthocyanidin dioxygenase-like protein [Medicago truncatula]	AES94147.1	leucoanthocyanidin dioxygenase	GO:0016706 oxidoreductase activity, acting on paired donors, with incorporation or reduction of molecular oxygen, 2-oxoglutarate as one donor, and incorporation of one atom each of oxygen into both donors GO:0055114 oxidation reduction
Medtr4g109470.1	MTR_4g109470	flavonoid hydroxylase [Medicago truncatula]	KEH32010.1	flavonoid 3\'-monooxygenase	GO:0005506 iron ion binding GO:0016705 oxidoreductase activity, acting on paired donors, with incorporation or reduction of molecular oxygen GO:0020037 heme binding GO:0055114 oxidation reduction GO:0009055 electron carrier activity
Medtr4g025970.1	MTR_4g025970	cytochrome P450 family 71 protein [Medicago truncatula]	KEH29137.1	cytochrome P450 83B1	GO:0005506 iron ion binding GO:0016705 oxidoreductase activity, acting on paired donors, with incorporation or reduction of molecular oxygen GO:0020037 heme binding GO:0055114 oxidation reduction GO:0009055 electron carrier activity
Medtr4g025950.1	MTR_4g025950	cytochrome P450 family 71 protein [Medicago truncatula]	KEH29136.1	cytochrome P450 83B1	GO:0005506 iron ion binding GO:0016705 oxidoreductase activity, acting on paired donors, with incorporation or reduction of molecular oxygen GO:0020037 heme binding GO:0055114 oxidation reduction GO:0009055 electron carrier activity
Medtr4g025940.1	MTR_4g025940	cytochrome P450 family 71 protein [Medicago truncatula]	KEH29135.1	cytochrome P450 83B1	GO:0005506 iron ion binding GO:0016705 oxidoreductase activity, acting on paired donors, with incorporation or reduction of molecular oxygen GO:0020037 heme binding GO:0055114 oxidation reduction GO:0009055 electron carrier activity
Medtr4g005880.1	MTR_4g005880	D-3-phosphoglycerate dehydrogenase family protein [Medicago truncatula]	AES86337.1	D-3-phosphoglycerate dehydrogenase 2, chloroplastic	GO:0048037 cofactor binding GO:0006564 L-serine biosynthetic process GO:0004617 phosphoglycerate dehydrogenase activity GO:0055114 oxidation reduction GO:0000166 nucleotide binding
Medtr3g090100.1	MTR_3g090100	stearoyl-acyl-carrier desaturase [Medicago truncatula]	AES72397.1	stearoyl	GO:0006633 fatty acid biosynthetic process GO:0045300 acyl-[acyl-carrier-protein] desaturase activity GO:0055114 oxidation reduction GO:0046914 transition metal ion binding
Medtr3g089970.1	MTR_3g089970	zinc-binding alcohol dehydrogenase family protein [Medicago truncatula]	AES72385.2	alcohol dehydrogenase 1	GO:0016491 oxidoreductase activity GO:0008270 zinc ion binding GO:0055114 oxidation reduction GO:0000166 nucleotide binding
Medtr3g076530.1	MTR_3g076530	cytochrome P450 family 71 protein [Medicago truncatula]	AES71399.2	cytochrome P450 71A1	GO:0005506 iron ion binding GO:0016705 oxidoreductase activity, acting on paired donors, with incorporation or reduction of molecular oxygen GO:0055114 oxidation reduction GO:0020037 heme binding GO:0009055 electron carrier activity
Medtr3g036100.1	MTR_3g036100	cytokinin oxidase/dehydrogenase-like protein [Medicago truncatula]	AES69857.1	cytokinin dehydrogenase 6	GO:0050660 FAD binding GO:0008762 UDP-N-acetylmuramate dehydrogenase activity GO:0055114 oxidation reduction
Medtr2g437380.2	MTR_2g437380B	2OG-Fe(II) oxygenase family oxidoreductase [Medicago truncatula]	KEH37310.1	protein SRG2	GO:0016706 oxidoreductase activity, acting on paired donors, with incorporation or reduction of molecular oxygen, 2-oxoglutarate as one donor, and incorporation of one atom each of oxygen into both donors GO:0055114 oxidation reduction
Medtr2g437380.1	MTR_2g437380	2OG-Fe(II) oxygenase family oxidoreductase [Medicago truncatula]	KEH37309.1	protein SRG1	GO:0016706 oxidoreductase activity, acting on paired donors, with incorporation or reduction of molecular oxygen, 2-oxoglutarate as one donor, and incorporation of one atom each of oxygen into both donors GO:0055114 oxidation reduction
Medtr2g010280.1	MTR_2g010280	cytochrome P450 family protein [Medicago truncatula]	AES63579.1	cytochrome P450 89A2	GO:0005506 iron ion binding GO:0016705 oxidoreductase activity, acting on paired donors, with incorporation or reduction of molecular oxygen GO:0020037 heme binding GO:0055114 oxidation reduction GO:0009055 electron carrier activity
Medtr2g010250.1	MTR_2g010250	cytochrome P450 family 87 protein [Medicago truncatula]	AES63577.1	cytochrome P450 89A2	GO:0005506 iron ion binding GO:0016705 oxidoreductase activity, acting on paired donors, with incorporation or reduction of molecular oxygen GO:0055114 oxidation reduction GO:0020037 heme binding GO:0009055 electron carrier activity
Medtr1g107305.1	MTR_1g107305	cytochrome P450 family protein [Medicago truncatula]	KEH44076.1	licodione synthase, partial	GO:0005506 iron ion binding GO:0016705 oxidoreductase activity, acting on paired donors, with incorporation or reduction of molecular oxygen GO:0020037 heme binding GO:0055114 oxidation reduction GO:0009055 electron carrier activity
Medtr1g107295.1	MTR_1g107295	cytochrome P450 family flavone synthase [Medicago truncatula]	KEH44074.1	licodione synthase	GO:0005506 iron ion binding GO:0016705 oxidoreductase activity, acting on paired donors, with incorporation or reduction of molecular oxygen GO:0020037 heme binding GO:0055114 oxidation reduction GO:0009055 electron carrier activity
Medtr1g091023.1	MTR_1g091023	cytochrome P450 family protein [Medicago truncatula]	KEH43386.1	geraniol 8-hydroxylase	GO:0005506 iron ion binding GO:0016705 oxidoreductase activity, acting on paired donors, with incorporation or reduction of molecular oxygen GO:0020037 heme binding GO:0055114 oxidation reduction GO:0009055 electron carrier activity
Medtr1g091003.1	MTR_1g091003	cytochrome P450 family protein [Medicago truncatula]	KEH43383.1	geraniol 8-hydroxylase	GO:0005506 iron ion binding GO:0016705 oxidoreductase activity, acting on paired donors, with incorporation or reduction of molecular oxygen GO:0020037 heme binding GO:0055114 oxidation reduction GO:0009055 electron carrier activity
Medtr1g062190.1	MTR_1g062190	cytochrome P450 family monooxygenase [Medicago truncatula]	AES60693.1	LOW QUALITY PROTEIN: carotene epsilon-monooxygenase, chloroplastic	GO:0005506 iron ion binding GO:0016705 oxidoreductase activity, acting on paired donors, with incorporation or reduction of molecular oxygen GO:0020037 heme binding GO:0055114 oxidation reduction GO:0009055 electron carrier activity
Medtr1g019410.1	MTR_1g019410	cytochrome P450 family ABA 8'-hydroxylase [Medicago truncatula]	AES59434.2	abscisic acid 8\'-hydroxylase 4	GO:0005506 iron ion binding GO:0016705 oxidoreductase activity, acting on paired donors, with incorporation or reduction of molecular oxygen GO:0020037 heme binding GO:0055114 oxidation reduction GO:0009055 electron carrier activity
Medtr1g016230.1	MTR_1g016230	glycine dehydrogenase [decarboxylating] protein [Medicago truncatula]	AES59251.1	glycine dehydrogenase (decarboxylating), mitochondrial	GO:0006544 glycine metabolic process GO:0004375 glycine dehydrogenase (decarboxylating) activity GO:0055114 oxidation reduction GO:0030170 pyridoxal phosphate binding

## Sheet: PAGE defense up
	transcript	protein ID	description of protein	description of gene	GO ontology
Medtr7g115220.1	MTR_7g115220	KEH24556.1	Chitinase / Hevein / PR-4 / Wheatwin2 [Medicago truncatula]	wound-induced protein	GO:0050832 GO:0042742 GO:0008061
Medtr7g069580.2	MTR_7g069580B	KEH23223.1	disease resistance protein (TIR-NBS-LRR class), putative [Medicago truncatula]	unknown	GO:0006952
Medtr7g069580.1	MTR_7g069580	AES79540.2	disease resistance protein (TIR-NBS-LRR class), putative [Medicago truncatula]	unknown	GO:0006952 GO:0007165 GO:0005515
Medtr7g015770.1	MTR_7g015770	KEH21734.1	disease resistance protein (CC-NBS-LRR class) family protein [Medicago truncatula]	putative disease resistance protein At1g50180	GO:0006952
Medtr6g088260.2	MTR_6g088260B	KEH27168.1	disease resistance protein (TIR-NBS-LRR class) [Medicago truncatula]	disease resistance-like protein CSA1 isoform X2	GO:0006952 GO:0007165 GO:0005515
Medtr6g088260.1	MTR_6g088260	AES76871.2	disease resistance protein (TIR-NBS-LRR class) [Medicago truncatula]	disease resistance-like protein CSA1 isoform X2	GO:0006952 GO:0007165 GO:0005515
Medtr6g075970.2	MTR_6g075970B	KEH26832.1	disease resistance protein (TIR-NBS-LRR class) [Medicago truncatula]	TMV resistance protein N isoform X3	GO:0006952 GO:0007165 GO:0017111 GO:0005515 GO:0000166
Medtr6g075970.1	MTR_6g075970	AES76314.1	disease resistance protein (TIR-NBS-LRR class) [Medicago truncatula]	TMV resistance protein N isoform X3	GO:0006952 GO:0007165 GO:0017111 GO:0005515 GO:0000166
Medtr6g075870.1	MTR_6g075870	AES76306.1	disease resistance protein (TIR-NBS-LRR class) [Medicago truncatula]	TMV resistance protein N	GO:0006952 GO:0017111 GO:0007165 GO:0005515 GO:0000166
Medtr6g072780.2	MTR_6g072780B	KEH26780.1	NB-ARC domain protein [Medicago truncatula]	TMV resistance protein N-like	GO:0006952 GO:0007165 GO:0005515
Medtr6g072780.1	MTR_6g072780	AES76199.2	NB-ARC domain protein [Medicago truncatula]	TMV resistance protein N-like	GO:0006952 GO:0007165 GO:0005515
Medtr6g072290.1	MTR_6g072290	AES76170.2	disease resistance protein (TIR-NBS-LRR class) [Medicago truncatula]	putative disease resistance RPP13-like protein 1	GO:0006952 GO:0007165 GO:0005515
Medtr6g071925.1	MTR_6g071925	KEH26766.1	NB-ARC domain protein [Medicago truncatula]	toll/interleukin-1 receptor-like protein	GO:0006952 GO:0007165 GO:0005515
Medtr6g015665.1	MTR_6g015665	KEH25106.1	disease resistance protein (TIR-NBS-LRR class), putative [Medicago truncatula]	TMV resistance protein N	GO:0006952 GO:0046872 GO:0030001 GO:0007165 GO:0005515
Medtr6g015580.3	MTR_6g015580C	KEH25092.1	disease resistance protein (TIR-NBS-LRR class) [Medicago truncatula]	TMV resistance protein N	GO:0006952
Medtr6g015580.2	MTR_6g015580B	KEH25091.1	disease resistance protein (TIR-NBS-LRR class) [Medicago truncatula]	TMV resistance protein N	GO:0006952 GO:0007165 GO:0005515
Medtr5g018210.1	MTR_5g018210	AES94777.1	disease resistance protein (CC-NBS-LRR class) family protein [Medicago truncatula]	probable disease resistance protein At5g66900	GO:0006952
Medtr5g018120.1	MTR_5g018120	AES94769.1	disease resistance protein (CC-NBS-LRR class) family protein [Medicago truncatula]	probable disease resistance protein At5g66900	GO:0006952
Medtr3g022600.1	MTR_3g022600	AES69112.1	LRR and NB-ARC domain disease resistance protein [Medicago truncatula]	putative disease resistance protein At3g14460	GO:0006952
Medtr3g022300.1	MTR_3g022300	AES69099.2	LRR and NB-ARC domain disease resistance protein [Medicago truncatula]	putative disease resistance protein At3g14460	GO:0006952
Medtr3g022230.1	MTR_3g022230	AES69095.1	NB-ARC domain disease resistance protein, putative [Medicago truncatula]	putative disease resistance RPP13-like protein 1	GO:0006952 GO:0005515
Medtr2g035105.1	MTR_2g035105	KEH37164.1	disease-resistance response protein [Medicago truncatula]	class-10 pathogenesis-related protein 1-like	GO:0006952 GO:0009607
Medtr0425s0020.1	MTR_0425s0020	KEH15940.1	LRR and NB-ARC domain disease resistance protein [Medicago truncatula]	putative disease resistance protein At3g14460	GO:0006952
Medtr0421s0010.1	MTR_0421s0010	KEH15945.1	disease resistance protein (TIR-NBS-LRR class), partial [Medicago truncatula]	toll/interleukin-1 receptor-like protein, partial	GO:0006952 GO:0007165 GO:0005515
Medtr0133s0020.1	MTR_0133s0020	KEH16617.1	disease resistance protein [Medicago truncatula]	disease resistance protein RGA2 isoform X1	GO:0006952
Medtr0038s0080.1	MTR_0038s0080	KEH17153.1	disease resistance protein (TIR-NBS-LRR class) [Medicago truncatula]	TMV resistance protein N isoform X1	GO:0006952 GO:0017111 GO:0007165 GO:0005515 GO:0000166
Medtr0038s0060.1	MTR_0038s0060	KEH17151.1	functional resistance protein KR1, putative [Medicago truncatula]	TMV resistance protein N	GO:0006952 GO:0007165 GO:0017111 GO:0005515 GO:0000166
Medtr0019s0100.1	MTR_0019s0100	KEH17377.1	functional resistance protein KR1, putative [Medicago truncatula]	putative disease resistance protein At3g14460	GO:0006952 GO:0007165 GO:0005515

## Sheet: PAGE phosphatase down
	transcript	protein ID	description of protein	description of gene	GO ontology
Medtr8g015960.1	MTR_8g015960	2,3-diketo-5-methylthio-1-phosphopentane phosphatase [Medicago truncatula]	inorganic pyrophosphatase 2	GO:0016791	GO:0008152
Medtr8g015950.1	MTR_8g015950	2,3-diketo-5-methylthio-1-phosphopentane phosphatase [Medicago truncatula]	inorganic pyrophosphatase 1	GO:0016791	GO:0008152
Medtr8g015940.1	MTR_8g015940	2,3-diketo-5-methylthio-1-phosphopentane phosphatase [Medicago truncatula]	inorganic pyrophosphatase 2	GO:0016791	GO:0008152
Medtr8g015910.1	MTR_8g015910	2,3-diketo-5-methylthio-1-phosphopentane phosphatase [Medicago truncatula]	inorganic pyrophosphatase 2	GO:0016791	GO:0008152
Medtr6g013050.2	MTR_6g013050B	purple acid phosphatase [Medicago truncatula]	purple acid phosphatase 23	GO:0046872	GO:0003993
Medtr6g013050.1	MTR_6g013050	purple acid phosphatase [Medicago truncatula]	purple acid phosphatase 23	GO:0046872	GO:00039935
Medtr5g085300.3	MTR_5g085300C	tyrosine specific protein phosphatase family protein [Medicago truncatula]	tyrosine-protein phosphatase DSP1 isoform X2	GO:0004725
Medtr5g085300.2	MTR_5g085300B	tyrosine specific protein phosphatase family protein [Medicago truncatula]	tyrosine-protein phosphatase DSP1 isoform X2	GO:0016311	GO:000472
Medtr5g085300.1	MTR_5g085300	tyrosine specific protein phosphatase family protein [Medicago truncatula]	tyrosine-protein phosphatase DSP1 isoform X2	GO:0016311	GO:0004725
Medtr4g132810.1	MTR_4g132810	tyrosine specific protein phosphatase family protein [Medicago truncatula]	probable tyrosine-protein phosphatase DSP4	GO:0016311	GO:0004725
Medtr3g074970.1	MTR_3g074970	inactive purple acid phosphatase-like protein [Medicago truncatula]	probable inactive purple acid phosphatase 27	GO:0046872	GO:0003993
Medtr3g074930.2	MTR_3g074930B	inactive purple acid phosphatase-like protein [Medicago truncatula]	nucleotide pyrophosphatase/phosphodiesterase	GO:0046872	GO:0003993

## Sheet: SEA carbohydrate metabolic 
	transcript	protein ID	description of protein	description of gene	GO ontology
Medtr8g104540.2	MTR_8g104540B	AET05362.1	cytoplasmic phosphoglucomutase [Medicago truncatula]	phosphoglucomutase, cytoplasmic	GO:0000287 magnesium ion binding	GO:0005975 carbohydrate metabolic process	GO:0030170 pyridoxal phosphate binding
Medtr8g104540.1	MTR_8g104540	AET05361.1	cytoplasmic phosphoglucomutase [Medicago truncatula]	phosphoglucomutase, cytoplasmic	GO:0000287 magnesium ion binding	GO:0005975 carbohydrate metabolic process	GO:0016868 intramolecular transferase activity, phosphotransferases
Medtr8g101490.2	MTR_8g101490B	KEH21311.1	isoamylase-type starch debranching enzyme [Medicago truncatula]	isoamylase 1, chloroplastic	GO:0003824 catalytic activity	GO:0005975 carbohydrate metabolic process
Medtr8g101490.1	MTR_8g101490	AET05099.2	isoamylase-type starch debranching enzyme [Medicago truncatula]	isoamylase 1, chloroplastic	GO:0003824 catalytic activity	GO:0005975 carbohydrate metabolic process
Medtr7g085490.1	MTR_7g085490	AES80836.1	NDH-dependent cyclic electron flow protein, putative [Medicago truncatula]	isoamylase 1, chloroplastic	GO:0003824 catalytic activity	GO:0005975 carbohydrate metabolic process
Medtr7g051510.1	MTR_7g051510	AES78958.1	glycoside hydrolase family 1 protein [Medicago truncatula]	beta-glucosidase 12	GO:0005975 carbohydrate metabolic process	GO:0004553 hydrolase activity, hydrolyzing O-glycosyl compounds
Medtr6g032880.1	MTR_6g032880	AES75230.1	NDH-dependent cyclic electron flow protein, putative [Medicago truncatula]	protein NDH-DEPENDENT CYCLIC ELECTRON FLOW 5	GO:0003824 catalytic activity	GO:0005975 carbohydrate metabolic process	GO:0016868 intramolecular transferase activity, phosphotransferases
Medtr5g096670.1	MTR_5g096670	AET00854.1	fructose-bisphosphate aldolase [Medicago truncatula]	fructose-bisphosphate aldolase, cytoplasmic isozyme 1	GO:0006096 glycolysis	GO:0004332 fructose-bisphosphate aldolase activity	GO:0016868 intramolecular transferase activity, phosphotransferases
Medtr5g091340.1	MTR_5g091340	AET00377.1	sucrose-phosphate synthase family protein [Medicago truncatula]	probable sucrose-phosphate synthase 2	GO:0046524 sucrose-phosphate synthase activity	GO:0005985 sucrose metabolic process	GO:0016868 intramolecular transferase activity, phosphotransferases
Medtr5g020640.2	MTR_5g020640B	AES94998.2	aldose 1-epimerase family protein [Medicago truncatula]	putative glucose-6-phosphate 1-epimerase	GO:0003824 catalytic activity	GO:0005975 carbohydrate metabolic process	GO:0030246 carbohydrate binding
Medtr5g020640.1	MTR_5g020640	AES94997.1	aldose 1-epimerase family protein [Medicago truncatula]	putative glucose-6-phosphate 1-epimerase	GO:0003824 catalytic activity	GO:0005975 carbohydrate metabolic process	GO:0043169 cation binding
Medtr4g045853.1	MTR_4g045853	KEH29586.1	xyloglucan endotransglucosylase/hydrolase family protein [Medicago truncatula]	xyloglucan endotransglucosylase/hydrolase protein 9 [Medicago truncatula (barrel medic)]	GO:0005975 carbohydrate metabolic process	GO:0004553 hydrolase activity, hydrolyzing O-glycosyl compounds	GO:0043169 cation binding
Medtr3g462340.1	MTR_3g462340	KEH34154.1	glycogen/starch/alpha-glucan phosphorylase family protein [Medicago truncatula]	alpha-glucan phosphorylase, H isozyme [Medicago truncatula (barrel medic)]	GO:0008184 glycogen phosphorylase activity	GO:0005975 carbohydrate metabolic process	GO:0030246 carbohydrate binding
Medtr3g116860.1	MTR_3g116860	AES74194.2	glucose-1-phosphate adenylyltransferase family protein [Medicago truncatula]	glucose-1-phosphate adenylyltransferase large subunit 1 [Medicago truncatula (barrel medic)]	GO:0005978 glycogen biosynthetic process	GO:0008878 glucose-1-phosphate adenylyltransferase activity	GO:0030246 carbohydrate binding
Medtr2g089030.1	MTR_2g089030	AES67296.2	beta-amylase [Medicago truncatula]	beta-amylase [Medicago truncatula (barrel medic)]	GO:0016161 beta-amylase activity	GO:0000272 polysaccharide catabolic process
Medtr1g102010.2	MTR_1g102010B	AES62610.1	phosphogluco-mutase [Medicago truncatula]	phosphoglucomutase, chloroplastic [Medicago truncatula (barrel medic)]	GO:0000287 magnesium ion binding	GO:0005975 carbohydrate metabolic process
Medtr1g102010.1	MTR_1g102010	AES62609.1	phosphogluco-mutase [Medicago truncatula]	phosphoglucomutase, chloroplastic [Medicago truncatula (barrel medic)]	GO:0000287 magnesium ion binding	GO:0005975 carbohydrate metabolic process
Medtr1g082890.1	MTR_1g082890	AES61359.2	endo-beta-mannosidase-like mannosylglycoprotein [Medicago truncatula]	mannosylglycoprotein endo-beta-mannosidase [Medicago truncatula (barrel medic)]	GO:0005975 carbohydrate metabolic process	GO:0004553 hydrolase activity, hydrolyzing O-glycosyl compounds
Medtr1g077480.1	MTR_1g077480	KEH42875.1	alpha-galactosidase-like protein [Medicago truncatula]	alpha-galactosidase [Medicago truncatula (barrel medic)]	GO:0005975 carbohydrate metabolic process	GO:0004553 hydrolase activity, hydrolyzing O-glycosyl compounds	GO:0030246 carbohydrate binding
